# Supplementary material for: Wounding triggers MIRO-1 dependent mitochondrial fragmentation that accelerates epidermal wound closure through oxidative signaling
Source: Nat Commun. 2020 Feb 26;11:1050. doi: 10.1038/s41467-020-14885-x (PMC7044169; doi:10.1038/s41467-020-14885-x)
Supplement: Supplementary file 4 — Supplementary Data 1 [file 41467_2020_14885_MOESM4_ESM.xlsx]

## Sheet: ano_sig gene
name	Gene.name	baseMean	log2FoldChange	pvalue	padj	Gene.description	Gene.biotype	GO
WBGene00017501	pud-3	31.8418	-8.25233	1.79193e-07	4.70435e-06	5C820; Protein Up-regulated in Daf-2(Gf) [Source:UniProtKB/TrEMBL;Acc:G5EEV5]	protein_coding	~
WBGene00017498	pud-4	11.2454	-6.75166	0.000168641	0.00212411	Protein Up-regulated in Daf-2(Gf) [Source:UniProtKB/TrEMBL;Acc:M1ZMJ3]	protein_coding	~
WBGene00021236	pud-1.2	335.753	-5.84876	5.27583e-34	1.20785e-31	Protein Up-regulated in Daf-2(Gf) [Source:UniProtKB/TrEMBL;Acc:G5EET8]	protein_coding	~
WBGene00010257	F58E6.8	5.35574	-5.66795	0.000304744	0.00356176		protein_coding	GO:0016020~membrane;GO:0016021~integral component of membrane
WBGene00017499	pud-1.1	310.383	-5.30744	5.05076e-24	6.83741e-22	Protein Up-regulated in Daf-2(Gf) [Source:UniProtKB/TrEMBL;Acc:G5EET8]	protein_coding	~
WBGene00009950	sdz-20	8.17934	-5.29788	0.000433493	0.00482044	SKN-1 Dependent Zygotic transcript [Source:UniProtKB/TrEMBL;Acc:O45547]	protein_coding	GO:0016020~membrane;GO:0016021~integral component of membrane
WBGene00194821	dmsr-16	7.09625	-5.07005	0.000581877	0.00618339	DroMyoSuppressin Receptor related [Source:UniProtKB/TrEMBL;Acc:G4SM94]	protein_coding	GO:0016020~membrane;GO:0016021~integral component of membrane;GO:0004930~G-protein coupled receptor activity;GO:0007186~G-protein coupled receptor signaling pathway;GO:0008528~G-protein coupled peptide receptor activity
WBGene00001575	gei-18	3.23344	-4.96507	0.00424511	0.0317708	GEX Interacting protein [Source:UniProtKB/TrEMBL;Acc:Q7K7J0]	protein_coding	GO:0016020~membrane;GO:0016021~integral component of membrane;GO:0005515~protein binding
WBGene00017490	pud-2.1	254.559	-4.9054	3.5305e-27	5.66628e-25	Protein Up-regulated in Daf-2(Gf) [Source:UniProtKB/TrEMBL;Acc:G5EBF3]	protein_coding	~
WBGene00017500	pud-2.2	437.624	-4.65884	1.11641e-22	1.36852e-20	Protein Up-regulated in Daf-2(Gf) [Source:UniProtKB/TrEMBL;Acc:G5EBF3]	protein_coding	~
WBGene00007083	AH10.2	4.99009	-4.56136	0.00290673	0.0234466		protein_coding	GO:0016020~membrane;GO:0016021~integral component of membrane
WBGene00000731	col-158	124.31	-4.42807	1.86597e-14	1.23091e-12	COLlagen [Source:UniProtKB/TrEMBL;Acc:O17734]	protein_coding	GO:0005581~collagen trimer;GO:0042302~structural constituent of cuticle
WBGene00015869	nhr-257	4.4645	-4.41755	0.00333605	0.0262965	Nuclear Hormone Receptor family [Source:UniProtKB/TrEMBL;Acc:O16538]	protein_coding	GO:0005634~nucleus;GO:0003677~DNA binding;GO:0008270~zinc ion binding;GO:0046872~metal ion binding;GO:0003700~transcription factor activity, sequence-specific DNA binding;GO:0006355~regulation of transcription, DNA-templated;GO:0043565~sequence-specific DNA binding;GO:0006351~transcription, DNA-templated;GO:0043401~steroid hormone mediated signaling pathway
WBGene00020040	R12E2.15	4.42425	-4.35924	0.00408726	0.0308586		protein_coding	~
WBGene00000752	col-179	13736.7	-4.21247	0.00422663	0.0316689	COLlagen [Source:UniProtKB/TrEMBL;Acc:O17642]	protein_coding	GO:0016020~membrane;GO:0016021~integral component of membrane;GO:0005581~collagen trimer;GO:0045087~innate immune response;GO:0042302~structural constituent of cuticle;GO:0050829~defense response to Gram-negative bacterium
WBGene00012664	Y39B6A.1	598.07	-4.07711	8.66782e-10	3.30737e-08		protein_coding	~
WBGene00007894	C33D3.3	12.3939	-4.02868	1.31248e-05	0.000226527		protein_coding	~
WBGene00011046	R05H10.7	14.2042	-3.89362	2.26081e-05	0.000365107		protein_coding	GO:0005737~cytoplasm;GO:0008080~N-acetyltransferase activity;GO:0006807~nitrogen compound metabolic process
WBGene00010411	H25K10.1	5.84197	-3.81708	0.00389373	0.0297437	Purple acid phosphatase [Source:UniProtKB/TrEMBL;Acc:G5EE15]	protein_coding	GO:0016311~dephosphorylation;GO:0016787~hydrolase activity;GO:0003993~acid phosphatase activity;GO:0046872~metal ion binding
WBGene00008495	F01D5.5	65.3055	-3.80155	6.95531e-07	1.61854e-05		protein_coding	GO:0045087~innate immune response
WBGene00005700	sru-37	5.46879	-3.79121	0.00364755	0.0281958	Serpentine Receptor, class U [Source:UniProtKB/TrEMBL;Acc:G5EG01]	protein_coding	GO:0016020~membrane;GO:0016021~integral component of membrane
WBGene00015449	ugt-63	1074.48	-3.75763	0.00452951	0.0335468	UDP-GlucuronosylTransferase [Source:UniProtKB/TrEMBL;Acc:Q9GZD1]	protein_coding	GO:0016020~membrane;GO:0016021~integral component of membrane;GO:0008152~metabolic process;GO:0016740~transferase activity;GO:0016758~transferase activity, transferring hexosyl groups;GO:0008194~UDP-glycosyltransferase activity;GO:0009813~flavonoid biosynthetic process;GO:0043231~intracellular membrane-bounded organelle;GO:0052696~flavonoid glucuronidation
WBGene00019540	K08D12.6	1307.87	-3.72536	1.46953e-13	8.90178e-12		protein_coding	~
WBGene00002055	ifc-1	56.968	-3.63033	2.37435e-10	9.99024e-09	Intermediate filament protein ifc-1 [Source:UniProtKB/Swiss-Prot;Acc:O45168]	protein_coding	GO:0005198~structural molecule activity;GO:0005737~cytoplasm;GO:0005882~intermediate filament
WBGene00019550	K09C4.5	169.612	-3.58944	8.33696e-15	5.74291e-13		protein_coding	GO:0016020~membrane;GO:0016021~integral component of membrane;GO:0055085~transmembrane transport;GO:0022857~transmembrane transporter activity
WBGene00000656	col-80	41035.4	-3.53416	9.86978e-46	4.5192e-43	Putative cuticle collagen 80 [Source:UniProtKB/Swiss-Prot;Acc:Q09456]	protein_coding	GO:0005581~collagen trimer;GO:0042302~structural constituent of cuticle
WBGene00011112	R07E5.4	57.2526	-3.5213	3.89043e-10	1.57164e-08		protein_coding	~
WBGene00018917	irld-35	7.09631	-3.5044	0.00219861	0.0186022	Insulin/EGF-Receptor L Domain protein [Source:UniProtKB/TrEMBL;Acc:Q966E0]	protein_coding	~
WBGene00017496	NA	16.9312	-3.49704	8.95083e-06	0.000160908	NA	NA	NA
WBGene00010274	F58G6.3	34.56	-3.43978	4.5058e-11	2.02151e-09		protein_coding	GO:0016020~membrane;GO:0016021~integral component of membrane;GO:0005375~copper ion transmembrane transporter activity;GO:0035434~copper ion transmembrane transport
WBGene00013007	Y48E1B.8	311.579	-3.38265	4.48475e-09	1.56896e-07		protein_coding	GO:0016020~membrane;GO:0016021~integral component of membrane
WBGene00015465	C05C8.8	9.4795	-3.38022	0.00128377	0.0119176		protein_coding	GO:0016020~membrane;GO:0016021~integral component of membrane
WBGene00015079	B0244.4	13.8727	-3.363	6.14468e-05	0.000887387	Putative G-protein coupled receptor B0244.4 [Source:UniProtKB/Swiss-Prot;Acc:Q09964]	protein_coding	GO:0016020~membrane;GO:0016021~integral component of membrane;GO:0005886~plasma membrane;GO:0007165~signal transduction;GO:0004871~signal transducer activity;GO:0004930~G-protein coupled receptor activity;GO:0007186~G-protein coupled receptor signaling pathway
WBGene00000988	dhs-25	5839.6	-3.35771	2.10956e-28	3.69006e-26	DeHydrogenases, Short chain [Source:UniProtKB/TrEMBL;Acc:Q19246]	protein_coding	GO:0055114~oxidation-reduction process;GO:0016491~oxidoreductase activity
WBGene00044107	F58G6.9	117.393	-3.33388	4.42183e-06	8.66991e-05		protein_coding	GO:0016020~membrane;GO:0016021~integral component of membrane;GO:0005375~copper ion transmembrane transporter activity;GO:0035434~copper ion transmembrane transport
WBGene00013904	ugt-6	86.5488	-3.30452	4.75036e-18	4.20191e-16	UDP-glucuronosyltransferase [Source:UniProtKB/TrEMBL;Acc:Q23334]	protein_coding	GO:0016020~membrane;GO:0016021~integral component of membrane;GO:0008152~metabolic process;GO:0016740~transferase activity;GO:0015020~glucuronosyltransferase activity;GO:0016757~transferase activity, transferring glycosyl groups;GO:0016758~transferase activity, transferring hexosyl groups;GO:0008194~UDP-glycosyltransferase activity;GO:0009813~flavonoid biosynthetic process;GO:0043231~intracellula…
WBGene00008333	C55A6.4	200.296	-3.2996	2.53684e-10	1.05881e-08		protein_coding	~
WBGene00189956	Y34F4.6	8.6417	-3.27643	0.00247724	0.0204701		protein_coding	GO:0016020~membrane;GO:0016021~integral component of membrane
WBGene00022245	acp-6	1071.97	-3.22098	2.28599e-13	1.35833e-11	ACid Phosphatase family [Source:UniProtKB/TrEMBL;Acc:Q9GUF2]	protein_coding	GO:0016311~dephosphorylation;GO:0003993~acid phosphatase activity
WBGene00012538	Y37A1B.5	194.328	-3.212	6.98586e-09	2.37542e-07		protein_coding	GO:0005515~protein binding;GO:0008430~selenium binding
WBGene00001699	grd-10	321.474	-3.19802	2.44541e-10	1.02339e-08	GRounDhog (Hedgehog-like family) [Source:UniProtKB/TrEMBL;Acc:O44471]	protein_coding	~
WBGene00020528	lgc-54	41.0103	-3.16751	6.57096e-08	1.88046e-06	Ligand-Gated ion Channel [Source:UniProtKB/TrEMBL;Acc:O17041]	protein_coding	GO:0016020~membrane;GO:0016021~integral component of membrane;GO:0005230~extracellular ligand-gated ion channel activity;GO:0005886~plasma membrane;GO:0006810~transport;GO:0006811~ion transport;GO:0030054~cell junction;GO:0034220~ion transmembrane transport;GO:0045202~synapse;GO:0005254~chloride channel activity;GO:0006821~chloride transport;GO:1902476~chloride transmembrane transport
WBGene00012273	W05B2.7	21.7806	-3.12222	4.15827e-06	8.20481e-05		protein_coding	GO:0003777~microtubule motor activity;GO:0007018~microtubule-based movement
WBGene00043302	F32D8.11	38.1054	-3.11128	2.11954e-05	0.000345519		protein_coding	~
WBGene00000675	col-101	22961.9	-3.10583	9.35319e-06	0.000167561	COLlagen [Source:UniProtKB/TrEMBL;Acc:O45105]	protein_coding	GO:0016020~membrane;GO:0016021~integral component of membrane;GO:0005581~collagen trimer;GO:0042302~structural constituent of cuticle
WBGene00020258	T05E7.1	144.66	-3.08466	3.8681e-10	1.56819e-08		protein_coding	GO:0005737~cytoplasm;GO:0006631~fatty acid metabolic process;GO:0006637~acyl-CoA metabolic process;GO:0047617~acyl-CoA hydrolase activity;GO:0016790~thiolester hydrolase activity
WBGene00009789	F46F2.5	53.7877	-3.06284	6.92492e-10	2.69518e-08		protein_coding	~
WBGene00008583	ugt-65	39.5765	-3.04031	3.72314e-09	1.30839e-07	UDP-glucuronosyltransferase [Source:UniProtKB/TrEMBL;Acc:Q19222]	protein_coding	GO:0016020~membrane;GO:0016021~integral component of membrane;GO:0008152~metabolic process;GO:0016740~transferase activity;GO:0015020~glucuronosyltransferase activity;GO:0016757~transferase activity, transferring glycosyl groups;GO:0016758~transferase activity, transferring hexosyl groups;GO:0008194~UDP-glycosyltransferase activity;GO:0009813~flavonoid biosynthetic process;GO:0043231~intracellula…
WBGene00017022	D1022.3	20.5937	-3.02748	7.99479e-06	0.000146599		protein_coding	GO:0016787~hydrolase activity
WBGene00007947	C35A5.3	227.239	-3.01367	1.08748e-17	9.30215e-16		protein_coding	GO:0016020~membrane;GO:0016021~integral component of membrane;GO:0055085~transmembrane transport;GO:0022857~transmembrane transporter activity;GO:0006820~anion transport
WBGene00015439	NA	6.60671	-3.01168	0.00414423	0.0311866	NA	NA	NA
WBGene00045399	Y47G6A.33	3782.74	-2.94814	1.53451e-23	1.97432e-21		protein_coding	~
WBGene00008566	acox-1.3	56.3193	-2.93429	2.88005e-07	7.31429e-06	Acyl-coenzyme A oxidase [Source:UniProtKB/TrEMBL;Acc:O62138]	protein_coding	GO:0008152~metabolic process;GO:0055114~oxidation-reduction process;GO:0009055~electron carrier activity;GO:0006631~fatty acid metabolic process;GO:0000062~fatty-acyl-CoA binding;GO:0003995~acyl-CoA dehydrogenase activity;GO:0016627~oxidoreductase activity, acting on the CH-CH group of donors;GO:0050660~flavin adenine dinucleotide binding;GO:0005777~peroxisome;GO:1904070~ascaroside biosynthetic p…
WBGene00000668	col-93	33669.5	-2.88208	1.09853e-12	5.95885e-11	COLlagen [Source:UniProtKB/TrEMBL;Acc:Q9U348]	protein_coding	GO:0016020~membrane;GO:0016021~integral component of membrane;GO:0005581~collagen trimer;GO:0042302~structural constituent of cuticle
WBGene00007533	cbl-1	807.619	-2.86417	1.90514e-07	4.97637e-06	Cystathionine Beta Lyase [Source:UniProtKB/TrEMBL;Acc:A5JYW2]	protein_coding	GO:0005737~cytoplasm;GO:0003824~catalytic activity;GO:0016829~lyase activity;GO:0030170~pyridoxal phosphate binding;GO:0003962~cystathionine gamma-synthase activity;GO:0019343~cysteine biosynthetic process via cystathionine;GO:0019346~transsulfuration;GO:0071266~'de novo' L-methionine biosynthetic process
WBGene00002199	kin-15	113.09	-2.83971	2.59655e-11	1.18543e-09	Receptor-like tyrosine-protein kinase kin-15 [Source:UniProtKB/Swiss-Prot;Acc:P34891]	protein_coding	GO:0016020~membrane;GO:0016021~integral component of membrane;GO:0005886~plasma membrane;GO:0004672~protein kinase activity;GO:0005524~ATP binding;GO:0006468~protein phosphorylation;GO:0016301~kinase activity;GO:0016310~phosphorylation;GO:0000166~nucleotide binding;GO:0016740~transferase activity;GO:0004713~protein tyrosine kinase activity;GO:0018108~peptidyl-tyrosine phosphorylation;GO:0004714~t…
WBGene00020247	T05B11.4	55.263	-2.80691	9.16836e-09	3.06294e-07		protein_coding	GO:0016020~membrane;GO:0016021~integral component of membrane
WBGene00017959	ugt-42	7.49263	-2.80496	0.00208397	0.0177868	UDP-GlucuronosylTransferase [Source:UniProtKB/TrEMBL;Acc:O17123]	protein_coding	GO:0016020~membrane;GO:0016021~integral component of membrane;GO:0008152~metabolic process;GO:0016740~transferase activity;GO:0015020~glucuronosyltransferase activity;GO:0016758~transferase activity, transferring hexosyl groups;GO:0009813~flavonoid biosynthetic process;GO:0043231~intracellular membrane-bounded organelle;GO:0052696~flavonoid glucuronidation
WBGene00018138	folt-2	8415.19	-2.80374	1.07216e-07	2.93347e-06	Folate-like transporter 2 [Source:UniProtKB/Swiss-Prot;Acc:O45166]	protein_coding	GO:0016020~membrane;GO:0016021~integral component of membrane;GO:0006810~transport;GO:0055085~transmembrane transport;GO:0022857~transmembrane transporter activity;GO:0005887~integral component of plasma membrane;GO:0005542~folic acid binding
WBGene00018174	F38B6.4	72.4828	-2.76557	1.44645e-08	4.73073e-07	Trifunctional purine biosynthetic protein adenosine-3 Phosphoribosylamine--glycine ligase Phosphoribosylformylglycinamidine cyclo-ligase Phosphoribosylglycinamide formyltransferase [Source:UniProtKB/TrEMBL;Acc:Q20143]	protein_coding	GO:0008152~metabolic process;GO:0005524~ATP binding;GO:0000166~nucleotide binding;GO:0046872~metal ion binding;GO:0016740~transferase activity;GO:0016874~ligase activity;GO:0005737~cytoplasm;GO:0003824~catalytic activity;GO:0009058~biosynthetic process;GO:0016742~hydroxymethyl-, formyl- and related transferase activity;GO:0006164~purine nucleotide biosynthetic process;GO:0006189~'de novo' IMP bio…
WBGene00011753	T13F3.6	9772.49	-2.76216	1.91251e-14	1.25628e-12		protein_coding	~
WBGene00008707	F11E6.3	978.617	-2.74065	1.46397e-08	4.76802e-07		protein_coding	~
WBGene00021337	Y34F4.2	167.74	-2.71668	4.38086e-10	1.75324e-08		protein_coding	GO:0016020~membrane;GO:0016021~integral component of membrane
WBGene00019846	gpx-7	190.576	-2.70695	1.84707e-07	4.84095e-06	Glutathione peroxidase [Source:UniProtKB/TrEMBL;Acc:A8WFK7]	protein_coding	GO:0055114~oxidation-reduction process;GO:0016491~oxidoreductase activity;GO:0098869~cellular oxidant detoxification;GO:0004601~peroxidase activity;GO:0004602~glutathione peroxidase activity;GO:0006979~response to oxidative stress
WBGene00016110	npr-11	27.4564	-2.70658	7.55874e-07	1.74333e-05	Putative neuropeptide Y receptor 11 [Source:UniProtKB/Swiss-Prot;Acc:Q18179]	protein_coding	GO:0016020~membrane;GO:0016021~integral component of membrane;GO:0005886~plasma membrane;GO:0007165~signal transduction;GO:0004871~signal transducer activity;GO:0004930~G-protein coupled receptor activity;GO:0004983~neuropeptide Y receptor activity;GO:0007186~G-protein coupled receptor signaling pathway;GO:0007218~neuropeptide signaling pathway
WBGene00185076	NA	15.846	-2.67655	6.90255e-05	0.000982257	NA	NA	NA
WBGene00010693	K08H2.7	24.0704	-2.6749	0.00165429	0.014633		protein_coding	~
WBGene00020256	T05C3.6	217.723	-2.66611	1.46443e-11	7.03648e-10		protein_coding	GO:0016020~membrane;GO:0016021~integral component of membrane;GO:0003824~catalytic activity
WBGene00010277	F58G6.7	104.938	-2.6016	3.71992e-17	3.04798e-15		protein_coding	GO:0016021~integral component of membrane;GO:0005375~copper ion transmembrane transporter activity;GO:0035434~copper ion transmembrane transport
WBGene00015802	kynu-1	273.881	-2.58826	1.37618e-11	6.65355e-10	Kynureninase [Source:UniProtKB/Swiss-Prot;Acc:Q18026]	protein_coding	GO:0016787~hydrolase activity;GO:0005737~cytoplasm;GO:0003824~catalytic activity;GO:0030170~pyridoxal phosphate binding;GO:0009435~NAD biosynthetic process;GO:0019363~pyridine nucleotide biosynthetic process;GO:0006569~tryptophan catabolic process;GO:0019441~tryptophan catabolic process to kynurenine;GO:0030429~kynureninase activity;GO:0043420~anthranilate metabolic process;GO:0097053~L-kynurenin…
WBGene00000720	col-147	61.9202	-2.57338	9.46374e-06	0.000168958	COLlagen [Source:UniProtKB/TrEMBL;Acc:Q22256]	protein_coding	GO:0016020~membrane;GO:0016021~integral component of membrane;GO:0005581~collagen trimer;GO:0042302~structural constituent of cuticle
WBGene00010999	R03G8.4	44.0255	-2.56467	0.00284712	0.0230734		protein_coding	GO:0005886~plasma membrane;GO:0008270~zinc ion binding;GO:0005737~cytoplasm;GO:0006508~proteolysis;GO:0008237~metallopeptidase activity;GO:0070006~metalloaminopeptidase activity;GO:0043171~peptide catabolic process;GO:0042277~peptide binding
WBGene00017658	F21C10.9	1321.47	-2.56048	9.87566e-07	2.22495e-05		protein_coding	GO:0008080~N-acetyltransferase activity
WBGene00006925	vit-1	9570.43	-2.55081	5.03449e-09	1.74171e-07	Vitellogenin-1 [Source:UniProtKB/Swiss-Prot;Acc:P55155]	protein_coding	GO:0005576~extracellular region;GO:0006869~lipid transport;GO:0005319~lipid transporter activity;GO:0045735~nutrient reservoir activity
WBGene00006685	twk-33	11.5943	-2.54534	0.00196754	0.0170076	TWiK family of potassium channels [Source:UniProtKB/TrEMBL;Acc:O45894]	protein_coding	GO:0016020~membrane;GO:0016021~integral component of membrane;GO:0006810~transport;GO:0006811~ion transport;GO:0005267~potassium channel activity;GO:0071805~potassium ion transmembrane transport;GO:0005887~integral component of plasma membrane;GO:0022841~potassium ion leak channel activity;GO:0030322~stabilization of membrane potential
WBGene00017962	fbxa-72	244.634	-2.53938	0.000391887	0.00441774	F-box A protein [Source:UniProtKB/TrEMBL;Acc:A0A0K3ARZ7]	protein_coding	~
WBGene00020128	R193.2	109.983	-2.53845	9.32797e-10	3.53328e-08		protein_coding	GO:0016020~membrane;GO:0016021~integral component of membrane
WBGene00012883	Y45F10D.2	29.4074	-2.53347	0.00681551	0.0470319		protein_coding	~
WBGene00004932	sod-3	11.1543	-2.5298	0.00217396	0.0184337	Superoxide dismutase [Mn] 2, mitochondrial [Source:UniProtKB/Swiss-Prot;Acc:P41977]	protein_coding	GO:0046872~metal ion binding;GO:0055114~oxidation-reduction process;GO:0016491~oxidoreductase activity;GO:0005739~mitochondrion;GO:0042803~protein homodimerization activity;GO:0004784~superoxide dismutase activity;GO:0006801~superoxide metabolic process;GO:0019430~removal of superoxide radicals;GO:0097249~mitochondrial respiratory chain supercomplex
WBGene00000722	col-149	147.505	-2.51253	6.37331e-12	3.20063e-10	COLlagen [Source:UniProtKB/TrEMBL;Acc:Q17417]	protein_coding	GO:0016020~membrane;GO:0016021~integral component of membrane;GO:0005581~collagen trimer;GO:0042302~structural constituent of cuticle
WBGene00001703	grd-14	40.8588	-2.49114	6.68519e-05	0.000954817	GRounDhog (Hedgehog-like family) [Source:UniProtKB/TrEMBL;Acc:O02153]	protein_coding	~
WBGene00008494	F01D5.3	23.6116	-2.49095	9.18901e-05	0.00125486		protein_coding	GO:0045087~innate immune response
WBGene00013779	Y116A8B.1	21.7764	-2.48187	0.000128517	0.00168272		protein_coding	~
WBGene00005444	srh-237	33.7942	-2.48156	1.65909e-06	3.57243e-05	Serpentine Receptor, class H [Source:UniProtKB/TrEMBL;Acc:J7SF85]	protein_coding	GO:0016020~membrane;GO:0016021~integral component of membrane;GO:0050907~detection of chemical stimulus involved in sensory perception
WBGene00017730	F22H10.6	221.778	-2.47671	4.60533e-05	0.000686084		protein_coding	~
WBGene00009400	F35C5.12	58.8287	-2.46465	7.50016e-09	2.53281e-07		protein_coding	GO:0006952~defense response
WBGene00000256	bli-6	381.149	-2.42505	0.00067668	0.00700436	BLIstered cuticle [Source:UniProtKB/TrEMBL;Acc:Q8MXR1]	protein_coding	GO:0016020~membrane;GO:0016021~integral component of membrane;GO:0042302~structural constituent of cuticle
WBGene00000741	col-168	19.7417	-2.41996	0.00338916	0.0266612	COLlagen [Source:UniProtKB/TrEMBL;Acc:Q22380]	protein_coding	GO:0016020~membrane;GO:0016021~integral component of membrane;GO:0005581~collagen trimer;GO:0042302~structural constituent of cuticle
WBGene00004020	pho-1	128.892	-2.41576	0.000179781	0.00224806	Intestinal acid phosphatase [Source:UniProtKB/Swiss-Prot;Acc:Q19076]	protein_coding	GO:0016020~membrane;GO:0016021~integral component of membrane;GO:0016311~dephosphorylation;GO:0016787~hydrolase activity;GO:0003993~acid phosphatase activity;GO:0045121~membrane raft;GO:0031225~anchored component of membrane
WBGene00001702	grd-13	64.7194	-2.41399	0.00153207	0.0137377	GRounDhog (Hedgehog-like family) [Source:UniProtKB/TrEMBL;Acc:Q7Z2A9]	protein_coding	~
WBGene00018393	msra-1	967.217	-2.40364	1.89198e-08	6.03571e-07	Methionine Sulfoxide Reductase A [Source:UniProtKB/TrEMBL;Acc:O02089]	protein_coding	GO:0055114~oxidation-reduction process;GO:0006979~response to oxidative stress;GO:0016671~oxidoreductase activity, acting on a sulfur group of donors, disulfide as acceptor;GO:0008113~peptide-methionine (S)-S-oxide reductase activity;GO:0033744~L-methionine:thioredoxin-disulfide S-oxidoreductase activity;GO:0030091~protein repair
WBGene00015623	C09B8.4	103.154	-2.39657	1.05012e-14	7.139e-13		protein_coding	~
WBGene00012637	Y38H8A.3	65.468	-2.39622	0.00711664	0.0488285		protein_coding	GO:0005634~nucleus;GO:0004672~protein kinase activity;GO:0005524~ATP binding;GO:0006468~protein phosphorylation;GO:0000166~nucleotide binding;GO:0005737~cytoplasm;GO:0004674~protein serine/threonine kinase activity;GO:0018105~peptidyl-serine phosphorylation;GO:0008360~regulation of cell shape
WBGene00003095	lys-6	301.816	-2.39283	4.31758e-05	0.000648179	LYSozyme [Source:UniProtKB/TrEMBL;Acc:Q20968]	protein_coding	GO:0005975~carbohydrate metabolic process;GO:0003796~lysozyme activity;GO:0016998~cell wall macromolecule catabolic process;GO:0009253~peptidoglycan catabolic process
WBGene00018911	F56A4.3	207.294	-2.37607	4.84698e-05	0.000717177		protein_coding	GO:0005515~protein binding
WBGene00019017	F57F4.4	1226.31	-2.36893	0.000206158	0.00253512		protein_coding	GO:0045121~membrane raft
WBGene00012608	hphd-1	8938.57	-2.36068	3.32311e-08	1.01043e-06	Probable hydroxyacid-oxoacid transhydrogenase, mitochondrial [Source:UniProtKB/Swiss-Prot;Acc:Q9U2M4]	protein_coding	GO:0046872~metal ion binding;GO:0055114~oxidation-reduction process;GO:0016491~oxidoreductase activity;GO:0005739~mitochondrion;GO:0016616~oxidoreductase activity, acting on the CH-OH group of donors, NAD or NADP as acceptor;GO:0015993~molecular hydrogen transport;GO:0047988~hydroxyacid-oxoacid transhydrogenase activity
WBGene00000515	ckc-1	77.4897	-2.33425	2.08534e-06	4.38711e-05	Choline Kinase C [Source:UniProtKB/TrEMBL;Acc:Q22820]	protein_coding	GO:0016301~kinase activity;GO:0016310~phosphorylation
WBGene00000239	bas-1	61.4663	-2.32118	4.85627e-09	1.69133e-07	Biogenic Amine Synthesis related [Source:UniProtKB/TrEMBL;Acc:H2KYG4]	protein_coding	GO:0003824~catalytic activity;GO:0007606~sensory perception of chemical stimulus;GO:0016829~lyase activity;GO:0030170~pyridoxal phosphate binding;GO:0018991~oviposition;GO:0006520~cellular amino acid metabolic process;GO:0031987~locomotion involved in locomotory behavior;GO:0034607~turning behavior involved in mating;GO:0016831~carboxy-lyase activity;GO:0019752~carboxylic acid metabolic process;G…
WBGene00003517	nac-1	36.1887	-2.31501	7.25345e-05	0.00102563	Sodium-dependent low-affinity dicarboxylate transporter 1 [Source:UniProtKB/Swiss-Prot;Acc:Q93655]	protein_coding	GO:0016020~membrane;GO:0016021~integral component of membrane;GO:0006810~transport;GO:0006811~ion transport;GO:0005215~transporter activity;GO:0055085~transmembrane transport;GO:0005887~integral component of plasma membrane;GO:0006814~sodium ion transport;GO:0015293~symporter activity;GO:0015137~citrate transmembrane transporter activity;GO:0015141~succinate transmembrane transporter activity;GO:…
WBGene00021779	Y51H7C.1	34.0534	-2.31048	0.000506705	0.00547004		protein_coding	~
WBGene00009677	F44A6.5	53.302	-2.30789	3.02465e-05	0.000474197		protein_coding	~
WBGene00014134	NA	46.2293	-2.30119	3.63595e-06	7.27563e-05	NA	NA	NA
WBGene00009202	aptf-4	106.463	-2.29439	0.00362751	0.0280804	AP-2 Transcription Factor family [Source:UniProtKB/TrEMBL;Acc:Q19863]	protein_coding	GO:0005634~nucleus;GO:0003700~transcription factor activity, sequence-specific DNA binding;GO:0006355~regulation of transcription, DNA-templated;GO:0043565~sequence-specific DNA binding;GO:0000977~RNA polymerase II regulatory region sequence-specific DNA binding;GO:0045944~positive regulation of transcription from RNA polymerase II promoter;GO:0000981~RNA polymerase II transcription factor activi…
WBGene00000176	aqp-8	139.329	-2.26245	2.53243e-06	5.24268e-05	AQuaPorin or aquaglyceroporin related [Source:UniProtKB/TrEMBL;Acc:Q7Z138]	protein_coding	GO:0016020~membrane;GO:0016021~integral component of membrane;GO:0006810~transport;GO:0005215~transporter activity;GO:0009986~cell surface;GO:0034220~ion transmembrane transport;GO:0005887~integral component of plasma membrane;GO:0006833~water transport;GO:0015250~water channel activity;GO:0009992~cellular water homeostasis;GO:0015254~glycerol channel activity;GO:0015793~glycerol transport;GO:001…
WBGene00007938	C34F6.1	12.4727	-2.26206	0.00405043	0.0306251		protein_coding	GO:0004867~serine-type endopeptidase inhibitor activity;GO:0010951~negative regulation of endopeptidase activity
WBGene00012615	dct-16	35701.4	-2.2582	3.27365e-06	6.59303e-05	DAF-16/FOXO Controlled, germline Tumor affecting [Source:UniProtKB/TrEMBL;Acc:Q9XX57]	protein_coding	~
WBGene00008127	ddo-1	11.9337	-2.25486	0.00116057	0.0109634	D-aspartate oxidase 1 [Source:UniProtKB/Swiss-Prot;Acc:O45307]	protein_coding	GO:0055114~oxidation-reduction process;GO:0016491~oxidoreductase activity;GO:0005777~peroxisome;GO:0071949~FAD binding;GO:0003884~D-amino-acid oxidase activity;GO:0008445~D-aspartate oxidase activity;GO:0046416~D-amino acid metabolic process;GO:0047821~D-glutamate oxidase activity;GO:0048037~cofactor binding
WBGene00011803	T16G12.1	70.6485	-2.24568	0.000304049	0.0035563		protein_coding	GO:0005886~plasma membrane;GO:0008270~zinc ion binding;GO:0005737~cytoplasm;GO:0006508~proteolysis;GO:0008237~metallopeptidase activity;GO:0070006~metalloaminopeptidase activity;GO:0043171~peptide catabolic process;GO:0042277~peptide binding
WBGene00020484	T13C5.3	10.9876	-2.24016	0.00650066	0.0452401		protein_coding	~
WBGene00021249	Y22D7AL.11	18.4042	-2.23633	0.00147194	0.0132918		protein_coding	GO:0016020~membrane;GO:0016021~integral component of membrane
WBGene00010650	K08C9.1	41.5401	-2.23415	1.23823e-05	0.000214903		protein_coding	~
WBGene00008634	F10A3.4	16.7065	-2.22827	0.00142282	0.0129384		protein_coding	GO:0045087~innate immune response;GO:0050829~defense response to Gram-negative bacterium;GO:0045121~membrane raft
WBGene00011089	kmo-1	63.9859	-2.22103	8.23354e-06	0.000150446	Kynurenine 3-monooxygenase [Source:UniProtKB/Swiss-Prot;Acc:Q21795]	protein_coding	GO:0016020~membrane;GO:0016021~integral component of membrane;GO:0055114~oxidation-reduction process;GO:0016491~oxidoreductase activity;GO:0004497~monooxygenase activity;GO:0050660~flavin adenine dinucleotide binding;GO:0005739~mitochondrion;GO:0004502~kynurenine 3-monooxygenase activity;GO:0016174~NAD(P)H oxidase activity;GO:0019674~NAD metabolic process;GO:0044550~secondary metabolite biosynthe…
WBGene00004062	pmp-5	681.193	-2.20464	5.7389e-12	2.9102e-10	Peroxisomal Membrane Protein related [Source:UniProtKB/TrEMBL;Acc:H2L034]	protein_coding	GO:0016020~membrane;GO:0016021~integral component of membrane;GO:0006810~transport;GO:0005524~ATP binding;GO:0000166~nucleotide binding;GO:0055085~transmembrane transport;GO:0016887~ATPase activity;GO:0042626~ATPase activity, coupled to transmembrane movement of substances
WBGene00016535	C39D10.8	647.716	-2.19688	4.31163e-05	0.00064791		protein_coding	~
WBGene00013796	Y116A8C.19	10.0018	-2.19349	0.00672186	0.0464886		protein_coding	GO:0046872~metal ion binding;GO:0005829~cytosol;GO:0003730~mRNA 3'-UTR binding;GO:0061158~3'-UTR-mediated mRNA destabilization
WBGene00015894	acdh-2	241.368	-2.19109	0.000305934	0.00357298	Acyl CoA DeHydrogenase [Source:UniProtKB/TrEMBL;Acc:H2KYU0]	protein_coding	GO:0008152~metabolic process;GO:0055114~oxidation-reduction process;GO:0016491~oxidoreductase activity;GO:0009055~electron carrier activity;GO:0000062~fatty-acyl-CoA binding;GO:0003995~acyl-CoA dehydrogenase activity;GO:0016627~oxidoreductase activity, acting on the CH-CH group of donors;GO:0050660~flavin adenine dinucleotide binding;GO:0005777~peroxisome;GO:0033539~fatty acid beta-oxidation usin…
WBGene00009902	drd-1	471.759	-2.18625	4.76666e-07	1.15588e-05	Dietary restriction down regulated [Source:UniProtKB/TrEMBL;Acc:A5JYS2]	protein_coding	GO:0016020~membrane;GO:0016021~integral component of membrane;GO:0055114~oxidation-reduction process;GO:0016491~oxidoreductase activity;GO:0005506~iron ion binding;GO:0006633~fatty acid biosynthetic process;GO:0005789~endoplasmic reticulum membrane;GO:0016126~sterol biosynthetic process;GO:0000254~C-4 methylsterol oxidase activity
WBGene00011672	cyp-13A5	17590.5	8.7694	1.33381e-39	4.15297e-37	Putative cytochrome P450 CYP13A5 [Source:UniProtKB/Swiss-Prot;Acc:Q27514]	protein_coding	GO:0046872~metal ion binding;GO:0055114~oxidation-reduction process;GO:0016491~oxidoreductase activity;GO:0004497~monooxygenase activity;GO:0005506~iron ion binding;GO:0020037~heme binding;GO:0016705~oxidoreductase activity, acting on paired donors, with incorporation or reduction of molecular oxygen
WBGene00008436	DH11.2	205.471	-2.18169	1.73149e-11	8.19324e-10		protein_coding	~
WBGene00014562	NA	86.9969	-2.15667	2.04698e-05	0.000335447	NA	NA	NA
WBGene00005743	srv-32	9.1453	-2.15096	0.00632285	0.0441607	Serpentine Receptor, class V [Source:UniProtKB/TrEMBL;Acc:Q22450]	protein_coding	GO:0016020~membrane;GO:0016021~integral component of membrane
WBGene00009903	F49E12.10	30.8566	-2.13953	0.0013674	0.0125665		protein_coding	GO:0016020~membrane;GO:0016021~integral component of membrane;GO:0055114~oxidation-reduction process;GO:0016491~oxidoreductase activity;GO:0005506~iron ion binding;GO:0006633~fatty acid biosynthetic process;GO:0005789~endoplasmic reticulum membrane;GO:0016126~sterol biosynthetic process;GO:0000254~C-4 methylsterol oxidase activity
WBGene00008596	clec-54	155.27	-2.1372	7.73365e-06	0.00014277	C-type LECtin [Source:UniProtKB/TrEMBL;Acc:Q19226]	protein_coding	GO:0030246~carbohydrate binding
WBGene00000732	col-159	2502.07	-2.1211	2.05194e-10	8.6806e-09	COLlagen [Source:UniProtKB/TrEMBL;Acc:Q20922]	protein_coding	GO:0016020~membrane;GO:0016021~integral component of membrane;GO:0005581~collagen trimer;GO:0042302~structural constituent of cuticle
WBGene00016892	C53A3.2	786.501	-2.11895	0.000922885	0.00903047		protein_coding	GO:0008152~metabolic process;GO:0016311~dephosphorylation;GO:0016791~phosphatase activity;GO:0005829~cytosol
WBGene00019551	K09C4.6	15.1167	-2.11696	0.00670561	0.0463969		protein_coding	~
WBGene00010881	M05D6.9	33.8799	-2.10835	2.69668e-06	5.51341e-05		protein_coding	~
WBGene00000673	col-98	14932.2	-2.07167	5.18177e-19	4.94907e-17	COLlagen [Source:UniProtKB/TrEMBL;Acc:O17805]	protein_coding	GO:0016020~membrane;GO:0016021~integral component of membrane;GO:0005581~collagen trimer;GO:0042302~structural constituent of cuticle
WBGene00012149	VF13D12L.3	1617.49	-2.07111	4.28736e-07	1.04946e-05		protein_coding	GO:0008152~metabolic process;GO:0055114~oxidation-reduction process;GO:0016491~oxidoreductase activity
WBGene00019187	H11E01.2	14.642	-2.06585	0.000738237	0.00754756		protein_coding	GO:0016020~membrane;GO:0016021~integral component of membrane;GO:0055085~transmembrane transport;GO:0022857~transmembrane transporter activity;GO:0006820~anion transport
WBGene00235106	NA	18.5663	-2.06194	0.0019429	0.016832	NA	NA	NA
WBGene00013654	Y105C5B.15	495.73	-2.06001	6.80017e-06	0.000126784	Purple acid phosphatase [Source:UniProtKB/TrEMBL;Acc:A0A078BQP7]	protein_coding	GO:0016311~dephosphorylation;GO:0016787~hydrolase activity;GO:0003993~acid phosphatase activity;GO:0046872~metal ion binding
WBGene00011670	fbxa-84	51.0365	-2.05193	0.000907353	0.00888407	F-box A protein [Source:UniProtKB/TrEMBL;Acc:G5EGH1]	protein_coding	GO:0005515~protein binding
WBGene00219287	F36D1.23	10.6431	-2.03551	0.00401141	0.0304039		protein_coding	~
WBGene00077757	E02H4.7	21.502	-2.03086	0.00046667	0.00510549		protein_coding	~
WBGene00020311	T07D3.9	142.382	-2.02184	5.26932e-08	1.54197e-06		protein_coding	~
WBGene00017570	F18E9.4	20.3548	-2.01754	0.0003649	0.00415564		protein_coding	~
WBGene00000714	col-141	22.0438	-2.01573	0.000447071	0.00493617	COLlagen [Source:UniProtKB/TrEMBL;Acc:O17035]	protein_coding	GO:0016020~membrane;GO:0016021~integral component of membrane;GO:0005581~collagen trimer;GO:0042302~structural constituent of cuticle
WBGene00008595	clec-56	594.051	-2.01419	4.95125e-08	1.45987e-06	C-type LECtin [Source:UniProtKB/TrEMBL;Acc:Q19230]	protein_coding	GO:0030246~carbohydrate binding
WBGene00045067	F07C6.6	18.4734	-2.01178	0.00296863	0.0239211		protein_coding	GO:0016020~membrane;GO:0016021~integral component of membrane
WBGene00010834	mct-3	235.581	-2.01099	1.01227e-08	3.37453e-07	MonoCarboxylate Transporter family [Source:UniProtKB/TrEMBL;Acc:Q93896]	protein_coding	GO:0016020~membrane;GO:0016021~integral component of membrane;GO:0055085~transmembrane transport;GO:0008028~monocarboxylic acid transmembrane transporter activity;GO:0015718~monocarboxylic acid transport
WBGene00019026	F58A6.9	183.959	-2.00419	0.00125205	0.0116648	Major Sperm Protein [Source:UniProtKB/TrEMBL;Acc:G5EEW3]	protein_coding	~
WBGene00020237	phat-4	329.741	-2.00073	0.000405805	0.00455813	PHAryngeal gland Toxin-related [Source:UniProtKB/TrEMBL;Acc:O16424]	protein_coding	~
WBGene00020741	dlhd-1	61.2815	-1.99171	0.00125854	0.0117042	DieneLactone Hydrolase Domain containing protein [Source:UniProtKB/TrEMBL;Acc:O17263]	protein_coding	GO:0016787~hydrolase activity
WBGene00018424	F44E7.2	138.98	-1.98527	2.70915e-05	0.000429491		protein_coding	GO:0008152~metabolic process;GO:0016311~dephosphorylation;GO:0016791~phosphatase activity;GO:0005829~cytosol
WBGene00014041	ZK666.1	32.0195	-1.98017	0.0022614	0.0190197		protein_coding	~
WBGene00001155	ech-6	1750.3	-1.97758	7.09411e-22	8.06139e-20	Probable enoyl-CoA hydratase, mitochondrial [Source:UniProtKB/Swiss-Prot;Acc:P34559]	protein_coding	GO:0008152~metabolic process;GO:0005759~mitochondrial matrix;GO:0003824~catalytic activity;GO:0006631~fatty acid metabolic process;GO:0016829~lyase activity;GO:0006629~lipid metabolic process;GO:0005739~mitochondrion;GO:0004300~enoyl-CoA hydratase activity;GO:0006635~fatty acid beta-oxidation
WBGene00194674	F23D12.11	2983.98	-1.97642	1.65691e-07	4.39434e-06		protein_coding	~
WBGene00044554	F41E6.15	735.6	-1.97139	0.000153115	0.00195224		protein_coding	~
WBGene00000539	cln-3.1	193.729	-1.96954	6.10308e-05	0.000882198	Battenin [Source:UniProtKB/TrEMBL;Acc:G5EBM4]	protein_coding	GO:0016020~membrane;GO:0016021~integral component of membrane;GO:0005737~cytoplasm;GO:0008340~determination of adult lifespan;GO:0031301~integral component of organelle membrane;GO:0051453~regulation of intracellular pH;GO:0003674~molecular_function;GO:0046662~regulation of oviposition;GO:0005764~lysosome;GO:0007040~lysosome organization;GO:0005765~lysosomal membrane;GO:0007034~vacuolar transport…
WBGene00020369	T08H10.1	418.401	-1.96673	4.98249e-08	1.4663e-06		protein_coding	GO:0055114~oxidation-reduction process;GO:0016491~oxidoreductase activity
WBGene00004987	spp-2	895.617	-1.96508	6.84349e-13	3.80498e-11	SaPosin-like Protein family [Source:UniProtKB/TrEMBL;Acc:Q8MPX7]	protein_coding	GO:0050830~defense response to Gram-positive bacterium
WBGene00000039	acn-1	59.2511	-1.96048	0.000391545	0.00441709	Inactive angiotensin-converting enzyme-related protein [Source:UniProtKB/Swiss-Prot;Acc:Q18581]	protein_coding	GO:0016020~membrane;GO:0006508~proteolysis;GO:0008237~metallopeptidase activity;GO:0008241~peptidyl-dipeptidase activity;~
WBGene00006670	twk-16	70.0583	-1.95878	9.24108e-07	2.09716e-05	Potassium channel subunit n2P16; TWiK family of potassium channels [Source:UniProtKB/TrEMBL;Acc:G5ED42]	protein_coding	GO:0016020~membrane;GO:0016021~integral component of membrane;GO:0006810~transport;GO:0006811~ion transport;GO:0005267~potassium channel activity;GO:0071805~potassium ion transmembrane transport;GO:0005887~integral component of plasma membrane;GO:0022841~potassium ion leak channel activity;GO:0030322~stabilization of membrane potential
WBGene00185005	T03F6.10	178.899	-1.95149	3.17534e-08	9.73104e-07		protein_coding	~
WBGene00011694	T10G3.3	53.3629	-1.9444	2.3138e-06	4.81567e-05		protein_coding	~
WBGene00009686	ent-7	103.023	-1.94128	1.36416e-06	2.97025e-05	Equilibrative Nucleoside Transporter [Source:UniProtKB/TrEMBL;Acc:Q20396]	protein_coding	GO:0016020~membrane;GO:0016021~integral component of membrane;GO:0006810~transport;GO:0005337~nucleoside transmembrane transporter activity;GO:1901642~nucleoside transmembrane transport
WBGene00020143	T01C8.2	55.9338	-1.94123	1.28145e-05	0.000221662		protein_coding	GO:0016020~membrane;GO:0016021~integral component of membrane
WBGene00001244	elo-6	795.851	-1.93438	2.61876e-07	6.7054e-06	Elongation of very long chain fatty acids protein 6 [Source:UniProtKB/Swiss-Prot;Acc:Q20303]	protein_coding	GO:0016020~membrane;GO:0016021~integral component of membrane;GO:0016740~transferase activity;GO:0006631~fatty acid metabolic process;GO:0006633~fatty acid biosynthetic process;GO:0006629~lipid metabolic process;GO:0102336~3-oxo-arachidoyl-CoA synthase activity;GO:0102337~3-oxo-cerotoyl-CoA synthase activity;GO:0102338~3-oxo-lignoceronyl-CoA synthase activity
WBGene00013437	Y66D12A.11	11.981	-1.93315	0.00378191	0.0290462		protein_coding	GO:0016020~membrane;GO:0016021~integral component of membrane
WBGene00011487	T05E12.6	1608.27	-1.92488	6.05675e-07	1.42866e-05		protein_coding	~
WBGene00005291	srh-70	26.2608	-1.92418	0.000941981	0.00919421	Serpentine Receptor, class H [Source:UniProtKB/TrEMBL;Acc:O18104]	protein_coding	GO:0016020~membrane;GO:0016021~integral component of membrane;GO:0050907~detection of chemical stimulus involved in sensory perception
WBGene00001633	gly-8	100.244	-1.91448	3.14063e-05	0.000487957	Probable N-acetylgalactosaminyltransferase 8 [Source:UniProtKB/Swiss-Prot;Acc:O45293]	protein_coding	GO:0016020~membrane;GO:0016021~integral component of membrane;GO:0046872~metal ion binding;GO:0016740~transferase activity;GO:0000139~Golgi membrane;GO:0005794~Golgi apparatus;GO:0016757~transferase activity, transferring glycosyl groups;GO:0006486~protein glycosylation
WBGene00012777	lact-8	36.0614	-1.9118	0.00692295	0.0476676	Beta-LACTamase domain containing [Source:UniProtKB/TrEMBL;Acc:F3Y5Q9]	protein_coding	~
WBGene00017301	hach-1	1351.77	-1.90897	1.61234e-16	1.27416e-14	3-hydroxyisobutyryl-CoA hydrolase, mitochondrial [Source:UniProtKB/TrEMBL;Acc:Q19278]	protein_coding	GO:0016787~hydrolase activity;GO:0005739~mitochondrion;GO:0006635~fatty acid beta-oxidation;GO:0003860~3-hydroxyisobutyryl-CoA hydrolase activity;GO:0006574~valine catabolic process;GO:0009083~branched-chain amino acid catabolic process
WBGene00007605	asp-10	342.861	-1.90851	7.43161e-10	2.86375e-08	ASpartyl Protease [Source:UniProtKB/TrEMBL;Acc:Q18020]	protein_coding	GO:0016787~hydrolase activity;GO:0006508~proteolysis;GO:0008233~peptidase activity;GO:0004190~aspartic-type endopeptidase activity;GO:0030163~protein catabolic process
WBGene00008354	gcsh-1	45.6486	-1.90538	0.00548276	0.0394617	Glycine Cleavage System H protein [Source:UniProtKB/TrEMBL;Acc:O62122]	protein_coding	GO:0005960~glycine cleavage complex;GO:0019464~glycine decarboxylation via glycine cleavage system
WBGene00012168	W01A8.6	131.791	-1.89629	1.20533e-06	2.66163e-05		protein_coding	GO:0008270~zinc ion binding;GO:0006508~proteolysis;GO:0005615~extracellular space;GO:0004181~metallocarboxypeptidase activity
WBGene00008565	acox-1.2	131.017	-1.89603	4.05664e-07	9.99268e-06	Acyl-coenzyme A oxidase [Source:UniProtKB/TrEMBL;Acc:O62137]	protein_coding	GO:0008152~metabolic process;GO:0055114~oxidation-reduction process;GO:0009055~electron carrier activity;GO:0006631~fatty acid metabolic process;GO:0000062~fatty-acyl-CoA binding;GO:0003995~acyl-CoA dehydrogenase activity;GO:0016627~oxidoreductase activity, acting on the CH-CH group of donors;GO:0050660~flavin adenine dinucleotide binding;GO:0005777~peroxisome;GO:1904070~ascaroside biosynthetic p…
WBGene00015116	pacs-1	489.256	-1.89491	5.24252e-05	0.000768508	Probable multifunctional protein ADE2 Phosphoribosylaminoimidazole-succinocarboxamide synthase Phosphoribosylaminoimidazole carboxylase [Source:UniProtKB/Swiss-Prot;Acc:Q10457]	protein_coding	GO:0008152~metabolic process;GO:0005524~ATP binding;GO:0000166~nucleotide binding;GO:0016874~ligase activity;GO:0003824~catalytic activity;GO:0016829~lyase activity;GO:0005829~cytosol;GO:0042802~identical protein binding;GO:0016831~carboxy-lyase activity;GO:0006164~purine nucleotide biosynthetic process;GO:0004638~phosphoribosylaminoimidazole carboxylase activity;GO:0004639~phosphoribosylaminoimi…
WBGene00000266	bre-1	204.296	-1.88314	0.0022312	0.0188267	GDP-mannose 4,6 dehydratase 1 [Source:UniProtKB/Swiss-Prot;Acc:Q18801]	protein_coding	GO:0008446~GDP-mannose 4,6-dehydratase activity;GO:0019673~GDP-mannose metabolic process;~;GO:0016829~lyase activity;GO:0030968~endoplasmic reticulum unfolded protein response;GO:0005783~endoplasmic reticulum;GO:0055120~striated muscle dense body;GO:0030017~sarcomere;GO:0042350~GDP-L-fucose biosynthetic process;GO:0042351~'de novo' GDP-L-fucose biosynthetic process;GO:0075015~formation of infecti…
WBGene00021381	Y37E11B.10	17.266	-1.87421	0.00655627	0.0455254		protein_coding	~
WBGene00007455	ugt-22	584.118	-1.87036	2.65778e-05	0.000423071	UDP-glucuronosyltransferase [Source:UniProtKB/TrEMBL;Acc:Q9U3Q6]	protein_coding	GO:0016020~membrane;GO:0016021~integral component of membrane;GO:0008152~metabolic process;GO:0016740~transferase activity;GO:0015020~glucuronosyltransferase activity;GO:0016757~transferase activity, transferring glycosyl groups;GO:0016758~transferase activity, transferring hexosyl groups;GO:0009813~flavonoid biosynthetic process;GO:0043231~intracellular membrane-bounded organelle;GO:0052696~flav…
WBGene00011422	T04B2.3	75.1222	-1.86532	2.75519e-06	5.60754e-05		protein_coding	~
WBGene00013946	ZK228.3	42.3802	-1.86389	2.24215e-06	4.68534e-05		protein_coding	~
WBGene00006675	twk-22	25.2727	-1.85728	8.28436e-05	0.00115153	TWiK family of potassium channels [Source:UniProtKB/TrEMBL;Acc:A6ZJ65]	protein_coding	GO:0016020~membrane;GO:0016021~integral component of membrane;GO:0006810~transport;GO:0006811~ion transport;GO:0005267~potassium channel activity;GO:0071805~potassium ion transmembrane transport;GO:0005887~integral component of plasma membrane;GO:0022841~potassium ion leak channel activity;GO:0030322~stabilization of membrane potential
WBGene00003093	lys-4	12416.5	-1.85619	5.27639e-07	1.26374e-05	LYSozyme [Source:UniProtKB/TrEMBL;Acc:Q20964]	protein_coding	GO:0005975~carbohydrate metabolic process;GO:0003796~lysozyme activity;GO:0016998~cell wall macromolecule catabolic process;GO:0009253~peptidoglycan catabolic process
WBGene00016644	abhd-3.2	110.627	-1.84532	0.00015761	0.00200299	ABHydrolase Domain containing homolog [Source:UniProtKB/TrEMBL;Acc:G8JY22]	protein_coding	GO:0016787~hydrolase activity;GO:0052689~carboxylic ester hydrolase activity;GO:0016298~lipase activity;GO:0044255~cellular lipid metabolic process
WBGene00009980	F53F1.2	121.874	-1.84431	2.10904e-11	9.7429e-10		protein_coding	GO:0055114~oxidation-reduction process;GO:0016491~oxidoreductase activity
WBGene00007851	clec-245	22.0481	-1.8437	0.000704265	0.00727538	C-type LECtin [Source:UniProtKB/TrEMBL;Acc:O17630]	protein_coding	GO:0030246~carbohydrate binding
WBGene00015896	C17C3.15	66.2359	-1.84052	0.000149172	0.00190353		protein_coding	~
WBGene00000669	col-94	1545.04	-1.83148	3.01947e-07	7.58179e-06	COLlagen [Source:UniProtKB/TrEMBL;Acc:Q9U349]	protein_coding	GO:0016020~membrane;GO:0016021~integral component of membrane;GO:0005581~collagen trimer;GO:0042302~structural constituent of cuticle
WBGene00003704	nhr-114	134.531	-1.8144	4.42165e-05	0.000662524	Nuclear Hormone Receptor family; Nuclear receptor protein [Source:UniProtKB/TrEMBL;Acc:G5EEM0]	protein_coding	GO:0005634~nucleus;GO:0003677~DNA binding;GO:0008270~zinc ion binding;GO:0046872~metal ion binding;GO:0003700~transcription factor activity, sequence-specific DNA binding;GO:0006355~regulation of transcription, DNA-templated;GO:0043565~sequence-specific DNA binding;GO:0006351~transcription, DNA-templated;GO:0043401~steroid hormone mediated signaling pathway;GO:0005515~protein binding;GO:0003707~s…
WBGene00004771	sem-2	13.9008	-1.79855	0.00407352	0.0307847	Transcription factor sem-2 [Source:UniProtKB/Swiss-Prot;Acc:Q8T3B9]	protein_coding	GO:0005634~nucleus;GO:0003677~DNA binding;GO:0006351~transcription, DNA-templated;GO:0007275~multicellular organism development;GO:0040026~positive regulation of vulval development;GO:0048337~positive regulation of mesodermal cell fate specification;GO:0040019~positive regulation of embryonic development;GO:1901046~positive regulation of oviposition;GO:0007501~mesodermal cell fate specification;G…
WBGene00010595	haao-1	122.809	-1.78542	7.08384e-08	2.01243e-06	3-hydroxyanthranilate 3,4-dioxygenase [Source:UniProtKB/Swiss-Prot;Acc:Q19341]	protein_coding	GO:0046872~metal ion binding;GO:0055114~oxidation-reduction process;GO:0005737~cytoplasm;GO:0016491~oxidoreductase activity;GO:0005506~iron ion binding;GO:0009435~NAD biosynthetic process;GO:0019363~pyridine nucleotide biosynthetic process;GO:0051213~dioxygenase activity;GO:0000334~3-hydroxyanthranilate 3,4-dioxygenase activity;GO:0034354~'de novo' NAD biosynthetic process from tryptophan;GO:0046…
WBGene00007692	C23H4.3	85.7552	-1.77878	2.41904e-05	0.000389046		protein_coding	GO:0016020~membrane;GO:0016021~integral component of membrane;GO:0005615~extracellular space;GO:0052689~carboxylic ester hydrolase activity
WBGene00021448	Y39D8A.1	56.8363	-1.77304	0.00626132	0.0438292		protein_coding	GO:0016020~membrane;GO:0016021~integral component of membrane
WBGene00009334	F32D8.12	851.645	-1.77272	7.13438e-07	1.6528e-05		protein_coding	GO:0055114~oxidation-reduction process;GO:0003824~catalytic activity;GO:0016491~oxidoreductase activity;GO:0050660~flavin adenine dinucleotide binding;GO:0016614~oxidoreductase activity, acting on CH-OH group of donors
WBGene00018682	aagr-4	70.7035	-1.77259	1.12085e-07	3.0506e-06	Acid Alpha Glucosidase Relate [Source:UniProtKB/TrEMBL;Acc:O17352]	protein_coding	GO:0008152~metabolic process;GO:0016787~hydrolase activity;GO:0016798~hydrolase activity, acting on glycosyl bonds;GO:0003824~catalytic activity;GO:0004553~hydrolase activity, hydrolyzing O-glycosyl compounds;GO:0005975~carbohydrate metabolic process;GO:0030246~carbohydrate binding
WBGene00000677	col-103	3568.03	-1.77231	1.87209e-11	8.72596e-10	COLlagen [Source:UniProtKB/TrEMBL;Acc:O45114]	protein_coding	GO:0005581~collagen trimer;GO:0042302~structural constituent of cuticle
WBGene00022125	Y71F9B.1	23.1789	-1.75833	0.000184282	0.00229513		protein_coding	GO:0016020~membrane;GO:0016021~integral component of membrane
WBGene00001693	grd-4	167.546	-1.74573	4.60933e-07	1.1265e-05	GRounDhog (Hedgehog-like family) [Source:UniProtKB/TrEMBL;Acc:O02154]	protein_coding	~
WBGene00001784	gst-36	74.54	-1.74192	6.88991e-08	1.96092e-06	Probable glutathione S-transferase gst-36 [Source:UniProtKB/Swiss-Prot;Acc:Q09607]	protein_coding	GO:0008152~metabolic process;GO:0055114~oxidation-reduction process;GO:0016740~transferase activity;GO:0098869~cellular oxidant detoxification;GO:0005515~protein binding;GO:0004602~glutathione peroxidase activity;GO:0004364~glutathione transferase activity;GO:0005575~cellular_component
WBGene00011674	cyp-13A8	51.33	6.60163	5.74961e-09	1.98031e-07	Putative cytochrome P450 CYP13A8 [Source:UniProtKB/Swiss-Prot;Acc:Q27516]	protein_coding	GO:0046872~metal ion binding;GO:0055114~oxidation-reduction process;GO:0016491~oxidoreductase activity;GO:0004497~monooxygenase activity;GO:0005506~iron ion binding;GO:0020037~heme binding;GO:0016705~oxidoreductase activity, acting on paired donors, with incorporation or reduction of molecular oxygen
WBGene00000698	col-124	82731.4	-1.73645	7.48425e-12	3.71066e-10	COLlagen [Source:UniProtKB/TrEMBL;Acc:Q9NAR3]	protein_coding	GO:0016020~membrane;GO:0016021~integral component of membrane;GO:0005581~collagen trimer;GO:0042302~structural constituent of cuticle
WBGene00017131	E04F6.15	152.126	-1.73554	0.000403931	0.00454113		protein_coding	GO:0055114~oxidation-reduction process;GO:0016491~oxidoreductase activity
WBGene00014057	ZK673.1	174.765	-1.73167	0.000114257	0.00151323		protein_coding	~;GO:0016020~membrane;GO:0016021~integral component of membrane
WBGene00016942	C55B7.3	138.63	-1.73052	8.30968e-08	2.34357e-06	Protein-tyrosine-phosphatase [Source:UniProtKB/TrEMBL;Acc:Q966M2]	protein_coding	GO:0016311~dephosphorylation;GO:0016791~phosphatase activity;GO:0016787~hydrolase activity;GO:0004721~phosphoprotein phosphatase activity;GO:0004725~protein tyrosine phosphatase activity;GO:0006470~protein dephosphorylation;GO:0035335~peptidyl-tyrosine dephosphorylation
WBGene00001940	his-66	34.3912	-1.72995	0.000205947	0.00253454	Probable histone H2B 4 [Source:UniProtKB/Swiss-Prot;Acc:Q27876]	protein_coding	GO:0005634~nucleus;GO:0003677~DNA binding;GO:0005694~chromosome;GO:0046982~protein heterodimerization activity;GO:0005811~lipid particle;GO:0035267~NuA4 histone acetyltransferase complex;GO:0000786~nucleosome;GO:0006334~nucleosome assembly;GO:0000788~nuclear nucleosome
WBGene00001428	fkb-3	54.9104	-1.72409	0.00112567	0.0106826	Peptidylprolyl isomerase [Source:UniProtKB/TrEMBL;Acc:O16309]	protein_coding	GO:0016853~isomerase activity;GO:0005789~endoplasmic reticulum membrane;GO:0000413~protein peptidyl-prolyl isomerization;GO:0003755~peptidyl-prolyl cis-trans isomerase activity;GO:0006457~protein folding;GO:0005528~FK506 binding;GO:0061077~chaperone-mediated protein folding
WBGene00008654	F10F2.2	63.4014	-1.72402	0.000790643	0.00795138	Probable phosphoribosylformylglycinamidine synthase [Source:UniProtKB/Swiss-Prot;Acc:Q19311]	protein_coding	GO:0005524~ATP binding;GO:0000166~nucleotide binding;GO:0046872~metal ion binding;GO:0016874~ligase activity;GO:0005737~cytoplasm;GO:0006541~glutamine metabolic process;GO:0006164~purine nucleotide biosynthetic process;GO:0006189~'de novo' IMP biosynthetic process;GO:0004642~phosphoribosylformylglycinamidine synthase activity;GO:0009156~ribonucleoside monophosphate biosynthetic process
WBGene00077701	poml-3	469.967	-1.72319	1.92216e-06	4.088e-05	PON (Paraoxonase) and MEC-6 Like [Source:UniProtKB/TrEMBL;Acc:B1V898]	protein_coding	GO:0016788~hydrolase activity, acting on ester bonds
WBGene00001581	gfi-1	67.2753	-1.71353	0.00139118	0.012725	GEI-4 (Four) Interacting protein [Source:UniProtKB/TrEMBL;Acc:Q94246]	protein_coding	GO:0006338~chromatin remodeling;GO:0045121~membrane raft
WBGene00219208	B0365.9	94.9007	-1.70934	3.83361e-06	7.6417e-05		protein_coding	~
WBGene00012457	acbp-6	55.8678	-1.708	0.00537481	0.0388644	Acyl-Coenzyme A Binding Protein [Source:UniProtKB/TrEMBL;Acc:Q9XXJ2]	protein_coding	GO:0000062~fatty-acyl-CoA binding
WBGene00019572	K09E2.3	111.577	-1.70316	1.03915e-05	0.000183626		protein_coding	GO:0004848~ureidoglycolate hydrolase activity
WBGene00012445	Y16B4A.2	157.179	-1.70158	0.00280778	0.0228021	Carboxypeptidase [Source:UniProtKB/TrEMBL;Acc:K8ESM2]	protein_coding	GO:0016787~hydrolase activity;GO:0006508~proteolysis;GO:0008233~peptidase activity;GO:0004185~serine-type carboxypeptidase activity;GO:0045121~membrane raft;GO:0004180~carboxypeptidase activity;GO:0051603~proteolysis involved in cellular protein catabolic process
WBGene00001774	gst-26	242.306	-1.70068	0.000268749	0.00320604	Glutathione S-Transferase [Source:UniProtKB/TrEMBL;Acc:Q9NAB4]	protein_coding	GO:0016740~transferase activity;GO:0005515~protein binding
WBGene00004228	ptr-14	40.0339	-1.70036	9.93228e-06	0.000176513	PaTched Related family [Source:UniProtKB/TrEMBL;Acc:Q21883]	protein_coding	GO:0016020~membrane;GO:0016021~integral component of membrane;GO:0006810~transport;GO:0005215~transporter activity;GO:0018996~molting cycle, collagen and cuticulin-based cuticle
WBGene00021817	Y53G8B.1	110.543	-1.69374	2.18261e-06	4.5732e-05		protein_coding	GO:0005737~cytoplasm;GO:0003824~catalytic activity;GO:0005515~protein binding;GO:0006749~glutathione metabolic process;GO:0004364~glutathione transferase activity;GO:0009072~aromatic amino acid family metabolic process
WBGene00000115	alh-9	820.372	-1.69304	1.05046e-06	2.34629e-05	Putative aldehyde dehydrogenase family 7 member A1 homolog [Source:UniProtKB/Swiss-Prot;Acc:P46562]	protein_coding	GO:0008152~metabolic process;GO:0055114~oxidation-reduction process;GO:0016491~oxidoreductase activity;GO:0016620~oxidoreductase activity, acting on the aldehyde or oxo group of donors, NAD or NADP as acceptor;GO:0005575~cellular_component;GO:0004029~aldehyde dehydrogenase (NAD) activity;GO:0006081~cellular aldehyde metabolic process
WBGene00000620	col-43	59.4093	-1.69163	0.00146441	0.0132315	COLlagen; Collagen [Source:UniProtKB/TrEMBL;Acc:G5ED38]	protein_coding	GO:0016020~membrane;GO:0016021~integral component of membrane;GO:0005581~collagen trimer;GO:0042302~structural constituent of cuticle
WBGene00007071	AC3.5	234.343	-1.68223	0.000718162	0.00738464	Aminopeptidase-like protein AC3.5 [Source:UniProtKB/Swiss-Prot;Acc:Q17405]	protein_coding	GO:0016020~membrane;GO:0016021~integral component of membrane;GO:0005886~plasma membrane;GO:0008270~zinc ion binding;GO:0005737~cytoplasm;GO:0006508~proteolysis;GO:0008237~metallopeptidase activity;GO:0070006~metalloaminopeptidase activity;GO:0043171~peptide catabolic process;GO:0042277~peptide binding
WBGene00011879	pho-7	26.3345	-1.68095	0.000175245	0.00220017	Intestinal acid PHOsphatase [Source:UniProtKB/TrEMBL;Acc:Q22630]	protein_coding	GO:0016311~dephosphorylation;GO:0003993~acid phosphatase activity
WBGene00018278	F41C6.4	74.1658	-1.67991	0.00016572	0.0020924		protein_coding	GO:0004222~metalloendopeptidase activity;GO:0006508~proteolysis;GO:0008237~metallopeptidase activity
WBGene00019105	asp-8	40.1506	-1.67267	0.000134433	0.0017455	ASpartyl Protease [Source:UniProtKB/TrEMBL;Acc:O16338]	protein_coding	GO:0016787~hydrolase activity;GO:0006508~proteolysis;GO:0008233~peptidase activity;GO:0004190~aspartic-type endopeptidase activity;GO:0030163~protein catabolic process
WBGene00000118	alh-12	171.589	-1.66891	1.29694e-07	3.48117e-06	ALdehyde deHydrogenase [Source:UniProtKB/TrEMBL;Acc:Q7Z1Q3]	protein_coding	GO:0008152~metabolic process;GO:0055114~oxidation-reduction process;GO:0016491~oxidoreductase activity;GO:0016620~oxidoreductase activity, acting on the aldehyde or oxo group of donors, NAD or NADP as acceptor;GO:0019145~aminobutyraldehyde dehydrogenase activity;GO:0047105~4-trimethylammoniobutyraldehyde dehydrogenase activity
WBGene00045382	T05E12.8	26.6936	-1.66351	0.00193164	0.0167531		protein_coding	GO:0016020~membrane;GO:0016021~integral component of membrane
WBGene00006824	unc-95	52.9975	-1.66333	1.61708e-05	0.000271865		protein_coding	GO:0005634~nucleus;GO:0008270~zinc ion binding;GO:0046872~metal ion binding;GO:0005515~protein binding;GO:0019904~protein domain specific binding;GO:0055120~striated muscle dense body;GO:0031430~M band
WBGene00009663	hda-5	17.9966	-1.66316	0.00575896	0.0411075	Histone DeAcetylase [Source:UniProtKB/TrEMBL;Acc:Q8I4I9]	protein_coding	GO:0016787~hydrolase activity
WBGene00007591	zipt-13	176.888	-1.66253	9.27181e-13	5.06468e-11		protein_coding	GO:0016020~membrane;GO:0016021~integral component of membrane;GO:0055085~transmembrane transport;GO:0005623~cell;GO:0030001~metal ion transport;GO:0046873~metal ion transmembrane transporter activity;GO:0005385~zinc ion transmembrane transporter activity;GO:0071577~zinc II ion transmembrane transport;GO:0006882~cellular zinc ion homeostasis
WBGene00011342	T01G5.7	18.4108	-1.66246	0.00594381	0.0420797		protein_coding	GO:0008270~zinc ion binding;GO:0005515~protein binding
WBGene00010289	F58H1.6	56.793	-1.65423	0.000325803	0.00375433		protein_coding	GO:0016020~membrane;GO:0016021~integral component of membrane;GO:0005515~protein binding
WBGene00016906	C53D5.5	74.4094	-1.65395	9.13918e-05	0.00124915		protein_coding	GO:0016020~membrane;GO:0016021~integral component of membrane;GO:0006749~glutathione metabolic process;GO:0003840~gamma-glutamyltransferase activity
WBGene00008560	pho-13	331.453	-1.65179	0.00130078	0.0120467	Intestinal acid PHOsphatase [Source:UniProtKB/TrEMBL;Acc:Q19175]	protein_coding	GO:0016311~dephosphorylation;GO:0003993~acid phosphatase activity
WBGene00020022	gldc-1	389.005	-1.64872	0.000112091	0.00149148		protein_coding	GO:0055114~oxidation-reduction process;GO:0003824~catalytic activity;GO:0005739~mitochondrion;GO:0005960~glycine cleavage complex;GO:0019464~glycine decarboxylation via glycine cleavage system;GO:0006544~glycine metabolic process;GO:0004375~glycine dehydrogenase (decarboxylating) activity;GO:0006546~glycine catabolic process;GO:0016594~glycine binding
WBGene00003958	pcp-3	138.16	-1.64838	3.08384e-07	7.70615e-06	Prolyl Carboxy Peptidase like [Source:UniProtKB/TrEMBL;Acc:O02252]	protein_coding	GO:0006508~proteolysis;GO:0008236~serine-type peptidase activity;GO:0004185~serine-type carboxypeptidase activity;GO:0008239~dipeptidyl-peptidase activity;GO:0045121~membrane raft
WBGene00008936	papl-1	240.186	-1.6417	0.00066336	0.00691245	Purple acid phosphatase [Source:UniProtKB/TrEMBL;Acc:Q19553]	protein_coding	GO:0016311~dephosphorylation;GO:0016787~hydrolase activity;GO:0003993~acid phosphatase activity;GO:0046872~metal ion binding
WBGene00009493	hrg-4	28.6095	-1.63996	0.0015633	0.0139469	Heme transporter hrg-4 [Source:UniProtKB/Swiss-Prot;Acc:Q20106]	protein_coding	GO:0015232~heme transporter activity;GO:0015886~heme transport;~;GO:0016020~membrane;GO:0016021~integral component of membrane;GO:0005886~plasma membrane;GO:0006810~transport;GO:0020037~heme binding
WBGene00020501	T14B4.5	113.337	-1.63947	0.00114032	0.0107918		protein_coding	GO:0016020~membrane;GO:0016021~integral component of membrane
WBGene00006351	sur-5	336.378	-1.63336	6.79291e-05	0.000969313	Acetoacetyl-CoA synthetase [Source:UniProtKB/Swiss-Prot;Acc:Q21166]	protein_coding	GO:0005634~nucleus;GO:0008152~metabolic process;GO:0005524~ATP binding;GO:0000166~nucleotide binding;GO:0016874~ligase activity;GO:0005737~cytoplasm;GO:0003824~catalytic activity;GO:0006631~fatty acid metabolic process;GO:0006629~lipid metabolic process;GO:0030729~acetoacetate-CoA ligase activity
WBGene00010066	F54F7.6	30.0536	-1.63208	0.00024429	0.00295043		protein_coding	GO:0016020~membrane;GO:0016021~integral component of membrane
WBGene00012074	T27A8.2	22.7424	-1.63172	0.00108896	0.0103878		protein_coding	GO:0005634~nucleus;GO:0003677~DNA binding;GO:0003700~transcription factor activity, sequence-specific DNA binding;GO:0006355~regulation of transcription, DNA-templated;GO:0043565~sequence-specific DNA binding
WBGene00000283	cah-5	78.4456	-1.62163	0.000257957	0.0030939	Putative carbonic anhydrase 5 [Source:UniProtKB/Swiss-Prot;Acc:Q10462]	protein_coding	GO:0005576~extracellular region;GO:0008270~zinc ion binding;GO:0046872~metal ion binding;GO:0016829~lyase activity;GO:0004089~carbonate dehydratase activity;GO:0006730~one-carbon metabolic process
WBGene00017718	F22F4.5	139.756	-1.61955	0.00461871	0.0340939		protein_coding	~
WBGene00001243	elo-5	6529.16	-1.61929	0.00411811	0.0310163	Elongation of very long chain fatty acids protein 5 [Source:UniProtKB/Swiss-Prot;Acc:Q20300]	protein_coding	GO:0016020~membrane;GO:0016021~integral component of membrane;GO:0016740~transferase activity;GO:0006631~fatty acid metabolic process;GO:0006633~fatty acid biosynthetic process;GO:0006629~lipid metabolic process;GO:0102336~3-oxo-arachidoyl-CoA synthase activity;GO:0102337~3-oxo-cerotoyl-CoA synthase activity;GO:0102338~3-oxo-lignoceronyl-CoA synthase activity
WBGene00015768	C14C11.4	57.6975	-1.61272	0.00601797	0.0424695		protein_coding	GO:0016020~membrane;GO:0016021~integral component of membrane;GO:0045087~innate immune response;GO:0050829~defense response to Gram-negative bacterium;GO:0045121~membrane raft
WBGene00020315	T07E3.4	118.062	-1.60817	5.18061e-05	0.000760865		protein_coding	GO:0005515~protein binding
WBGene00006927	vit-3	12879.5	-1.60659	8.63418e-07	1.96229e-05	Vitellogenin-3 [Source:UniProtKB/Swiss-Prot;Acc:Q9N4J2]	protein_coding	GO:0005576~extracellular region;GO:0006869~lipid transport;GO:0005319~lipid transporter activity;GO:0045735~nutrient reservoir activity
WBGene00007565	clec-48	560.894	-1.60569	2.98305e-08	9.21432e-07	C-type LECtin [Source:UniProtKB/TrEMBL;Acc:Q9XVE1]	protein_coding	GO:0007165~signal transduction;GO:0004888~transmembrane signaling receptor activity;GO:0030246~carbohydrate binding;GO:0005887~integral component of plasma membrane
WBGene00020516	T15B7.1	1545.01	-1.60169	7.74928e-06	0.00014277		protein_coding	GO:0005615~extracellular space;GO:0043066~negative regulation of apoptotic process;GO:0001525~angiogenesis
WBGene00021619	Y47D7A.6	33.3091	-1.5919	0.00163313	0.0144787		protein_coding	~
WBGene00016027	C23H5.8	2260.29	-1.58767	4.98113e-05	0.000733645		protein_coding	~
WBGene00021123	W09G12.9	133.94	-1.58376	0.00016058	0.00203245		protein_coding	GO:0016020~membrane;GO:0016021~integral component of membrane
WBGene00003730	nhx-2	133.251	-1.58356	0.00329781	0.0260904	Na(+)/H(+) exchanger protein 2 [Source:UniProtKB/Swiss-Prot;Acc:Q8T5S1]	protein_coding	GO:0016020~membrane;GO:0016021~integral component of membrane;GO:0005886~plasma membrane;GO:0006810~transport;GO:0006811~ion transport;GO:0055085~transmembrane transport;GO:0006812~cation transport;GO:0008340~determination of adult lifespan;GO:0040018~positive regulation of multicellular organism growth;GO:0002119~nematode larval development;GO:0040010~positive regulation of growth rate;GO:000000…
WBGene00017365	F10G2.4	128.716	-1.58316	0.000324744	0.00374768		protein_coding	~
WBGene00013086	arrd-2	205.97	-1.58135	0.0014464	0.0131068	ARRestin Domain protein [Source:UniProtKB/TrEMBL;Acc:Q9XXC4]	protein_coding	~
WBGene00012439	Y12A6A.1	41.4117	-1.58034	0.000373493	0.00424109		protein_coding	GO:0005892~acetylcholine-gated channel complex;GO:0045121~membrane raft
WBGene00022104	acsd-1	60.5873	-1.57605	0.00121672	0.0114039	2-amino-3-carboxymuconate-6-semialdehyde decarboxylase [Source:UniProtKB/Swiss-Prot;Acc:Q8T8B9]	protein_coding	GO:0016787~hydrolase activity;GO:0006568~tryptophan metabolic process;GO:0001760~aminocarboxymuconate-semialdehyde decarboxylase activity;GO:1904984~regulation of quinolinate biosynthetic process;GO:0046872~metal ion binding;GO:0016829~lyase activity;GO:0005829~cytosol;GO:0016831~carboxy-lyase activity;GO:0006569~tryptophan catabolic process;GO:0046874~quinolinate metabolic process
WBGene00008567	acox-1.4	82.6435	-1.5686	0.000333494	0.00382879	Acyl-coenzyme A oxidase [Source:UniProtKB/TrEMBL;Acc:O62139]	protein_coding	GO:0008152~metabolic process;GO:0055114~oxidation-reduction process;GO:0009055~electron carrier activity;GO:0006631~fatty acid metabolic process;GO:0000062~fatty-acyl-CoA binding;GO:0003995~acyl-CoA dehydrogenase activity;GO:0016627~oxidoreductase activity, acting on the CH-CH group of donors;GO:0050660~flavin adenine dinucleotide binding;GO:0005777~peroxisome;GO:0033539~fatty acid beta-oxidation…
WBGene00006928	vit-4	9103.92	-1.55951	2.11548e-07	5.49812e-06	Vitellogenin-4 [Source:UniProtKB/Swiss-Prot;Acc:P18947]	protein_coding	GO:0005576~extracellular region;GO:0006869~lipid transport;GO:0005319~lipid transporter activity;GO:0045735~nutrient reservoir activity
WBGene00007330	C05C10.3	805.162	-1.5557	1.20209e-11	5.88495e-10	Probable succinyl-CoA:3-ketoacid coenzyme A transferase, mitochondrial [Source:UniProtKB/Swiss-Prot;Acc:Q09450]	protein_coding	GO:0008152~metabolic process;GO:0016740~transferase activity;GO:0005739~mitochondrion;GO:0008260~3-oxoacid CoA-transferase activity;GO:0008410~CoA-transferase activity;GO:0046952~ketone body catabolic process
WBGene00013169	Y53F4B.23	106.476	-1.54912	0.000325671	0.00375433		protein_coding	~
WBGene00018811	pmt-2	8160.35	-1.54776	2.5095e-08	7.92452e-07	Phosphoethanolamine MethylTransferase [Source:UniProtKB/TrEMBL;Acc:Q22993]	protein_coding	GO:0008152~metabolic process;GO:0016740~transferase activity;GO:0005737~cytoplasm;GO:0008168~methyltransferase activity;GO:0032259~methylation;GO:0006656~phosphatidylcholine biosynthetic process;GO:0000773~phosphatidyl-N-methylethanolamine N-methyltransferase activity;GO:0080101~phosphatidyl-N-dimethylethanolamine N-methyltransferase activity
WBGene00018340	anmt-2	108.257	-1.54511	6.06577e-05	0.000878436	Amine N-MethylTransferase [Source:UniProtKB/TrEMBL;Acc:Q20308]	protein_coding	GO:0016740~transferase activity;GO:0008168~methyltransferase activity;GO:0032259~methylation
WBGene00015236	B0511.11	42.5369	-1.53979	0.00326678	0.0258684		protein_coding	~
WBGene00020940	W02D7.4	84.014	-1.53812	0.000459845	0.00504501		protein_coding	GO:0005737~cytoplasm;GO:0008080~N-acetyltransferase activity;GO:0006807~nitrogen compound metabolic process
WBGene00013489	col-42	1107.38	-1.53765	3.02524e-07	7.58406e-06	COLlagen [Source:UniProtKB/TrEMBL;Acc:Q8I4C0]	protein_coding	GO:0016020~membrane;GO:0016021~integral component of membrane;GO:0005581~collagen trimer;GO:0042302~structural constituent of cuticle
WBGene00019819	R02D3.1	376.878	-1.53584	1.41666e-08	4.64306e-07		protein_coding	GO:0055114~oxidation-reduction process;GO:0016491~oxidoreductase activity;GO:0005737~cytoplasm;GO:0006091~generation of precursor metabolites and energy;GO:0019878~lysine biosynthetic process via aminoadipic acid;GO:0004753~saccharopine dehydrogenase activity
WBGene00014666	C05D12.3	107.572	-1.52269	2.90915e-07	7.35537e-06		protein_coding	~
WBGene00017089	poml-2	35.4232	-1.52079	0.000822309	0.00820622	PON (Paraoxonase) and MEC-6 Like [Source:UniProtKB/TrEMBL;Acc:Q966L1]	protein_coding	GO:0016020~membrane;GO:0016021~integral component of membrane;GO:0016788~hydrolase activity, acting on ester bonds;GO:0004064~arylesterase activity
WBGene00008284	C53D6.7	29.044	-1.51633	0.00129507	0.0120095	Galectin [Source:UniProtKB/TrEMBL;Acc:Q18813]	protein_coding	GO:0030246~carbohydrate binding
WBGene00019663	K11H12.7	68.3427	-1.51296	5.70734e-06	0.000108754		protein_coding	~
WBGene00000245	bca-1	153.596	-1.50578	6.14964e-06	0.000116469	Beta carbonic anhydrase 1 [Source:UniProtKB/Swiss-Prot;Acc:Q22460]	protein_coding	GO:0008270~zinc ion binding;GO:0046872~metal ion binding;GO:0016829~lyase activity;GO:0004089~carbonate dehydratase activity;GO:0003674~molecular_function;GO:0008150~biological_process;GO:0005575~cellular_component
WBGene00008986	F20G2.2	82.8418	-1.50374	1.29312e-06	2.8434e-05		protein_coding	~
WBGene00006921	vha-12	674.735	-1.49992	6.48575e-08	1.85949e-06	Probable V-type proton ATPase subunit B [Source:UniProtKB/Swiss-Prot;Acc:Q19626]	protein_coding	GO:0006810~transport;GO:0006811~ion transport;GO:0016787~hydrolase activity;GO:0005524~ATP binding;GO:0016337~single organismal cell-cell adhesion;GO:0005623~cell;GO:0015991~ATP hydrolysis coupled proton transport;GO:0046961~proton-transporting ATPase activity, rotational mechanism;GO:0051453~regulation of intracellular pH;GO:0043068~positive regulation of programmed cell death;GO:0001666~respons…
WBGene00001713	grl-4	60.4958	-1.49742	0.0019712	0.0170298	GRound-Like (Grd related) [Source:UniProtKB/TrEMBL;Acc:Q20327]	protein_coding	~
WBGene00020911	cpt-6	80.7363	-1.4932	0.000557964	0.00594551	Carnitine Palmitoyl Transferase [Source:UniProtKB/TrEMBL;Acc:Q23066]	protein_coding	GO:0016740~transferase activity;GO:0016746~transferase activity, transferring acyl groups
WBGene00005552	sri-40	832.902	-1.493	1.02585e-05	0.000181895	Serpentine Receptor, class I [Source:UniProtKB/TrEMBL;Acc:Q9N549]	protein_coding	GO:0016020~membrane;GO:0016021~integral component of membrane
WBGene00010204	F57F5.1	36441	-1.4928	7.18668e-14	4.47529e-12		protein_coding	GO:0016787~hydrolase activity;GO:0006508~proteolysis;GO:0008233~peptidase activity;GO:0008234~cysteine-type peptidase activity;GO:0005615~extracellular space;GO:0005764~lysosome;GO:0004197~cysteine-type endopeptidase activity;GO:0051603~proteolysis involved in cellular protein catabolic process
WBGene00010471	cdr-6	98.096	-1.49151	5.77932e-06	0.000109991	CaDmium Responsive; Cadmium-inducible lysosomal protein CDR-6 [Source:UniProtKB/TrEMBL;Acc:G5EET3]	protein_coding	~
WBGene00017691	ilys-5	38588.4	-1.49043	8.21634e-06	0.000150308	Invertebrate LYSozyme [Source:UniProtKB/TrEMBL;Acc:A0A0K3AYJ1]	protein_coding	GO:0003796~lysozyme activity
WBGene00000680	col-106	2911.22	-1.48956	0.000324643	0.00374768	COLlagen [Source:UniProtKB/TrEMBL;Acc:Q8MXT6]	protein_coding	GO:0005581~collagen trimer;GO:0042302~structural constituent of cuticle
WBGene00000785	cpr-5	13949	-1.48587	6.29338e-09	2.15805e-07	Cathepsin B-like cysteine proteinase 5 [Source:UniProtKB/Swiss-Prot;Acc:P43509]	protein_coding	GO:0016787~hydrolase activity;GO:0006508~proteolysis;GO:0008233~peptidase activity;GO:0008234~cysteine-type peptidase activity;GO:0005615~extracellular space;GO:0005764~lysosome;GO:0004197~cysteine-type endopeptidase activity;GO:0051603~proteolysis involved in cellular protein catabolic process
WBGene00020120	R160.3	19.6094	-1.47232	0.00418476	0.0314119		protein_coding	GO:0016020~membrane;GO:0016021~integral component of membrane
WBGene00008917	F17C11.6	61.6311	-1.46461	8.34512e-06	0.00015195		protein_coding	GO:0016020~membrane;GO:0016021~integral component of membrane
WBGene00013874	ZC376.2	408.554	-1.45275	2.12664e-05	0.000346314		protein_coding	GO:0016020~membrane;GO:0016021~integral component of membrane;GO:0005615~extracellular space;GO:0004104~cholinesterase activity;~
WBGene00194811	NA	34.6891	-1.4451	0.000435248	0.00483305	NA	NA	NA
WBGene00010055	F54D5.12	1511.57	-1.44429	5.84604e-15	4.08122e-13		protein_coding	GO:0055114~oxidation-reduction process;GO:0003824~catalytic activity;GO:0016491~oxidoreductase activity;GO:0050660~flavin adenine dinucleotide binding;GO:0005739~mitochondrion;GO:0022904~respiratory electron transport chain;GO:0071949~FAD binding;GO:0004458~D-lactate dehydrogenase (cytochrome) activity;GO:0016614~oxidoreductase activity, acting on CH-OH group of donors;GO:0019516~lactate oxidatio…
WBGene00011398	qdpr-1	1002.77	-1.44344	0.00125689	0.011696	Quinoid DihydroPteridine Reductase [Source:UniProtKB/TrEMBL;Acc:Q9XVJ3]	protein_coding	GO:0055114~oxidation-reduction process;GO:0016491~oxidoreductase activity
WBGene00001993	hpd-1	337.501	-1.44231	1.42695e-07	3.8039e-06	4-hydroxyphenylpyruvate dioxygenase [Source:UniProtKB/Swiss-Prot;Acc:Q22633]	protein_coding	GO:0046872~metal ion binding;GO:0055114~oxidation-reduction process;GO:0000139~Golgi membrane;GO:0016491~oxidoreductase activity;GO:0005789~endoplasmic reticulum membrane;GO:0051213~dioxygenase activity;GO:0009072~aromatic amino acid family metabolic process;GO:0006559~L-phenylalanine catabolic process;GO:0003868~4-hydroxyphenylpyruvate dioxygenase activity;GO:0006572~tyrosine catabolic process;G…
WBGene00206386	K10C2.12	150.353	-1.44195	0.00140343	0.0128035		protein_coding	GO:0005515~protein binding
WBGene00008594	clec-57	117.883	-1.43548	0.00658402	0.045657	C-type LECtin [Source:UniProtKB/TrEMBL;Acc:Q19229]	protein_coding	GO:0030246~carbohydrate binding
WBGene00000971	dhs-7	57.3889	-1.43547	0.00222128	0.0187532	DeHydrogenases, Short chain [Source:UniProtKB/TrEMBL;Acc:Q19062]	protein_coding	GO:0055114~oxidation-reduction process;GO:0005737~cytoplasm;GO:0016491~oxidoreductase activity;GO:2000377~regulation of reactive oxygen species metabolic process
WBGene00016943	acdh-1	24646.1	-1.43241	2.96688e-05	0.000466079	Acyl CoA DeHydrogenase [Source:UniProtKB/TrEMBL;Acc:H2KZG6]	protein_coding	GO:0008152~metabolic process;GO:0055114~oxidation-reduction process;GO:0016491~oxidoreductase activity;GO:0009055~electron carrier activity;GO:0000062~fatty-acyl-CoA binding;GO:0003995~acyl-CoA dehydrogenase activity;GO:0016627~oxidoreductase activity, acting on the CH-CH group of donors;GO:0050660~flavin adenine dinucleotide binding;GO:0005739~mitochondrion;GO:0045087~innate immune response;GO:0…
WBGene00018719	F52H2.7	85.303	-1.42954	0.000153753	0.00195877		protein_coding	GO:0005509~calcium ion binding;GO:0005886~plasma membrane;GO:0005515~protein binding;GO:0005544~calcium-dependent phospholipid binding
WBGene00016957	atic-1	184.58	-1.42911	3.53091e-05	0.000544789	5-Aminoimidazole-4-carboxamide ribonucleotide formylTransferase/IMP Cyclohydrolase homolog [Source:UniProtKB/TrEMBL;Acc:Q7JNV5]	protein_coding	GO:0016787~hydrolase activity;GO:0016740~transferase activity;GO:0003824~catalytic activity;GO:0006164~purine nucleotide biosynthetic process;GO:0003937~IMP cyclohydrolase activity;GO:0004643~phosphoribosylaminoimidazolecarboxamide formyltransferase activity
WBGene00020847	cgr-1	62.8225	-1.42648	0.00265028	0.0216813	CRAL/TRIO and GOLD domain suppressor of activated Ras [Source:UniProtKB/TrEMBL;Acc:Q22824]	protein_coding	GO:0016021~integral component of membrane;GO:0006810~transport;GO:0005737~cytoplasm
WBGene00014061	ZK673.5	63.2071	-1.42443	0.00148295	0.0133603		protein_coding	~
WBGene00016920	C54E4.5	27.5294	-1.42368	0.00502942	0.0366907		protein_coding	GO:0055114~oxidation-reduction process;GO:0005737~cytoplasm;GO:0005506~iron ion binding;GO:0019310~inositol catabolic process;GO:0050113~inositol oxygenase activity
WBGene00011181	R09H10.3	638.147	-1.42366	2.45489e-05	0.000393997	Probable 5-hydroxyisourate hydrolase R09H10.3 [Source:UniProtKB/Swiss-Prot;Acc:Q21882]	protein_coding	GO:0016787~hydrolase activity;GO:0005515~protein binding;GO:0042802~identical protein binding;GO:0006144~purine nucleobase metabolic process;GO:0033971~hydroxyisourate hydrolase activity;~
WBGene00016664	C45E5.1	77.284	-1.42274	0.00380489	0.029194		protein_coding	GO:0008152~metabolic process;GO:0016311~dephosphorylation;GO:0016791~phosphatase activity;GO:0016787~hydrolase activity;GO:0005829~cytosol
WBGene00002183	kat-1	825.862	-1.41326	6.38061e-14	3.98929e-12	Acetyl-CoA acetyltransferase homolog, mitochondrial [Source:UniProtKB/Swiss-Prot;Acc:Q22100]	protein_coding	GO:0008152~metabolic process;GO:0046872~metal ion binding;GO:0016740~transferase activity;GO:0016746~transferase activity, transferring acyl groups;GO:0016747~transferase activity, transferring acyl groups other than amino-acyl groups;GO:0003824~catalytic activity;GO:0005739~mitochondrion;GO:0006635~fatty acid beta-oxidation;GO:0003985~acetyl-CoA C-acetyltransferase activity
WBGene00010266	dct-18	241.579	-1.40759	1.36247e-05	0.000234117	DAF-16/FOXO Controlled, germline Tumor affecting [Source:UniProtKB/TrEMBL;Acc:O62277]	protein_coding	~
WBGene00001240	elo-2	341.596	-1.40692	0.000480558	0.00522439	Elongation of very long chain fatty acids protein [Source:UniProtKB/TrEMBL;Acc:Q9XVQ9]	protein_coding	GO:0016020~membrane;GO:0016021~integral component of membrane;GO:0016740~transferase activity;GO:0006631~fatty acid metabolic process;GO:0006633~fatty acid biosynthetic process;GO:0006629~lipid metabolic process;GO:0010468~regulation of gene expression;GO:0008340~determination of adult lifespan;GO:0000003~reproduction;GO:0035264~multicellular organism growth;GO:0102336~3-oxo-arachidoyl-CoA syntha…
WBGene00014941	NA	127.768	-1.4042	4.54374e-05	0.000678858	NA	NA	NA
WBGene00020148	T01D1.3	36.8539	-1.40215	0.000607258	0.00641254		protein_coding	~
WBGene00021159	Y4C6B.5	55.4732	-1.40066	0.003005	0.0241517		protein_coding	GO:0016020~membrane;GO:0016021~integral component of membrane;GO:0055085~transmembrane transport
WBGene00044667	ZK622.5	43.5917	-1.39823	0.00253946	0.0209398		protein_coding	~
WBGene00017881	asp-13	1282.3	-1.39657	9.62772e-06	0.000171689	ASpartyl Protease [Source:UniProtKB/TrEMBL;Acc:Q22972]	protein_coding	GO:0016787~hydrolase activity;GO:0006508~proteolysis;GO:0008233~peptidase activity;GO:0004190~aspartic-type endopeptidase activity;GO:0030163~protein catabolic process
WBGene00013895	ZC434.9	59.7118	-1.39323	5.59936e-06	0.000107353		protein_coding	GO:0016787~hydrolase activity;GO:0008270~zinc ion binding;GO:0046872~metal ion binding;GO:0006508~proteolysis;GO:0008233~peptidase activity;GO:0008237~metallopeptidase activity;GO:0004180~carboxypeptidase activity;GO:0004181~metallocarboxypeptidase activity;GO:0005615~extracellular space
WBGene00013254	tag-276	222.195	-1.38903	0.000431806	0.00480512		protein_coding	~
WBGene00077755	NA	22.0932	-1.38784	0.00678366	0.0468328	NA	NA	NA
WBGene00008838	F15A4.2	106.712	-1.38537	5.73443e-07	1.36295e-05		protein_coding	GO:0005515~protein binding
WBGene00001520	gas-1	277.962	-1.38107	2.98067e-06	6.01856e-05	Probable NADH dehydrogenase [ubiquinone] iron-sulfur protein 2, mitochondrial [Source:UniProtKB/Swiss-Prot;Acc:Q93873]	protein_coding	GO:0016020~membrane;GO:0046872~metal ion binding;GO:0055114~oxidation-reduction process;GO:0016491~oxidoreductase activity;GO:0005739~mitochondrion;GO:0005743~mitochondrial inner membrane;GO:0051536~iron-sulfur cluster binding;GO:0051539~4 iron, 4 sulfur cluster binding;GO:0043231~intracellular membrane-bounded organelle;GO:0048038~quinone binding;GO:0051287~NAD binding;GO:0008137~NADH dehydrogen…
WBGene00001404	fbp-1	459.946	-1.37622	1.2281e-08	4.05925e-07	Fructose-1,6-BiPhosphatase; Fructose-1,6-bisphosphatase [Source:UniProtKB/TrEMBL;Acc:G5EBJ7]	protein_coding	GO:0016311~dephosphorylation;GO:0016791~phosphatase activity;GO:0016787~hydrolase activity;GO:0005975~carbohydrate metabolic process;GO:0005829~cytosol;GO:0042578~phosphoric ester hydrolase activity;GO:0005986~sucrose biosynthetic process;GO:0006000~fructose metabolic process;GO:0006001~fructose catabolic process;GO:0006002~fructose 6-phosphate metabolic process;GO:0006094~gluconeogenesis;GO:0030…
WBGene00016103	dpyd-1	168.29	-1.37389	6.50721e-05	0.000931962	Dihydropyrimidine dehydrogenase [NADP(+)] [Source:UniProtKB/Swiss-Prot;Acc:Q18164]	protein_coding	GO:0000166~nucleotide binding;GO:0046872~metal ion binding;GO:0055114~oxidation-reduction process;GO:0005737~cytoplasm;GO:0003824~catalytic activity;GO:0016491~oxidoreductase activity;GO:0016627~oxidoreductase activity, acting on the CH-CH group of donors;GO:0051536~iron-sulfur cluster binding;GO:0051539~4 iron, 4 sulfur cluster binding;GO:0006212~uracil catabolic process;GO:0006214~thymidine cat…
WBGene00020592	ugt-12	1228.4	-1.37251	7.42525e-05	0.00104423	UDP-GlucuronosylTransferase [Source:UniProtKB/TrEMBL;Acc:O01614]	protein_coding	GO:0016020~membrane;GO:0016021~integral component of membrane;GO:0008152~metabolic process;GO:0016740~transferase activity;GO:0015020~glucuronosyltransferase activity;GO:0016758~transferase activity, transferring hexosyl groups;GO:0009813~flavonoid biosynthetic process;GO:0043231~intracellular membrane-bounded organelle;GO:0052696~flavonoid glucuronidation
WBGene00007283	clec-222	240.153	-1.37204	0.000385209	0.00435507	C-type LECtin [Source:UniProtKB/TrEMBL;Acc:O62024]	protein_coding	GO:0030246~carbohydrate binding
WBGene00001398	fat-6	299.476	-1.37041	1.91178e-06	4.07707e-05	Delta(9)-fatty-acid desaturase fat-6 [Source:UniProtKB/Swiss-Prot;Acc:G5EGN2]	protein_coding	GO:0016020~membrane;GO:0016021~integral component of membrane;GO:0055114~oxidation-reduction process;GO:0016491~oxidoreductase activity;GO:0006631~fatty acid metabolic process;GO:0007275~multicellular organism development;GO:0005506~iron ion binding;GO:0006633~fatty acid biosynthetic process;GO:0006629~lipid metabolic process;GO:0045087~innate immune response;GO:0005789~endoplasmic reticulum memb…
WBGene00000281	cah-3	279.278	-1.36964	0.000576939	0.0061351	Putative carbonic anhydrase 3 [Source:UniProtKB/Swiss-Prot;Acc:Q27504]	protein_coding	GO:0008270~zinc ion binding;GO:0046872~metal ion binding;GO:0016829~lyase activity;GO:0004089~carbonate dehydratase activity;GO:0006730~one-carbon metabolic process
WBGene00044488	Y54G2A.45	226.95	-1.36791	0.00409914	0.0309033		protein_coding	GO:0016787~hydrolase activity;GO:0006629~lipid metabolic process;~
WBGene00016890	lst-5	144.099	-1.36664	5.09555e-05	0.000749787	Lateral Signaling Target [Source:UniProtKB/TrEMBL;Acc:Q8IG38]	protein_coding	GO:0046872~metal ion binding;GO:0003676~nucleic acid binding
WBGene00015172	B0410.3	289.203	-1.36623	2.74999e-06	5.60754e-05		protein_coding	GO:0016020~membrane;GO:0016021~integral component of membrane
WBGene00000739	col-166	731.545	-1.36424	2.5696e-06	5.29848e-05	COLlagen [Source:UniProtKB/TrEMBL;Acc:Q86FL7]	protein_coding	GO:0016020~membrane;GO:0016021~integral component of membrane;GO:0005581~collagen trimer;GO:0042302~structural constituent of cuticle
WBGene00012834	Y43F8C.13	53.9234	-1.36376	0.000474855	0.00517323		protein_coding	GO:0005829~cytosol;GO:0006152~purine nucleoside catabolic process;GO:0008477~purine nucleosidase activity
WBGene00012582	clec-8	57.0803	-1.36336	0.00022908	0.00279273	C-type LECtin [Source:UniProtKB/TrEMBL;Acc:Q9NAK6]	protein_coding	GO:0030246~carbohydrate binding
WBGene00020507	vha-15	359.045	-1.35925	5.51733e-08	1.6085e-06	Probable V-type proton ATPase subunit H 2 [Source:UniProtKB/Swiss-Prot;Acc:Q22494]	protein_coding	GO:0006810~transport;GO:0006811~ion transport;GO:0015991~ATP hydrolysis coupled proton transport;GO:0007035~vacuolar acidification;GO:0046961~proton-transporting ATPase activity, rotational mechanism;GO:0015992~proton transport;GO:0005765~lysosomal membrane;GO:0016820~hydrolase activity, acting on acid anhydrides, catalyzing transmembrane movement of substances;GO:0000221~vacuolar proton-transpor…
WBGene00001684	gpd-2	784.798	-1.35313	2.91637e-07	7.35537e-06	Glyceraldehyde-3-phosphate dehydrogenase 2 [Source:UniProtKB/Swiss-Prot;Acc:P17329]	protein_coding	GO:0055114~oxidation-reduction process;GO:0005737~cytoplasm;GO:0016491~oxidoreductase activity;GO:0050661~NADP binding;GO:0051287~NAD binding;GO:0006096~glycolytic process;GO:0016620~oxidoreductase activity, acting on the aldehyde or oxo group of donors, NAD or NADP as acceptor;GO:0006006~glucose metabolic process;GO:0004365~glyceraldehyde-3-phosphate dehydrogenase (NAD+) (phosphorylating) activi…
WBGene00017578	drl-1	102.061	-1.35027	0.000968917	0.0093865		protein_coding	GO:0016020~membrane;GO:0016021~integral component of membrane;GO:0004672~protein kinase activity;GO:0005524~ATP binding;GO:0006468~protein phosphorylation;GO:0005737~cytoplasm;GO:0023014~signal transduction by protein phosphorylation;GO:0004702~signal transducer, downstream of receptor, with serine/threonine kinase activity
WBGene00001790	gst-42	369.334	-1.34692	6.84685e-05	0.000975222	Probable maleylacetoacetate isomerase [Source:UniProtKB/Swiss-Prot;Acc:Q18938]	protein_coding	GO:0005737~cytoplasm;GO:0003824~catalytic activity;GO:0016853~isomerase activity;GO:0005515~protein binding;GO:0006749~glutathione metabolic process;GO:0004364~glutathione transferase activity;GO:0042802~identical protein binding;GO:0009072~aromatic amino acid family metabolic process;GO:0006559~L-phenylalanine catabolic process;GO:0006572~tyrosine catabolic process;GO:0016034~maleylacetoacetate …
WBGene00012018	T25C12.3	470.886	-1.33768	0.000782432	0.00789942		protein_coding	GO:0005515~protein binding
WBGene00001775	gst-27	971.998	-1.33609	1.89217e-05	0.000315052	Glutathione S-Transferase [Source:UniProtKB/TrEMBL;Acc:Q9NAB3]	protein_coding	GO:0016740~transferase activity;GO:0005515~protein binding
WBGene00004358	rhr-1	928.18	-1.32626	1.8355e-06	3.93055e-05	RH (Rhesus) antigen Related [Source:UniProtKB/TrEMBL;Acc:Q22947]	protein_coding	GO:0016020~membrane;GO:0016021~integral component of membrane;GO:0005887~integral component of plasma membrane;GO:0015695~organic cation transport;GO:0072488~ammonium transmembrane transport;GO:0008519~ammonium transmembrane transporter activity;GO:0015696~ammonium transport;GO:0019740~nitrogen utilization
WBGene00021128	W10C8.5	151.381	-1.32623	2.0287e-05	0.000333857		protein_coding	GO:0005524~ATP binding;GO:0016301~kinase activity;GO:0016310~phosphorylation;GO:0000166~nucleotide binding;GO:0016740~transferase activity;GO:0003824~catalytic activity;GO:0016772~transferase activity, transferring phosphorus-containing groups
WBGene00003214	mel-32	1893.04	-1.3189	2.82086e-10	1.17107e-08	Serine hydroxymethyltransferase [Source:UniProtKB/Swiss-Prot;Acc:P50432]	protein_coding	GO:0016740~transferase activity;GO:0003824~catalytic activity;GO:0030170~pyridoxal phosphate binding;GO:0004372~glycine hydroxymethyltransferase activity;GO:0006544~glycine metabolic process;GO:0006563~L-serine metabolic process;GO:0005739~mitochondrion;GO:0009792~embryo development ending in birth or egg hatching;GO:0006730~one-carbon metabolic process;GO:0009790~embryo development;GO:0009069~se…
WBGene00013713	Y106G6G.4	66.0819	-1.31492	7.17474e-05	0.00101727		protein_coding	GO:0016020~membrane;GO:0016021~integral component of membrane
WBGene00004191	prx-1	59.8774	-1.31081	0.000112744	0.00149761	PeRoXisome assembly factor; Peroxin [Source:UniProtKB/TrEMBL;Acc:G5ED99]	protein_coding	GO:0005524~ATP binding;GO:0005777~peroxisome;GO:0007031~peroxisome organization;GO:0005778~peroxisomal membrane;GO:0006625~protein targeting to peroxisome;GO:0042623~ATPase activity, coupled;GO:0000166~nucleotide binding
WBGene00000728	col-155	770.531	-1.31039	0.000606229	0.00640717	Putative cuticle collagen 155 [Source:UniProtKB/Swiss-Prot;Acc:Q21184]	protein_coding	GO:0005581~collagen trimer;GO:0042302~structural constituent of cuticle
WBGene00010727	K09G1.1	727.281	-1.3075	7.66496e-08	2.1696e-06		protein_coding	GO:0016020~membrane;GO:0016021~integral component of membrane
WBGene00001912	his-38	103.22	-1.30467	0.00658254	0.045657	Histone H4 [Source:UniProtKB/Swiss-Prot;Acc:P62784]	protein_coding	GO:0005634~nucleus;GO:0003677~DNA binding;GO:0005694~chromosome;GO:0046982~protein heterodimerization activity;GO:0042393~histone binding;GO:0000786~nucleosome;GO:0006334~nucleosome assembly;GO:0000788~nuclear nucleosome
WBGene00019813	ger-1	60.0672	-1.30205	0.000800319	0.00801761	GDP-L-fucose synthase [Source:UniProtKB/Swiss-Prot;Acc:G5EER4]	protein_coding	GO:0008152~metabolic process;GO:0055114~oxidation-reduction process;GO:0003824~catalytic activity;GO:0016491~oxidoreductase activity;GO:0016853~isomerase activity;GO:0009226~nucleotide-sugar biosynthetic process;GO:0042350~GDP-L-fucose biosynthetic process;GO:0050577~GDP-L-fucose synthase activity;GO:0050662~coenzyme binding
WBGene00018361	F42G8.10	907.236	-1.29932	2.16609e-07	5.59232e-06		protein_coding	GO:0016020~membrane;GO:0016021~integral component of membrane
WBGene00021427	Y38F2AR.9	335.085	-1.29922	1.00609e-07	2.77902e-06		protein_coding	GO:0016020~membrane;GO:0016021~integral component of membrane;GO:0006886~intracellular protein transport;GO:0043547~positive regulation of GTPase activity;GO:0005086~ARF guanyl-nucleotide exchange factor activity;GO:0015450~P-P-bond-hydrolysis-driven protein transmembrane transporter activity;GO:0006616~SRP-dependent cotranslational protein targeting to membrane, translocation;GO:0005784~Sec61 tr…
WBGene00010690	K08H2.3	34.7719	-1.2946	0.000670705	0.00696724		protein_coding	~
WBGene00002216	klp-3	40.3145	-1.28904	0.0018134	0.0158069	Kinesin-like protein klp-3 [Source:UniProtKB/Swiss-Prot;Acc:P45962]	protein_coding	GO:0005856~cytoskeleton;GO:0005524~ATP binding;GO:0000166~nucleotide binding;GO:0005737~cytoplasm;GO:0005515~protein binding;GO:0003777~microtubule motor activity;GO:0007018~microtubule-based movement;GO:0005874~microtubule;GO:0008017~microtubule binding;GO:0030030~cell projection organization;GO:0005871~kinesin complex;GO:0008574~ATP-dependent microtubule motor activity, plus-end-directed;GO:002…
WBGene00014001	pyk-2	716.933	-1.28741	2.48539e-05	0.000398482	Pyruvate kinase [Source:UniProtKB/TrEMBL;Acc:D3YT36]	protein_coding	GO:0016301~kinase activity;GO:0016310~phosphorylation;GO:0016740~transferase activity;GO:0003824~catalytic activity;GO:0000287~magnesium ion binding;GO:0005783~endoplasmic reticulum;GO:0055120~striated muscle dense body;GO:0004743~pyruvate kinase activity;GO:0006096~glycolytic process;GO:0030955~potassium ion binding;GO:0030017~sarcomere
WBGene00007812	C29F7.3	308.027	-1.28336	3.90688e-10	1.57164e-08	UMP-CMP kinase 1 [Source:UniProtKB/Swiss-Prot;Acc:O17622]	protein_coding	GO:0005634~nucleus;GO:0005524~ATP binding;GO:0016301~kinase activity;GO:0016310~phosphorylation;GO:0000166~nucleotide binding;GO:0016740~transferase activity;GO:0005737~cytoplasm;GO:0004127~cytidylate kinase activity;GO:0006139~nucleobase-containing compound metabolic process;GO:0006207~'de novo' pyrimidine nucleobase biosynthetic process;GO:0006221~pyrimidine nucleotide biosynthetic process;GO:0…
WBGene00000835	cuc-1	342.154	-1.27853	0.000180823	0.00225565	CU (Copper) Chaperonin; Copper chaperone [Source:UniProtKB/TrEMBL;Acc:G5EE41]	protein_coding	GO:0046872~metal ion binding;GO:0005829~cytosol;GO:0030001~metal ion transport;GO:0006979~response to oxidative stress;GO:0006825~copper ion transport;GO:0006878~cellular copper ion homeostasis;GO:0015677~copper ion import;GO:0015680~intracellular copper ion transport;GO:0016530~metallochaperone activity;GO:0016531~copper chaperone activity
WBGene00022122	trap-1	997.673	-1.27752	5.49841e-06	0.000105633	TRanslocon-Associated Protein [Source:UniProtKB/TrEMBL;Acc:Q95XT5]	protein_coding	GO:0016020~membrane;GO:0016021~integral component of membrane;GO:0005789~endoplasmic reticulum membrane;GO:0005783~endoplasmic reticulum;GO:0006613~cotranslational protein targeting to membrane
WBGene00022146	Y71G12B.6	44.5372	-1.27649	0.00174701	0.0153052		protein_coding	~
WBGene00017874	acdh-9	628.102	-1.27587	1.84223e-12	9.75503e-11	Acyl CoA DeHydrogenase [Source:UniProtKB/TrEMBL;Acc:Q95YB2]	protein_coding	GO:0008152~metabolic process;GO:0055114~oxidation-reduction process;GO:0016491~oxidoreductase activity;GO:0009055~electron carrier activity;GO:0000062~fatty-acyl-CoA binding;GO:0003995~acyl-CoA dehydrogenase activity;GO:0016627~oxidoreductase activity, acting on the CH-CH group of donors;GO:0050660~flavin adenine dinucleotide binding;GO:0006629~lipid metabolic process;GO:0005739~mitochondrion;GO:…
WBGene00019164	H06H21.8	210.904	-1.27136	0.000706759	0.00729146		protein_coding	~
WBGene00015519	doxa-1	34.7431	-1.26962	0.00394344	0.029991	Dual oxidase maturation factor 1 [Source:UniProtKB/Swiss-Prot;Acc:P34298]	protein_coding	GO:0016020~membrane;GO:0016021~integral component of membrane;GO:0015031~protein transport;GO:0005789~endoplasmic reticulum membrane
WBGene00012015	T25B9.9	992.013	-1.26656	8.04035e-07	1.83806e-05	6-phosphogluconate dehydrogenase, decarboxylating [Source:UniProtKB/Swiss-Prot;Acc:Q17761]	protein_coding	GO:0055114~oxidation-reduction process;GO:0016491~oxidoreductase activity;GO:0006098~pentose-phosphate shunt;GO:0004616~phosphogluconate dehydrogenase (decarboxylating) activity;GO:0019521~D-gluconate metabolic process
WBGene00008799	F14E5.1	41.9625	-1.26259	0.00286867	0.0231997		protein_coding	GO:0016020~membrane;GO:0016021~integral component of membrane;GO:0005215~transporter activity;GO:0055085~transmembrane transport;GO:0022857~transmembrane transporter activity
WBGene00000112	alh-6	153.318	-1.26152	1.45767e-06	3.15182e-05	ALdehyde deHydrogenase [Source:UniProtKB/TrEMBL;Acc:Q86N72]	protein_coding	GO:0008152~metabolic process;GO:0055114~oxidation-reduction process;GO:0016491~oxidoreductase activity;GO:0016620~oxidoreductase activity, acting on the aldehyde or oxo group of donors, NAD or NADP as acceptor;GO:0003842~1-pyrroline-5-carboxylate dehydrogenase activity;GO:0006537~glutamate biosynthetic process;GO:0006561~proline biosynthetic process;GO:0004029~aldehyde dehydrogenase (NAD) activity
WBGene00010397	suox-1	58.8179	-1.26067	0.000844607	0.00837505	SUlfite OXidase [Source:UniProtKB/TrEMBL;Acc:Q9XTQ8]	protein_coding	GO:0046872~metal ion binding;GO:0055114~oxidation-reduction process;GO:0016491~oxidoreductase activity;GO:0020037~heme binding;GO:0030151~molybdenum ion binding;GO:0042128~nitrate assimilation
WBGene00001099	dsc-4	257.441	-1.25908	0.000252238	0.00303701	Defecation Suppressor of Clk-1; Microsomal triglyceride transfer protein [Source:UniProtKB/TrEMBL;Acc:G5ECG7]	protein_coding	GO:0030968~endoplasmic reticulum unfolded protein response
WBGene00001578	ges-1	89.7195	-1.2525	4.55406e-05	0.000679747	Gut esterase 1 [Source:UniProtKB/Swiss-Prot;Acc:Q04457]	protein_coding	GO:0016787~hydrolase activity;GO:0005615~extracellular space;GO:0005783~endoplasmic reticulum;GO:0005777~peroxisome;GO:0052689~carboxylic ester hydrolase activity;GO:0005788~endoplasmic reticulum lumen
WBGene00017105	E02H9.7	272.531	-1.25221	0.000408519	0.00457871		protein_coding	~
WBGene00017765	gcst-1	926.27	-1.25177	1.93187e-05	0.000319951	Aminomethyltransferase [Source:UniProtKB/TrEMBL;Acc:Q22968]	protein_coding	GO:0016740~transferase activity;GO:0008168~methyltransferase activity;GO:0032259~methylation;GO:0008483~transaminase activity;GO:0006546~glycine catabolic process;GO:0004047~aminomethyltransferase activity
WBGene00013587	Y80D3A.9	76.2422	-1.24794	0.00060756	0.00641254		protein_coding	~
WBGene00017968	skpo-3	86.9811	-1.24632	0.00362909	0.0280804	ShK domain and PerOxidase domain containing protein [Source:UniProtKB/TrEMBL;Acc:Q95QH5]	protein_coding	GO:0055114~oxidation-reduction process;GO:0020037~heme binding;GO:0098869~cellular oxidant detoxification;GO:0004601~peroxidase activity;GO:0006979~response to oxidative stress
WBGene00011522	srap-1	50.7621	-1.24505	0.000460916	0.0050532	Serine Rich Adhesion Protein-like [Source:UniProtKB/TrEMBL;Acc:G5ECB3]	protein_coding	~
WBGene00017703	F22E5.1	45.313	-1.24288	0.000762735	0.00773567		protein_coding	GO:0016020~membrane;GO:0016021~integral component of membrane
WBGene00019656	slc-25A10	343.265	-1.24181	1.74514e-11	8.23284e-10	Oxoglutarate/malate carrier protein; SLC (SoLute Carrier) homolog [Source:UniProtKB/TrEMBL;Acc:G5EE96]	protein_coding	GO:0016020~membrane;GO:0016021~integral component of membrane;GO:0006810~transport;GO:0055085~transmembrane transport
WBGene00021647	Y47G6A.22	273.131	-1.24014	5.3846e-05	0.000787112		protein_coding	GO:0055114~oxidation-reduction process;GO:0016491~oxidoreductase activity
WBGene00011681	T10B10.4	48.6758	-1.23982	0.00611381	0.0430678		protein_coding	GO:0005739~mitochondrion;GO:0005783~endoplasmic reticulum;GO:0047961~glycine N-acyltransferase activity
WBGene00017349	farl-11	1025.02	-1.23949	2.61089e-07	6.69627e-06	FAR (Factor ARrest) Like [Source:UniProtKB/TrEMBL;Acc:A0A1D3PCL0]	protein_coding	GO:0005783~endoplasmic reticulum;GO:0003674~molecular_function;~
WBGene00015814	oatr-1	719.836	-1.23943	1.30629e-07	3.50022e-06	Probable ornithine aminotransferase, mitochondrial [Source:UniProtKB/Swiss-Prot;Acc:Q18040]	protein_coding	GO:0016740~transferase activity;GO:0005737~cytoplasm;GO:0005759~mitochondrial matrix;GO:0003824~catalytic activity;GO:0030170~pyridoxal phosphate binding;GO:0005739~mitochondrion;GO:0042802~identical protein binding;GO:0008483~transaminase activity;GO:0055129~L-proline biosynthetic process;GO:0004587~ornithine-oxo-acid transaminase activity;GO:0010121~arginine catabolic process to proline via orn…
WBGene00050914	T12B5.15	549.076	-1.23844	0.000100899	0.00136		protein_coding	~
WBGene00010567	K04G2.9	46.5917	-1.2363	0.00115328	0.0109012		protein_coding	GO:0016020~membrane;GO:0016021~integral component of membrane;GO:0005886~plasma membrane;GO:0008104~protein localization;GO:0045121~membrane raft;GO:0001766~membrane raft polarization
WBGene00000608	col-19	18884.8	-1.23594	4.63057e-08	1.36791e-06	Cuticle collagen 19 [Source:UniProtKB/Swiss-Prot;Acc:P18835]	protein_coding	GO:0005576~extracellular region;GO:0005581~collagen trimer;GO:0042302~structural constituent of cuticle;GO:0040002~collagen and cuticulin-based cuticle development;GO:0060102~collagen and cuticulin-based cuticle extracellular matrix;GO:0042338~cuticle development involved in collagen and cuticulin-based cuticle molting cycle;GO:0042329~structural constituent of collagen and cuticulin-based cuticl…
WBGene00020182	ugt-53	208.972	-1.23581	0.000723033	0.00742982	UDP-GlucuronosylTransferase [Source:UniProtKB/TrEMBL;Acc:O16988]	protein_coding	GO:0016020~membrane;GO:0016021~integral component of membrane;GO:0008152~metabolic process;GO:0016740~transferase activity;GO:0016758~transferase activity, transferring hexosyl groups;GO:0008194~UDP-glycosyltransferase activity;GO:0009813~flavonoid biosynthetic process;GO:0043231~intracellular membrane-bounded organelle;GO:0052696~flavonoid glucuronidation
WBGene00012987	Y48C3A.3	32.2103	-1.23303	0.00597829	0.0422854		protein_coding	~
WBGene00015141	ugt-46	501.343	-1.22928	0.000322217	0.0037268	Putative UDP-glucuronosyltransferase ugt-46 [Source:UniProtKB/Swiss-Prot;Acc:Q10941]	protein_coding	GO:0016020~membrane;GO:0016021~integral component of membrane;GO:0008152~metabolic process;GO:0016740~transferase activity;GO:0015020~glucuronosyltransferase activity;GO:0016757~transferase activity, transferring glycosyl groups;GO:0016758~transferase activity, transferring hexosyl groups;GO:0008194~UDP-glycosyltransferase activity;GO:0009813~flavonoid biosynthetic process;GO:0043231~intracellula…
WBGene00019620	fah-1	1447.84	-1.22724	0.00012106	0.00159044	FumarylAcetoacetate Hydrolase [Source:UniProtKB/TrEMBL;Acc:Q94272]	protein_coding	GO:0008152~metabolic process;GO:0016787~hydrolase activity;GO:0003824~catalytic activity;GO:0009072~aromatic amino acid family metabolic process;GO:0004334~fumarylacetoacetase activity
WBGene00017082	DC2.5	253.797	-1.22679	0.00133479	0.0123032		protein_coding	GO:0055114~oxidation-reduction process;GO:0016491~oxidoreductase activity
WBGene00021263	Y22D7AR.10	626.407	-1.22529	4.25276e-08	1.26591e-06		protein_coding	~
WBGene00007959	C35C5.10	432.328	-1.22169	0.00114017	0.0107918		protein_coding	GO:0016020~membrane;GO:0016021~integral component of membrane
WBGene00010703	K09A9.6	73.3853	-1.22116	0.000785236	0.00790756		protein_coding	GO:0016020~membrane;GO:0016021~integral component of membrane;GO:0005515~protein binding;GO:0018193~peptidyl-amino acid modification
WBGene00015794	C15F1.1	47.5842	-1.21993	0.00549431	0.0395265		protein_coding	~
WBGene00018765	mpc-2	818.609	-1.21848	2.90987e-10	1.20161e-08	Probable mitochondrial pyruvate carrier 2 [Source:UniProtKB/Swiss-Prot;Acc:O01578]	protein_coding	GO:0016020~membrane;GO:0016021~integral component of membrane;GO:0006810~transport;GO:0005739~mitochondrion;GO:0005743~mitochondrial inner membrane;GO:0006850~mitochondrial pyruvate transport;GO:0031305~integral component of mitochondrial inner membrane;GO:0050833~pyruvate transmembrane transporter activity;GO:1902361~mitochondrial pyruvate transmembrane transport
WBGene00012545	Y37D8A.3	35.1767	-1.21403	0.00733164	0.0499514		protein_coding	~
WBGene00019978	hacd-1	133.131	-1.20897	0.000641387	0.00671693	Hydroxy-Acyl-CoA Dehydrogenase [Source:UniProtKB/TrEMBL;Acc:O44608]	protein_coding	GO:0016020~membrane;GO:0016021~integral component of membrane;GO:0055114~oxidation-reduction process;GO:0016491~oxidoreductase activity;GO:0003857~3-hydroxyacyl-CoA dehydrogenase activity;GO:0006631~fatty acid metabolic process;GO:0070403~NAD+ binding
WBGene00001694	grd-5	3348.49	-1.20488	0.000326503	0.00375962	GRounDhog (Hedgehog-like family) [Source:UniProtKB/TrEMBL;Acc:O16462]	protein_coding	GO:0005576~extracellular region;GO:0009792~embryo development ending in birth or egg hatching;GO:0005102~receptor binding;GO:0007154~cell communication
WBGene00010940	M163.8	155.424	-1.20477	0.00391768	0.0298617		protein_coding	~
WBGene00013920	pssy-1	165.778	-1.20003	5.31134e-05	0.000777864	PhosphatidylSerine SYnthase [Source:UniProtKB/TrEMBL;Acc:Q09643]	protein_coding	GO:0016020~membrane;GO:0016021~integral component of membrane;GO:0008654~phospholipid biosynthetic process;GO:0006659~phosphatidylserine biosynthetic process
WBGene00008694	F11C1.5	289.061	-1.19598	8.4254e-08	2.36763e-06		protein_coding	GO:0005524~ATP binding;GO:0016887~ATPase activity
WBGene00006920	vha-11	668.843	-1.19208	4.68117e-12	2.38939e-10	V-type proton ATPase subunit C [Source:UniProtKB/Swiss-Prot;Acc:Q9XXU9]	protein_coding	GO:0006810~transport;GO:0006811~ion transport;GO:0016787~hydrolase activity;GO:0005737~cytoplasm;GO:0007275~multicellular organism development;GO:0015078~hydrogen ion transmembrane transporter activity;GO:0015991~ATP hydrolysis coupled proton transport;GO:0016471~vacuolar proton-transporting V-type ATPase complex;GO:0046961~proton-transporting ATPase activity, rotational mechanism;GO:0030728~ovul…
WBGene00004364	ric-4	51.3672	-1.1863	0.00115068	0.0108832	Synaptosomal-associated protein [Source:UniProtKB/TrEMBL;Acc:A5PEW5]	protein_coding	GO:0005886~plasma membrane;GO:0045202~synapse;GO:0005515~protein binding;GO:0007271~synaptic transmission, cholinergic;GO:0098793~presynapse;GO:0005484~SNAP receptor activity;GO:0016082~synaptic vesicle priming;GO:0019905~syntaxin binding;GO:0031201~SNARE complex;GO:0031629~synaptic vesicle fusion to presynaptic active zone membrane
WBGene00011870	T20G5.8	680.13	-1.18556	0.000764172	0.0077452		protein_coding	~
WBGene00014064	sdz-37	80.5975	-1.18536	0.00261733	0.0214568	SKN-1 Dependent Zygotic transcript [Source:UniProtKB/TrEMBL;Acc:O18299]	protein_coding	~
WBGene00017201	grsp-4	51.313	-1.18302	0.00120313	0.0113106	Glycine Rich Secreted Protein [Source:UniProtKB/TrEMBL;Acc:P91207]	protein_coding	~
WBGene00001933	his-59	128.8	-1.18289	0.000222993	0.00273135	Histone H3 [Source:UniProtKB/Swiss-Prot;Acc:P08898]	protein_coding	GO:0005634~nucleus;GO:0003677~DNA binding;GO:0005694~chromosome;GO:0046982~protein heterodimerization activity;GO:0000786~nucleosome;GO:0006334~nucleosome assembly;GO:0031492~nucleosomal DNA binding
WBGene00001692	grd-3	3752.58	-1.18206	0.00388445	0.0297165	GRounDhog (Hedgehog-like family) [Source:UniProtKB/TrEMBL;Acc:Q9TYW7]	protein_coding	GO:0005576~extracellular region;GO:0005102~receptor binding;GO:0007267~cell-cell signaling;GO:0050829~defense response to Gram-negative bacterium
WBGene00006915	vha-6	524.06	-1.17959	2.3854e-06	4.94487e-05	V-type proton ATPase subunit a [Source:UniProtKB/TrEMBL;Acc:G5EGP4]	protein_coding	GO:0016020~membrane;GO:0016021~integral component of membrane;GO:0006810~transport;GO:0006811~ion transport;GO:0015078~hydrogen ion transmembrane transporter activity;GO:0015991~ATP hydrolysis coupled proton transport;GO:0033179~proton-transporting V-type ATPase, V0 domain;GO:0002119~nematode larval development;GO:0070072~vacuolar proton-transporting V-type ATPase complex assembly;GO:0007035~vacu…
WBGene00008194	C49C3.4	210.705	-1.17883	1.92013e-05	0.000318685		protein_coding	GO:0005515~protein binding
WBGene00000597	col-8	2773.64	-1.17545	1.26723e-06	2.79437e-05	Cuticle collagen 8 [Source:UniProtKB/Swiss-Prot;Acc:P18833]	protein_coding	GO:0005581~collagen trimer;GO:0042302~structural constituent of cuticle
WBGene00011679	ucr-2.2	171.801	-1.17229	1.31939e-06	2.89709e-05	Ubiquinol-Cytochrome c oxidoReductase complex [Source:UniProtKB/TrEMBL;Acc:Q22370]	protein_coding	GO:0008270~zinc ion binding;GO:0046872~metal ion binding;GO:0004222~metalloendopeptidase activity;GO:0003824~catalytic activity;GO:0016485~protein processing
WBGene00001430	fkb-5	99.162	-1.16921	0.00216624	0.0183782	Peptidylprolyl isomerase [Source:UniProtKB/TrEMBL;Acc:P91180]	protein_coding	GO:0016853~isomerase activity;GO:0000413~protein peptidyl-prolyl isomerization;GO:0003755~peptidyl-prolyl cis-trans isomerase activity;GO:0006457~protein folding;GO:0005789~endoplasmic reticulum membrane;GO:0005528~FK506 binding;GO:0061077~chaperone-mediated protein folding
WBGene00000040	aco-1	397.045	-1.1667	3.07398e-08	9.45766e-07	Probable cytoplasmic aconitate hydratase [Source:UniProtKB/Swiss-Prot;Acc:Q23500]	protein_coding	GO:0008152~metabolic process;GO:0046872~metal ion binding;GO:0005737~cytoplasm;GO:0016829~lyase activity;GO:0006099~tricarboxylic acid cycle;GO:0051536~iron-sulfur cluster binding;GO:0051539~4 iron, 4 sulfur cluster binding;GO:0005829~cytosol;GO:0006879~cellular iron ion homeostasis;GO:0003994~aconitate hydratase activity;GO:0072350~tricarboxylic acid metabolic process
WBGene00013083	Y51A2D.18	430.316	-1.16595	0.00117497	0.0110793		protein_coding	GO:0016020~membrane;GO:0016021~integral component of membrane;GO:0005215~transporter activity;GO:0055085~transmembrane transport;GO:0022857~transmembrane transporter activity;GO:0005887~integral component of plasma membrane;GO:0005275~amine transmembrane transporter activity;GO:0015226~carnitine transmembrane transporter activity;GO:0015695~organic cation transport;GO:0015837~amine transport;GO:1…
WBGene00008375	D1054.8	657.543	-1.16513	0.000227124	0.00277105		protein_coding	GO:0055114~oxidation-reduction process;GO:0016491~oxidoreductase activity
WBGene00018051	che-10	41.9561	-1.16328	0.00143597	0.0130351	Rootletin [Source:UniProtKB/Swiss-Prot;Acc:Q09EF7]	protein_coding	~;GO:0005856~cytoskeleton;GO:0005737~cytoplasm;GO:0035869~ciliary transition zone;GO:0060271~cilium assembly;GO:0042995~cell projection;GO:0005929~cilium;GO:0030030~cell projection organization;GO:0036064~ciliary basal body
WBGene00007197	B0513.5	104.231	-1.1621	9.12891e-05	0.00124885	Proline dehydrogenase 1, mitochondrial [Source:UniProtKB/Swiss-Prot;Acc:O45228]	protein_coding	GO:0055114~oxidation-reduction process;GO:0005759~mitochondrial matrix;GO:0004657~proline dehydrogenase activity;GO:0006562~proline catabolic process;GO:0016491~oxidoreductase activity;GO:0005739~mitochondrion;GO:0071949~FAD binding;GO:0006560~proline metabolic process;GO:0010133~proline catabolic process to glutamate
WBGene00018488	acs-1	978.959	-1.16179	0.00399997	0.0303745	Fatty Acid CoA Synthetase family [Source:UniProtKB/TrEMBL;Acc:Q5TKA3]	protein_coding	GO:0008152~metabolic process;GO:0003824~catalytic activity;GO:0045197~establishment or maintenance of epithelial cell apical/basal polarity
WBGene00012747	Y40H7A.10	1390.38	-1.15742	5.96965e-05	0.000866128		protein_coding	GO:0006508~proteolysis;GO:0008234~cysteine-type peptidase activity;GO:0005615~extracellular space;GO:0005764~lysosome;GO:0004197~cysteine-type endopeptidase activity;GO:0051603~proteolysis involved in cellular protein catabolic process
WBGene00017537	F17A9.5	135.738	-1.15276	0.00129522	0.0120095		protein_coding	GO:0055114~oxidation-reduction process;GO:0003824~catalytic activity;GO:0016491~oxidoreductase activity;GO:0005622~intracellular;GO:0010181~FMN binding;GO:0003959~NADPH dehydrogenase activity
WBGene00017719	ldp-1	719.99	-1.14726	5.77996e-05	0.000842532	Lipid DroPlet localized protein [Source:UniProtKB/TrEMBL;Acc:Q9GZE9]	protein_coding	GO:0016020~membrane;GO:0016021~integral component of membrane;GO:0055114~oxidation-reduction process;GO:0016491~oxidoreductase activity
WBGene00001934	his-60	331.258	-1.14584	1.56799e-05	0.000264638	Histone H4 [Source:UniProtKB/Swiss-Prot;Acc:P62784]	protein_coding	GO:0005634~nucleus;GO:0003677~DNA binding;GO:0005694~chromosome;GO:0046982~protein heterodimerization activity;GO:0042393~histone binding;GO:0000786~nucleosome;GO:0006334~nucleosome assembly;GO:0000788~nuclear nucleosome
WBGene00016635	C44B11.6	160.218	-1.14277	4.88152e-06	9.51745e-05		protein_coding	~
WBGene00015777	sfxn-2	39.2727	-1.13716	0.00182707	0.0159082	Sideroflexin [Source:UniProtKB/TrEMBL;Acc:Q09972]	protein_coding	GO:0016020~membrane;GO:0016021~integral component of membrane;GO:0006811~ion transport;GO:0034220~ion transmembrane transport;GO:0055085~transmembrane transport;GO:0005739~mitochondrion;GO:0015075~ion transmembrane transporter activity;GO:0031966~mitochondrial membrane
WBGene00010947	M176.11	50.4456	-1.13456	0.00515561	0.0375409		protein_coding	GO:0016020~membrane;GO:0016021~integral component of membrane
WBGene00006787	unc-52	477.707	-1.13158	0.00181974	0.0158533	Basement membrane proteoglycan [Source:UniProtKB/Swiss-Prot;Acc:Q06561]	protein_coding	GO:0005515~protein binding;GO:0005198~structural molecule activity;GO:0009792~embryo development ending in birth or egg hatching;GO:0016477~cell migration;GO:0005604~basement membrane;GO:0040017~positive regulation of locomotion;GO:0040011~locomotion;GO:0007517~muscle organ development;GO:0008543~fibroblast growth factor receptor signaling pathway;GO:0031581~hemidesmosome assembly;GO:0048644~musc…
WBGene00011436	T04F3.1	195.597	-1.12905	2.16915e-05	0.000351763		protein_coding	GO:0003824~catalytic activity;GO:0009058~biosynthetic process;GO:0030170~pyridoxal phosphate binding
WBGene00002262	ldh-1	275.587	-1.12866	4.1635e-05	0.00062925	L-lactate dehydrogenase [Source:UniProtKB/Swiss-Prot;Acc:Q27888]	protein_coding	GO:0055114~oxidation-reduction process;GO:0005737~cytoplasm;GO:0003824~catalytic activity;GO:0016491~oxidoreductase activity;GO:0005975~carbohydrate metabolic process;GO:0016616~oxidoreductase activity, acting on the CH-OH group of donors, NAD or NADP as acceptor;GO:0019752~carboxylic acid metabolic process;GO:0004459~L-lactate dehydrogenase activity
WBGene00009812	suca-1	433.639	-1.1235	6.15962e-07	1.45073e-05	Succinate--CoA ligase [ADP-forming] subunit beta, mitochondrial [Source:UniProtKB/Swiss-Prot;Acc:P53588]	protein_coding	GO:0008152~metabolic process;GO:0005524~ATP binding;GO:0000166~nucleotide binding;GO:0046872~metal ion binding;GO:0016874~ligase activity;GO:0003824~catalytic activity;GO:0006099~tricarboxylic acid cycle;GO:0005739~mitochondrion;GO:0004775~succinate-CoA ligase (ADP-forming) activity
WBGene00002272	lec-9	2273.83	-1.12079	0.0055668	0.0399926	Galectin [Source:UniProtKB/TrEMBL;Acc:G5EC10]	protein_coding	GO:0005737~cytoplasm;GO:0030246~carbohydrate binding;GO:0051861~glycolipid binding
WBGene00007257	C01H6.8	226.707	-1.11726	0.00366897	0.0283223		protein_coding	~;GO:0016020~membrane;GO:0016021~integral component of membrane
WBGene00000716	col-143	37860.1	-1.11263	2.60351e-06	5.34716e-05	COLlagen [Source:UniProtKB/TrEMBL;Acc:O17038]	protein_coding	GO:0016020~membrane;GO:0016021~integral component of membrane;GO:0005581~collagen trimer;GO:0042302~structural constituent of cuticle
WBGene00006518	bckd-1B	696.348	-1.11203	2.56851e-10	1.06916e-08		protein_coding	GO:0008152~metabolic process;GO:0003824~catalytic activity;GO:0061063~positive regulation of nematode larval development;GO:0045723~positive regulation of fatty acid biosynthetic process
WBGene00014003	ZK593.3	73.395	-1.10981	0.0029824	0.0240073		protein_coding	GO:0016020~membrane;GO:0016021~integral component of membrane
WBGene00009259	hpo-34	670.632	-1.10962	0.000140306	0.00181118		protein_coding	GO:0005515~protein binding;~
WBGene00017297	F09E10.7	98.9213	-1.10922	0.00543195	0.0391913		protein_coding	~
WBGene00000703	col-129	16503.7	-1.10897	7.19954e-06	0.00013359	COLlagen [Source:UniProtKB/TrEMBL;Acc:Q21556]	protein_coding	GO:0005581~collagen trimer;GO:0005515~protein binding;GO:0042302~structural constituent of cuticle
WBGene00010296	dgat-2	72.5366	-1.10453	0.00258802	0.0213063	Acyl-CoA:DiacylGlycerol AcylTransferase [Source:UniProtKB/TrEMBL;Acc:Q9XUW0]	protein_coding	GO:0016020~membrane;GO:0016021~integral component of membrane;GO:0016740~transferase activity;GO:0016746~transferase activity, transferring acyl groups;GO:0016747~transferase activity, transferring acyl groups other than amino-acyl groups;GO:0005811~lipid particle
WBGene00019959	R08E3.3	80.1703	-1.10021	0.00156906	0.0139903		protein_coding	~;GO:0097602~cullin family protein binding;GO:2000060~positive regulation of protein ubiquitination involved in ubiquitin-dependent protein catabolic process
WBGene00016970	C56E6.2	55.9062	-1.09935	0.00361238	0.0280207		protein_coding	GO:0005525~GTP binding;GO:0005622~intracellular;GO:0007264~small GTPase mediated signal transduction
WBGene00016629	C44B7.7	129.081	-1.09222	0.00137452	0.0126065		protein_coding	GO:0016020~membrane;GO:0016021~integral component of membrane;GO:0003839~gamma-glutamylcyclotransferase activity;GO:0006750~glutathione biosynthetic process
WBGene00011182	R09H10.5	202.99	-1.09054	0.000843283	0.00836726		protein_coding	GO:0005515~protein binding;~
WBGene00008214	gem-1	50.2228	-1.09044	0.0029067	0.0234466	Gon-2 Extragenic Modifier [Source:UniProtKB/TrEMBL;Acc:Q18712]	protein_coding	GO:0016020~membrane;GO:0016021~integral component of membrane;GO:0005886~plasma membrane;GO:0055085~transmembrane transport;GO:0008028~monocarboxylic acid transmembrane transporter activity;GO:0015718~monocarboxylic acid transport
WBGene00011399	T03F6.3	644.571	-1.09017	1.21791e-08	4.03414e-07	Probable glucosamine-6-phosphate isomerase [Source:UniProtKB/Swiss-Prot;Acc:Q9XVJ2]	protein_coding	GO:0016787~hydrolase activity;GO:0005737~cytoplasm;GO:0005975~carbohydrate metabolic process;GO:0006048~UDP-N-acetylglucosamine biosynthetic process;GO:0006044~N-acetylglucosamine metabolic process;GO:0006046~N-acetylglucosamine catabolic process;GO:0004342~glucosamine-6-phosphate deaminase activity;GO:0019262~N-acetylneuraminate catabolic process
WBGene00019895	aagr-2	542.237	-1.08478	1.1212e-05	0.000196785	Acid Alpha Glucosidase Relate [Source:UniProtKB/TrEMBL;Acc:Q21750]	protein_coding	GO:0008152~metabolic process;GO:0016787~hydrolase activity;GO:0016798~hydrolase activity, acting on glycosyl bonds;GO:0003824~catalytic activity;GO:0004553~hydrolase activity, hydrolyzing O-glycosyl compounds;GO:0005975~carbohydrate metabolic process;GO:0030246~carbohydrate binding;GO:0005764~lysosome;GO:0005980~glycogen catabolic process;GO:0004558~alpha-1,4-glucosidase activity
WBGene00011226	slc-25A21	55.8788	-1.08321	0.002025	0.0174173	SLC (SoLute Carrier) homolog [Source:UniProtKB/TrEMBL;Acc:O62347]	protein_coding	GO:0016020~membrane;GO:0016021~integral component of membrane;GO:0006810~transport;GO:0055085~transmembrane transport
WBGene00021070	cpr-8	384.139	-1.0805	0.000531311	0.00570052	Cysteine PRotease related [Source:UniProtKB/TrEMBL;Acc:O16289]	protein_coding	GO:0006508~proteolysis;GO:0008233~peptidase activity;GO:0007155~cell adhesion;GO:0008234~cysteine-type peptidase activity;GO:0005615~extracellular space
WBGene00016980	C56G2.5	35.4534	-1.07913	0.00650607	0.0452576	Non-specific serine/threonine protein kinase [Source:UniProtKB/TrEMBL;Acc:G4S4W1]	protein_coding	GO:0005634~nucleus;GO:0004672~protein kinase activity;GO:0005524~ATP binding;GO:0006468~protein phosphorylation;GO:0016301~kinase activity;GO:0016310~phosphorylation;GO:0000166~nucleotide binding;GO:0016740~transferase activity;GO:0004674~protein serine/threonine kinase activity;GO:0035556~intracellular signal transduction;GO:0018105~peptidyl-serine phosphorylation;GO:0034048~negative regulation …
WBGene00014092	ZK822.5	211.687	-1.07906	0.00194743	0.0168525		protein_coding	GO:0016020~membrane;GO:0016021~integral component of membrane;GO:0006810~transport;GO:0005215~transporter activity;GO:0055085~transmembrane transport;GO:0005887~integral component of plasma membrane;GO:0015293~symporter activity
WBGene00019760	calu-1	726.382	-1.07421	0.00118674	0.0111632	CALUmenin (Calcium-binding protein) homolog; Calumenin-like protein [Source:UniProtKB/TrEMBL;Acc:G5EBH7]	protein_coding	GO:0005509~calcium ion binding;GO:0005783~endoplasmic reticulum;GO:0042335~cuticle development
WBGene00015912	fbxc-50	1028.15	-1.07053	0.0022046	0.0186382	F-box C protein [Source:UniProtKB/TrEMBL;Acc:O16541]	protein_coding	~
WBGene00019322	ahcy-1	4401.83	-1.06844	2.78581e-06	5.66182e-05	Adenosylhomocysteinase [Source:UniProtKB/Swiss-Prot;Acc:P27604]	protein_coding	GO:0016787~hydrolase activity;GO:0005829~cytosol;GO:0051287~NAD binding;GO:0006730~one-carbon metabolic process;GO:0004013~adenosylhomocysteinase activity;GO:0019510~S-adenosylhomocysteine catabolic process;GO:0033353~S-adenosylmethionine cycle
WBGene00001941	his-67	235.667	-1.06755	0.000104546	0.00140187	Histone H4 [Source:UniProtKB/Swiss-Prot;Acc:P62784]	protein_coding	GO:0005634~nucleus;GO:0003677~DNA binding;GO:0005694~chromosome;GO:0046982~protein heterodimerization activity;GO:0042393~histone binding;GO:0000786~nucleosome;GO:0006334~nucleosome assembly;GO:0000788~nuclear nucleosome
WBGene00014054	dbt-1	540.151	-1.05905	2.37068e-07	6.10029e-06	Lipoamide acyltransferase component of branched-chain alpha-keto acid dehydrogenase complex, mitochondrial [Source:UniProtKB/Swiss-Prot;Acc:Q23571]	protein_coding	GO:0008152~metabolic process;GO:0016740~transferase activity;GO:0016746~transferase activity, transferring acyl groups;GO:0005737~cytoplasm;GO:0005759~mitochondrial matrix;GO:0006631~fatty acid metabolic process;GO:0006633~fatty acid biosynthetic process;GO:0006629~lipid metabolic process;GO:0005739~mitochondrion;GO:0005829~cytosol;GO:0043005~neuron projection;GO:0042995~cell projection;GO:000592…
WBGene00002879	let-754	542.917	-1.05834	6.89593e-10	2.69062e-08	Adenylate kinase [Source:UniProtKB/Swiss-Prot;Acc:P34346]	protein_coding	GO:0005524~ATP binding;GO:0016301~kinase activity;GO:0016310~phosphorylation;GO:0000166~nucleotide binding;GO:0016740~transferase activity;GO:0005737~cytoplasm;GO:0006139~nucleobase-containing compound metabolic process;GO:0019205~nucleobase-containing compound kinase activity;GO:0046939~nucleotide phosphorylation;GO:0005739~mitochondrion;GO:0005829~cytosol;GO:0090038~negative regulation of prote…
WBGene00014258	ZK1320.9	509.54	-1.05538	1.12262e-05	0.000196813		protein_coding	GO:0003824~catalytic activity;GO:0005739~mitochondrion;GO:0005829~cytosol;GO:0008410~CoA-transferase activity;GO:0006084~acetyl-CoA metabolic process
WBGene00000967	dhs-3	126.766	-1.055	0.00017657	0.00221502	DeHydrogenases, Short chain [Source:UniProtKB/TrEMBL;Acc:A5JYX6]	protein_coding	GO:0055114~oxidation-reduction process;GO:0016491~oxidoreductase activity;GO:0005811~lipid particle
WBGene00022858	ZK1193.2	262.794	-1.05496	0.00154788	0.0138491		protein_coding	GO:0005515~protein binding
WBGene00044019	C55A6.12	71.2751	-1.05358	0.00203304	0.0174671		protein_coding	GO:0016567~protein ubiquitination;GO:0016055~Wnt signaling pathway;GO:0061630~ubiquitin protein ligase activity;GO:0072572~poly-ADP-D-ribose binding
WBGene00020517	hpo-8	419.716	-1.04944	2.80692e-05	0.000443635	Very-long-chain (3R)-3-hydroxyacyl-CoA dehydratase hpo-8 [Source:UniProtKB/Swiss-Prot;Acc:O17040]	protein_coding	GO:0016020~membrane;GO:0016021~integral component of membrane;GO:0006631~fatty acid metabolic process;GO:0016829~lyase activity;GO:0006633~fatty acid biosynthetic process;GO:0006629~lipid metabolic process;GO:0030176~integral component of endoplasmic reticulum membrane;GO:0030148~sphingolipid biosynthetic process;GO:0030497~fatty acid elongation;GO:0018812~3-hydroxyacyl-CoA dehydratase activity;G…
WBGene00008408	D2023.4	313.551	-1.04074	1.66628e-07	4.40418e-06		protein_coding	GO:0008080~N-acetyltransferase activity
WBGene00019617	K10C2.1	342.618	-1.03053	6.6526e-06	0.00012478	Carboxypeptidase [Source:UniProtKB/TrEMBL;Acc:Q94269]	protein_coding	GO:0016787~hydrolase activity;GO:0006508~proteolysis;GO:0008233~peptidase activity;GO:0004185~serine-type carboxypeptidase activity;GO:0045121~membrane raft;GO:0004180~carboxypeptidase activity;GO:0051603~proteolysis involved in cellular protein catabolic process
WBGene00003235	mif-2	146.348	-1.02622	0.000858757	0.0084875	MIF-like protein mif-2 [Source:UniProtKB/Swiss-Prot;Acc:Q18785]	protein_coding	~
WBGene00006493	tag-147	216.604	-1.02408	0.000223293	0.00273288		protein_coding	GO:0004842~ubiquitin-protein transferase activity;GO:0016567~protein ubiquitination;GO:0031463~Cul3-RING ubiquitin ligase complex;GO:0005515~protein binding;GO:0015629~actin cytoskeleton
WBGene00018491	mdh-1	1317.74	-1.02209	7.82518e-06	0.000143828	Malate DeHydrogenase [Source:UniProtKB/TrEMBL;Acc:Q8IA50]	protein_coding	GO:0055114~oxidation-reduction process;GO:0003824~catalytic activity;GO:0016491~oxidoreductase activity;GO:0005975~carbohydrate metabolic process;GO:0006099~tricarboxylic acid cycle;GO:0005739~mitochondrion;GO:0005829~cytosol;GO:0016616~oxidoreductase activity, acting on the CH-OH group of donors, NAD or NADP as acceptor;GO:0019752~carboxylic acid metabolic process;GO:0006108~malate metabolic pro…
WBGene00019232	ugt-13	272.284	-1.02174	0.000379219	0.00429671	UDP-GlucuronosylTransferase [Source:UniProtKB/TrEMBL;Acc:Q9TXZ6]	protein_coding	GO:0016020~membrane;GO:0016021~integral component of membrane;GO:0008152~metabolic process;GO:0016740~transferase activity;GO:0015020~glucuronosyltransferase activity;GO:0016758~transferase activity, transferring hexosyl groups;GO:0009813~flavonoid biosynthetic process;GO:0043231~intracellular membrane-bounded organelle;GO:0052696~flavonoid glucuronidation
WBGene00000733	col-160	9886.63	-1.01069	0.0070096	0.048179	COLlagen [Source:UniProtKB/TrEMBL;Acc:Q20921]	protein_coding	GO:0016020~membrane;GO:0016021~integral component of membrane;GO:0005581~collagen trimer;GO:0042302~structural constituent of cuticle
WBGene00004352	rgs-9	776.561	-1.0023	4.8555e-05	0.000717177	Regulator of G-protein signaling rgs-9 [Source:UniProtKB/Swiss-Prot;Acc:Q23376]	protein_coding	GO:0005886~plasma membrane;GO:0005737~cytoplasm;GO:0043547~positive regulation of GTPase activity;GO:0005096~GTPase activator activity;GO:0009968~negative regulation of signal transduction
WBGene00020382	T09B4.8	121.94	-0.998978	0.00112604	0.0106826		protein_coding	GO:0003824~catalytic activity;GO:0030170~pyridoxal phosphate binding;GO:0005739~mitochondrion;GO:0042802~identical protein binding;GO:0008483~transaminase activity;GO:0008453~alanine-glyoxylate transaminase activity
WBGene00021533	Y42G9A.3	92.6443	-0.996634	0.00324165	0.0257217		protein_coding	GO:0005515~protein binding;~
WBGene00021645	Y47G6A.19	105.434	-0.994972	0.00279953	0.0227469		protein_coding	GO:0016787~hydrolase activity;GO:0008270~zinc ion binding;GO:0046872~metal ion binding;GO:0006508~proteolysis;GO:0008233~peptidase activity;GO:0008237~metallopeptidase activity;GO:0005615~extracellular space;GO:0004180~carboxypeptidase activity;GO:0004181~metallocarboxypeptidase activity
WBGene00011353	T01H8.2	56.3515	-0.991827	0.00288769	0.0233414		protein_coding	GO:0005737~cytoplasm;GO:0030170~pyridoxal phosphate binding;GO:0006520~cellular amino acid metabolic process;GO:0003941~L-serine ammonia-lyase activity;GO:0004794~L-threonine ammonia-lyase activity;GO:0006565~L-serine catabolic process;GO:0006567~threonine catabolic process
WBGene00012252	W04E12.7	146.012	-0.989648	0.00420784	0.0315547		protein_coding	GO:0006508~proteolysis
WBGene00021730	Y49F6C.8	82.2113	-0.988668	0.00445251	0.0331157		protein_coding	~
WBGene00020765	T24C12.3	183.468	-0.984382	0.0052752	0.0382685		protein_coding	GO:0016798~hydrolase activity, acting on glycosyl bonds;GO:0016773~phosphotransferase activity, alcohol group as acceptor
WBGene00000712	col-139	16539.1	-0.983397	3.65442e-05	0.000561618	COLlagen [Source:UniProtKB/TrEMBL;Acc:Q20282]	protein_coding	GO:0016020~membrane;GO:0016021~integral component of membrane;GO:0005581~collagen trimer;GO:0042302~structural constituent of cuticle
WBGene00012713	bckd-1A	396.284	-0.981229	6.62963e-06	0.00012465	2-oxoisovalerate dehydrogenase subunit alpha, mitochondrial [Source:UniProtKB/Swiss-Prot;Acc:O45924]	protein_coding	GO:0008152~metabolic process;GO:0046872~metal ion binding;GO:0055114~oxidation-reduction process;GO:0005759~mitochondrial matrix;GO:0016491~oxidoreductase activity;GO:0006631~fatty acid metabolic process;GO:0006633~fatty acid biosynthetic process;GO:0006629~lipid metabolic process;GO:0005739~mitochondrion;GO:0016624~oxidoreductase activity, acting on the aldehyde or oxo group of donors, disulfide…
WBGene00020185	pgk-1	532.241	-0.975069	5.87202e-05	0.000852757	Probable phosphoglycerate kinase [Source:UniProtKB/Swiss-Prot;Acc:P91427]	protein_coding	GO:0005524~ATP binding;GO:0016301~kinase activity;GO:0016310~phosphorylation;GO:0000166~nucleotide binding;GO:0016740~transferase activity;GO:0005737~cytoplasm;GO:0006096~glycolytic process;GO:0004618~phosphoglycerate kinase activity
WBGene00019937	R07E4.3	63.7747	-0.971582	0.00325908	0.0258337		protein_coding	GO:1902600~hydrogen ion transmembrane transport;GO:0006122~mitochondrial electron transport, ubiquinol to cytochrome c;GO:0008121~ubiquinol-cytochrome-c reductase activity;GO:0005750~mitochondrial respiratory chain complex III
WBGene00014262	ZK1321.4	189.252	-0.971562	0.000192077	0.00238267		protein_coding	GO:0005515~protein binding
WBGene00012258	W04G3.5	135.549	-0.968609	0.00161289	0.0143156		protein_coding	GO:0000287~magnesium ion binding;GO:0004749~ribose phosphate diphosphokinase activity;GO:0009116~nucleoside metabolic process;GO:0009165~nucleotide biosynthetic process
WBGene00007850	C31G12.1	181.209	-0.966312	0.00547448	0.0394203		protein_coding	GO:0016020~membrane;GO:0016021~integral component of membrane
WBGene00009453	F36A2.3	185.448	-0.962875	0.00036714	0.00417504		protein_coding	GO:0008152~metabolic process;GO:0055114~oxidation-reduction process;GO:0016491~oxidoreductase activity
WBGene00018407	F44B9.2	65.8684	-0.959556	0.00135498	0.0124671		protein_coding	~
WBGene00000929	dao-3	108.422	-0.959504	0.00147416	0.0132965	Dauer or Aging adult Overexpression [Source:UniProtKB/TrEMBL;Acc:Q21285]	protein_coding	GO:0055114~oxidation-reduction process;GO:0003824~catalytic activity;GO:0009396~folic acid-containing compound biosynthetic process;GO:0004488~methylenetetrahydrofolate dehydrogenase (NADP+) activity
WBGene00002127	inx-5	60.0783	-0.959305	0.00147318	0.0132953	Innexin-5 [Source:UniProtKB/Swiss-Prot;Acc:Q23027]	protein_coding	GO:0016020~membrane;GO:0016021~integral component of membrane;GO:0005886~plasma membrane;GO:0006810~transport;GO:0006811~ion transport;GO:0030054~cell junction;GO:0055085~transmembrane transport;GO:0005921~gap junction;GO:0005243~gap junction channel activity;GO:0055077~gap junction hemi-channel activity
WBGene00022072	cpg-9	3146.4	-0.959094	0.00583521	0.0415185	Chondroitin proteoglycan 9 [Source:UniProtKB/Swiss-Prot;Acc:Q95XP7]	protein_coding	~
WBGene00001620	glt-1	287.045	-0.957141	0.000602815	0.00637543	Excitatory amino acid transporter [Source:UniProtKB/Swiss-Prot;Acc:Q10901]	protein_coding	GO:0016020~membrane;GO:0016021~integral component of membrane;GO:0005886~plasma membrane;GO:0006810~transport;GO:0055085~transmembrane transport;GO:0042995~cell projection;GO:0015293~symporter activity;GO:0089711~L-glutamate transmembrane transport;GO:0005313~L-glutamate transmembrane transporter activity
WBGene00018845	F54H12.5	468.387	-0.956035	0.00594303	0.0420797		protein_coding	GO:0005515~protein binding;GO:0003674~molecular_function;GO:0008150~biological_process;GO:0005575~cellular_component
WBGene00017436	F13H8.3	161.202	-0.954697	0.00217605	0.0184414		protein_coding	GO:0005829~cytosol;GO:0006152~purine nucleoside catabolic process;GO:0008477~purine nucleosidase activity
WBGene00003497	mup-4	291.185	-0.951147	0.000491057	0.00532737	Transmembrane matrix receptor MUP-4 [Source:UniProtKB/Swiss-Prot;Acc:Q21281]	protein_coding	GO:0016020~membrane;GO:0016021~integral component of membrane;GO:0005856~cytoskeleton;GO:0005509~calcium ion binding;GO:0005886~plasma membrane;GO:0030054~cell junction;GO:0005737~cytoplasm;GO:0007155~cell adhesion;GO:0007275~multicellular organism development;GO:0031012~extracellular matrix;GO:0005515~protein binding;GO:0030056~hemidesmosome;GO:0005882~intermediate filament;GO:0098733~hemidesmos…
WBGene00002041	hum-8	268.901	-0.9485	0.0018448	0.0160356	Heavy chain, Unconventional Myosin [Source:UniProtKB/TrEMBL;Acc:U4PBY2]	protein_coding	GO:0005524~ATP binding;GO:0000166~nucleotide binding;GO:0003779~actin binding;GO:0005515~protein binding;GO:0003774~motor activity;GO:0016459~myosin complex
WBGene00010052	F54D5.7	1072.12	-0.947229	9.00124e-05	0.00123464	Probable glutaryl-CoA dehydrogenase, mitochondrial [Source:UniProtKB/Swiss-Prot;Acc:Q20772]	protein_coding	GO:0008152~metabolic process;GO:0055114~oxidation-reduction process;GO:0005759~mitochondrial matrix;GO:0016491~oxidoreductase activity;GO:0009055~electron carrier activity;GO:0000062~fatty-acyl-CoA binding;GO:0003995~acyl-CoA dehydrogenase activity;GO:0016627~oxidoreductase activity, acting on the CH-CH group of donors;GO:0050660~flavin adenine dinucleotide binding;GO:0005739~mitochondrion;GO:003…
WBGene00019207	fgt-1	195.988	-0.945235	0.000311857	0.00363126	Facilitated glucose transporter protein 1 [Source:UniProtKB/Swiss-Prot;Acc:O44827]	protein_coding	GO:0016020~membrane;GO:0016021~integral component of membrane;GO:0005215~transporter activity;GO:0055085~transmembrane transport;GO:0022857~transmembrane transporter activity;GO:0022891~substrate-specific transmembrane transporter activity;GO:0005886~plasma membrane;GO:0006810~transport;GO:0016323~basolateral plasma membrane;GO:0008643~carbohydrate transport;GO:0015758~glucose transport
WBGene00011573	anmt-3	72.3361	-0.942706	0.00361481	0.0280256	Amine N-MethylTransferase [Source:UniProtKB/TrEMBL;Acc:Q22279]	protein_coding	GO:0016740~transferase activity;GO:0008168~methyltransferase activity;GO:0032259~methylation
WBGene00015391	sdha-1	131.502	-0.94096	0.000839237	0.00834307	Succinate dehydrogenase [ubiquinone] flavoprotein subunit, mitochondrial [Source:UniProtKB/Swiss-Prot;Acc:Q09508]	protein_coding	GO:0016020~membrane;GO:0055114~oxidation-reduction process;GO:0016491~oxidoreductase activity;GO:0009055~electron carrier activity;GO:0016627~oxidoreductase activity, acting on the CH-CH group of donors;GO:0050660~flavin adenine dinucleotide binding;GO:0006099~tricarboxylic acid cycle;GO:0005739~mitochondrion;GO:0005743~mitochondrial inner membrane;GO:0022900~electron transport chain;GO:0005749~m…
WBGene00011856	T20D3.2	253.538	-0.934705	0.000849482	0.00841803		protein_coding	~
WBGene00009069	F23A7.4	9938.72	-0.934173	0.00111078	0.0105701		protein_coding	~
WBGene00001937	his-63	83.2145	-0.933973	0.00218763	0.0185294	Histone H3 [Source:UniProtKB/Swiss-Prot;Acc:P08898]	protein_coding	GO:0005634~nucleus;GO:0003677~DNA binding;GO:0005694~chromosome;GO:0046982~protein heterodimerization activity;GO:0000786~nucleosome;GO:0006334~nucleosome assembly;GO:0031492~nucleosomal DNA binding
WBGene00003162	mdh-2	985.357	-0.933888	2.1075e-05	0.000344178	Probable malate dehydrogenase, mitochondrial [Source:UniProtKB/Swiss-Prot;Acc:O02640]	protein_coding	GO:0055114~oxidation-reduction process;GO:0005759~mitochondrial matrix;GO:0003824~catalytic activity;GO:0016491~oxidoreductase activity;GO:0005975~carbohydrate metabolic process;GO:0006099~tricarboxylic acid cycle;GO:0005739~mitochondrion;GO:0016616~oxidoreductase activity, acting on the CH-OH group of donors, NAD or NADP as acceptor;GO:0019752~carboxylic acid metabolic process;GO:0006108~malate …
WBGene00018427	F44E7.5	501.326	-0.932947	9.44565e-05	0.00128316		protein_coding	GO:0016021~integral component of membrane;GO:0055085~transmembrane transport;GO:0022857~transmembrane transporter activity;GO:0006820~anion transport;GO:0030672~synaptic vesicle membrane;~
WBGene00000210	asg-2	281.62	-0.93198	0.000204794	0.00252234	Probable ATP synthase subunit g 2, mitochondrial [Source:UniProtKB/Swiss-Prot;Acc:Q18803]	protein_coding	GO:0016020~membrane;GO:0006810~transport;GO:0006811~ion transport;GO:0005739~mitochondrion;GO:0015078~hydrogen ion transmembrane transporter activity;GO:0097730~non-motile cilium;GO:0099132~ATP hydrolysis coupled cation transmembrane transport;GO:0015986~ATP synthesis coupled proton transport;GO:0015992~proton transport;GO:0045263~proton-transporting ATP synthase complex, coupling factor F(o);GO:…
WBGene00020511	immt-1	168.231	-0.93012	0.00102903	0.00988271	MICOS complex subunit MIC60-1 [Source:UniProtKB/Swiss-Prot;Acc:Q22505]	protein_coding	GO:0016020~membrane;GO:0016021~integral component of membrane;GO:0005737~cytoplasm;GO:0005739~mitochondrion;GO:0005743~mitochondrial inner membrane;GO:0000302~response to reactive oxygen species;GO:0070584~mitochondrion morphogenesis;GO:0042407~cristae formation;GO:0005753~mitochondrial proton-transporting ATP synthase complex
WBGene00009531	F38B2.4	118.463	-0.92924	0.000328575	0.0037751	Adenylate kinase isoenzyme 1 [Source:UniProtKB/Swiss-Prot;Acc:Q20140]	protein_coding	GO:0005524~ATP binding;GO:0016301~kinase activity;GO:0016310~phosphorylation;GO:0000166~nucleotide binding;GO:0016740~transferase activity;GO:0005737~cytoplasm;GO:0006139~nucleobase-containing compound metabolic process;GO:0019205~nucleobase-containing compound kinase activity;GO:0046939~nucleotide phosphorylation;GO:0009142~nucleoside triphosphate biosynthetic process;GO:0046034~ATP metabolic pr…
WBGene00008925	F17H10.1	241.842	-0.928823	3.81675e-05	0.000583685		protein_coding	~
WBGene00021325	Y34B4A.9	464.37	-0.927904	0.000537806	0.00575434		protein_coding	~
WBGene00019900	vdac-1	2027.01	-0.925311	3.08363e-05	0.000481021	Probable voltage-dependent anion-selective channel [Source:UniProtKB/Swiss-Prot;Acc:Q21752]	protein_coding	GO:0016020~membrane;GO:0016021~integral component of membrane;GO:0006810~transport;GO:0006811~ion transport;GO:0055085~transmembrane transport;GO:1903959~regulation of anion transmembrane transport;GO:0005739~mitochondrion;GO:0006820~anion transport;GO:0007005~mitochondrion organization;GO:0005741~mitochondrial outer membrane;GO:0008308~voltage-gated anion channel activity;GO:0015288~porin activi…
WBGene00016333	C32F10.8	998.717	-0.924173	2.91985e-07	7.35537e-06		protein_coding	GO:0003824~catalytic activity;GO:0009058~biosynthetic process;GO:0030170~pyridoxal phosphate binding
WBGene00000900	daf-4	67.1411	-0.922652	0.00243066	0.0202032	Cell surface receptor daf-4 [Source:UniProtKB/Swiss-Prot;Acc:P50488]	protein_coding	GO:0016020~membrane;GO:0016021~integral component of membrane;GO:0005886~plasma membrane;GO:0004672~protein kinase activity;GO:0005524~ATP binding;GO:0006468~protein phosphorylation;GO:0016301~kinase activity;GO:0016310~phosphorylation;GO:0000166~nucleotide binding;GO:0016740~transferase activity;GO:0004674~protein serine/threonine kinase activity;GO:0007275~multicellular organism development;GO:…
WBGene00012900	Y46G5A.8	202.979	-0.921803	0.00392069	0.0298617		protein_coding	GO:0016020~membrane;GO:0016021~integral component of membrane;GO:0005515~protein binding
WBGene00015676	mct-6	209.56	-0.920289	0.00253765	0.0209359	MonoCarboxylate Transporter family [Source:UniProtKB/TrEMBL;Acc:O17328]	protein_coding	GO:0016020~membrane;GO:0016021~integral component of membrane;GO:0055085~transmembrane transport;GO:0008028~monocarboxylic acid transmembrane transporter activity;GO:0015718~monocarboxylic acid transport
WBGene00000215	asp-2	1945.81	-0.919781	0.00229704	0.0192986	ASpartyl Protease [Source:UniProtKB/TrEMBL;Acc:Q86NE1]	protein_coding	GO:0016020~membrane;GO:0016021~integral component of membrane;GO:0016787~hydrolase activity;GO:0006508~proteolysis;GO:0008233~peptidase activity;GO:0004190~aspartic-type endopeptidase activity;GO:0030163~protein catabolic process
WBGene00006917	vha-8	681.366	-0.917996	2.8108e-06	5.70515e-05	Vacuolar H ATPase [Source:UniProtKB/TrEMBL;Acc:Q95X44]	protein_coding	GO:0005886~plasma membrane;GO:0005737~cytoplasm;GO:0015991~ATP hydrolysis coupled proton transport;GO:0046961~proton-transporting ATPase activity, rotational mechanism;GO:0016324~apical plasma membrane;GO:0033178~proton-transporting two-sector ATPase complex, catalytic domain
WBGene00019732	M02D8.6	148.813	-0.917725	0.000497915	0.00538676		protein_coding	~
WBGene00000282	cah-4	321.059	-0.912709	7.22287e-05	0.00102223	Carbonic AnHydrase [Source:UniProtKB/TrEMBL;Acc:Q8WQD8]	protein_coding	GO:0004089~carbonate dehydratase activity;GO:0044281~small molecule metabolic process
WBGene00000218	asp-5	1180.96	-0.912026	0.00543261	0.0391913	ASpartyl Protease [Source:UniProtKB/TrEMBL;Acc:O01532]	protein_coding	GO:0016787~hydrolase activity;GO:0006508~proteolysis;GO:0008233~peptidase activity;GO:0004190~aspartic-type endopeptidase activity;GO:0030163~protein catabolic process
WBGene00015887	C17C3.1	1580.69	-0.908741	1.53562e-05	0.000259854		protein_coding	GO:0006637~acyl-CoA metabolic process;GO:0047617~acyl-CoA hydrolase activity;GO:0005782~peroxisomal matrix;GO:0009062~fatty acid catabolic process;GO:0016020~membrane;GO:0016021~integral component of membrane;~
WBGene00007459	C08F11.12	84.7375	-0.906129	0.00313582	0.025048	UPF0375 protein C08F11.12 [Source:UniProtKB/Swiss-Prot;Acc:Q9U3R0]	protein_coding	GO:0005576~extracellular region
WBGene00007122	B0250.5	251.899	-0.904707	0.000314048	0.00364858	Probable 3-hydroxyisobutyrate dehydrogenase, mitochondrial [Source:UniProtKB/Swiss-Prot;Acc:Q9XTI0]	protein_coding	GO:0055114~oxidation-reduction process;GO:0016491~oxidoreductase activity;GO:0005739~mitochondrion;GO:0051287~NAD binding;GO:0004616~phosphogluconate dehydrogenase (decarboxylating) activity;GO:0006574~valine catabolic process;GO:0009083~branched-chain amino acid catabolic process;GO:0008442~3-hydroxyisobutyrate dehydrogenase activity
WBGene00007175	B0395.3	117.687	-0.901496	0.00383587	0.029379		protein_coding	GO:0016740~transferase activity;GO:0016746~transferase activity, transferring acyl groups
WBGene00020169	mmaa-1	676.527	-0.896753	0.000257008	0.00308488	Methylmalonic aciduria type A homolog, mitochondrial [Source:UniProtKB/Swiss-Prot;Acc:Q22111]	protein_coding	GO:0005525~GTP binding;GO:0016787~hydrolase activity;GO:0005524~ATP binding;GO:0000166~nucleotide binding;GO:0003924~GTPase activity;GO:0005739~mitochondrion;GO:0009236~cobalamin biosynthetic process;~
WBGene00002994	lin-5	741.364	-0.893805	4.95432e-06	9.62906e-05	Spindle apparatus protein lin-5 [Source:UniProtKB/Swiss-Prot;Acc:P45970]	protein_coding	GO:0005856~cytoskeleton;GO:0005737~cytoplasm;GO:0005694~chromosome;GO:0051301~cell division;GO:0005515~protein binding;GO:0000776~kinetochore;GO:0000922~spindle pole;GO:0005938~cell cortex;GO:0000003~reproduction;GO:0008406~gonad development;GO:0040011~locomotion;GO:0032880~regulation of protein localization;GO:0040001~establishment of mitotic spindle localization;GO:0007399~nervous system develo…
WBGene00000207	asb-2	619.889	-0.8908	0.00111406	0.0105948	ATP Synthase B homolog [Source:UniProtKB/TrEMBL;Acc:Q19126]	protein_coding	GO:0015078~hydrogen ion transmembrane transporter activity;GO:0099132~ATP hydrolysis coupled cation transmembrane transport;GO:0015986~ATP synthesis coupled proton transport;GO:0046933~proton-transporting ATP synthase activity, rotational mechanism;GO:0000276~mitochondrial proton-transporting ATP synthase complex, coupling factor F(o)
WBGene00020269	erfa-1	897.553	-0.886997	1.66892e-05	0.000279674	Eukaryotic peptide chain release factor subunit 1 [Source:UniProtKB/Swiss-Prot;Acc:O16520]	protein_coding	GO:0005737~cytoplasm;GO:0006412~translation;GO:0006415~translational termination;GO:0016149~translation release factor activity, codon specific;~
WBGene00003625	nhr-31	131.95	-0.886861	0.000120423	0.00158608	Nuclear hormone receptor family member nhr-31 [Source:UniProtKB/Swiss-Prot;Acc:Q18192]	protein_coding	GO:0005634~nucleus;GO:0003677~DNA binding;GO:0008270~zinc ion binding;GO:0046872~metal ion binding;GO:0003700~transcription factor activity, sequence-specific DNA binding;GO:0006355~regulation of transcription, DNA-templated;GO:0043565~sequence-specific DNA binding;GO:0006351~transcription, DNA-templated;GO:0043401~steroid hormone mediated signaling pathway;GO:0003682~chromatin binding;GO:0009792…
WBGene00000298	cat-4	174.862	-0.886698	0.00497709	0.0363942	GTP cyclohydrolase 1 [Source:UniProtKB/Swiss-Prot;Acc:Q19980]	protein_coding	GO:0005525~GTP binding;GO:0008152~metabolic process;GO:0016787~hydrolase activity;GO:0000166~nucleotide binding;GO:0008270~zinc ion binding;GO:0046872~metal ion binding;GO:0005737~cytoplasm;GO:0003824~catalytic activity;GO:0003934~GTP cyclohydrolase I activity;GO:0046654~tetrahydrofolate biosynthetic process;GO:0005515~protein binding;GO:0042438~melanin biosynthetic process;GO:0006729~tetrahydrob…
WBGene00017734	F23C8.5	1022.01	-0.884253	1.42586e-05	0.000244201		protein_coding	GO:0055114~oxidation-reduction process;GO:0009055~electron carrier activity;GO:0017133~mitochondrial electron transfer flavoprotein complex
WBGene00017926	F29C4.2	378.666	-0.879711	0.000130598	0.00170566		protein_coding	GO:0016020~membrane;GO:0016021~integral component of membrane;GO:0004129~cytochrome-c oxidase activity;GO:1902600~hydrogen ion transmembrane transport
WBGene00021420	trap-3	454.532	-0.873553	3.90711e-05	0.000596333	TRanslocon-Associated Protein [Source:UniProtKB/TrEMBL;Acc:Q95XS1]	protein_coding	GO:0016020~membrane;GO:0016021~integral component of membrane;GO:0005622~intracellular;GO:0006614~SRP-dependent cotranslational protein targeting to membrane
WBGene00022199	pfk-1.1	304.359	-0.871241	1.50576e-05	0.000255464	ATP-dependent 6-phosphofructokinase 1 [Source:UniProtKB/Swiss-Prot;Acc:Q9TZL8]	protein_coding	GO:0008152~metabolic process;GO:0005524~ATP binding;GO:0016301~kinase activity;GO:0016310~phosphorylation;GO:0000166~nucleotide binding;GO:0046872~metal ion binding;GO:0016740~transferase activity;GO:0005737~cytoplasm;GO:0003824~catalytic activity;GO:0006096~glycolytic process;GO:0006002~fructose 6-phosphate metabolic process;GO:0003872~6-phosphofructokinase activity;GO:0061615~glycolytic process…
WBGene00013311	sec-61	10531	-0.870867	0.000602796	0.00637543	Yeast SEC homolog [Source:UniProtKB/TrEMBL;Acc:O18239]	protein_coding	GO:0016020~membrane;GO:0016021~integral component of membrane;GO:0006810~transport;GO:0015031~protein transport
WBGene00011884	enol-1	2302.68	-0.870268	8.26665e-06	0.000150874	Enolase [Source:UniProtKB/Swiss-Prot;Acc:Q27527]	protein_coding	GO:0046872~metal ion binding;GO:0005737~cytoplasm;GO:0000287~magnesium ion binding;GO:0016829~lyase activity;GO:0006096~glycolytic process;GO:0000015~phosphopyruvate hydratase complex;GO:0004634~phosphopyruvate hydratase activity;~
WBGene00018951	F56C9.7	209.335	-0.869279	0.00345126	0.0270812		protein_coding	GO:0010883~regulation of lipid storage;GO:0090087~regulation of peptide transport
WBGene00003982	pes-9	500.048	-0.868677	3.72478e-05	0.000571304	Patterned Expression Site [Source:UniProtKB/TrEMBL;Acc:O18000]	protein_coding	GO:0008152~metabolic process;GO:0016787~hydrolase activity;GO:0008270~zinc ion binding;GO:0006508~proteolysis;GO:0008237~metallopeptidase activity;GO:0043171~peptide catabolic process;GO:0016805~dipeptidase activity;GO:0070573~metallodipeptidase activity
WBGene00007350	sucl-1	350.762	-0.868495	7.67808e-05	0.00107687	Succinate--CoA ligase [ADP/GDP-forming] subunit alpha, mitochondrial [Source:UniProtKB/Swiss-Prot;Acc:P53596]	protein_coding	GO:0008152~metabolic process;GO:0000166~nucleotide binding;GO:0016874~ligase activity;GO:0005759~mitochondrial matrix;GO:0003824~catalytic activity;GO:0006099~tricarboxylic acid cycle;GO:0005739~mitochondrion;GO:0004775~succinate-CoA ligase (ADP-forming) activity;GO:0004776~succinate-CoA ligase (GDP-forming) activity;GO:0006104~succinyl-CoA metabolic process;GO:0006105~succinate metabolic process…
WBGene00010197	F57C2.5	671.089	-0.868036	0.000456032	0.00501731		protein_coding	GO:0016020~membrane;GO:0009058~biosynthetic process;GO:0016844~strictosidine synthase activity;GO:0016788~hydrolase activity, acting on ester bonds;GO:0016529~sarcoplasmic reticulum
WBGene00000175	aqp-7	1040.83	-0.865378	0.000242998	0.0029371	AQuaPorin or aquaglyceroporin related [Source:UniProtKB/TrEMBL;Acc:Q21473]	protein_coding	GO:0016020~membrane;GO:0016021~integral component of membrane;GO:0006810~transport;GO:0034220~ion transmembrane transport;GO:0005215~transporter activity;GO:0005887~integral component of plasma membrane;GO:0006833~water transport;GO:0015250~water channel activity;GO:0009992~cellular water homeostasis;GO:0015254~glycerol channel activity;GO:0015793~glycerol transport;GO:0015204~urea transmembrane …
WBGene00006930	vit-6	27481.3	-0.86412	0.00103571	0.00992737	Vitellogenin-6 [Source:UniProtKB/Swiss-Prot;Acc:P18948]	protein_coding	GO:0006869~lipid transport;GO:0005319~lipid transporter activity;GO:0005576~extracellular region;GO:1903427~negative regulation of reactive oxygen species biosynthetic process;GO:1904109~positive regulation of cholesterol import;GO:1904807~negative regulation of protein oxidation;GO:0045735~nutrient reservoir activity
WBGene00007129	B0272.3	184.794	-0.858286	0.00342513	0.0269033	Probable 3-hydroxyacyl-CoA dehydrogenase B0272.3 [Source:UniProtKB/Swiss-Prot;Acc:P41938]	protein_coding	GO:0055114~oxidation-reduction process;GO:0005759~mitochondrial matrix;GO:0016491~oxidoreductase activity;GO:0003857~3-hydroxyacyl-CoA dehydrogenase activity;GO:0006631~fatty acid metabolic process;GO:0006629~lipid metabolic process;GO:0005739~mitochondrion;GO:0070403~NAD+ binding;GO:0006635~fatty acid beta-oxidation
WBGene00001922	his-48	203.202	-0.849894	0.000180435	0.0022533	Probable histone H2B 4 [Source:UniProtKB/Swiss-Prot;Acc:Q27876]	protein_coding	GO:0005634~nucleus;GO:0003677~DNA binding;GO:0005694~chromosome;GO:0046982~protein heterodimerization activity;GO:0005811~lipid particle;GO:0035267~NuA4 histone acetyltransferase complex;GO:0000786~nucleosome;GO:0006334~nucleosome assembly;GO:0000788~nuclear nucleosome
WBGene00001843	hgo-1	1290.61	-0.849611	0.00137148	0.012593	Homogentisate 1,2-dioxygenase [Source:UniProtKB/Swiss-Prot;Acc:Q9Y041]	protein_coding	GO:0046872~metal ion binding;GO:0055114~oxidation-reduction process;GO:0005737~cytoplasm;GO:0016491~oxidoreductase activity;GO:0055120~striated muscle dense body;GO:0051213~dioxygenase activity;GO:0006559~L-phenylalanine catabolic process;GO:0006572~tyrosine catabolic process;GO:0004411~homogentisate 1,2-dioxygenase activity;GO:0006570~tyrosine metabolic process
WBGene00010317	idh-1	1299.39	-0.846526	2.8212e-05	0.000444539	Isocitrate dehydrogenase [NADP] [Source:UniProtKB/TrEMBL;Acc:Q21032]	protein_coding	GO:0046872~metal ion binding;GO:0055114~oxidation-reduction process;GO:0016491~oxidoreductase activity;GO:0000287~magnesium ion binding;GO:0006099~tricarboxylic acid cycle;GO:0016616~oxidoreductase activity, acting on the CH-OH group of donors, NAD or NADP as acceptor;GO:0051287~NAD binding;GO:0004450~isocitrate dehydrogenase (NADP+) activity;GO:0006102~isocitrate metabolic process
WBGene00006510	mtrr-1	485.258	-0.845971	5.70111e-06	0.000108754	Putative methionine synthase reductase [Source:UniProtKB/Swiss-Prot;Acc:Q17574]	protein_coding	GO:0055114~oxidation-reduction process;GO:0016491~oxidoreductase activity;GO:0010181~FMN binding;GO:0008652~cellular amino acid biosynthetic process;GO:0009086~methionine biosynthetic process;GO:0030586~[methionine synthase] reductase activity
WBGene00010793	LLC1.2	1911.38	-0.834318	0.00319725	0.0254472		protein_coding	~
WBGene00004930	sod-1	645.481	-0.834024	1.49297e-05	0.00025374	Superoxide dismutase [Cu-Zn] [Source:UniProtKB/Swiss-Prot;Acc:P34697]	protein_coding	GO:0008270~zinc ion binding;GO:0046872~metal ion binding;GO:0055114~oxidation-reduction process;GO:0005737~cytoplasm;GO:0016491~oxidoreductase activity;GO:0005507~copper ion binding;GO:0016209~antioxidant activity;GO:0005739~mitochondrion;GO:0005829~cytosol;GO:0042803~protein homodimerization activity;GO:0040028~regulation of vulval development;GO:0060378~regulation of brood size;GO:0004784~super…
WBGene00018237	irg-7	453.153	-0.831235	0.00463176	0.0341741	Infection Response protein [Source:UniProtKB/TrEMBL;Acc:Q20219]	protein_coding	GO:0005515~protein binding;GO:0005887~integral component of plasma membrane;GO:0008045~motor neuron axon guidance
WBGene00008979	F20D1.9	153.205	-0.831191	0.00620368	0.043504		protein_coding	GO:0016020~membrane;GO:0016021~integral component of membrane;GO:0006810~transport;GO:0055085~transmembrane transport
WBGene00015186	misc-1	195.158	-0.830588	0.000593426	0.00628894	MItochondrial Solute Carrier [Source:UniProtKB/TrEMBL;Acc:P90992]	protein_coding	GO:0016020~membrane;GO:0016021~integral component of membrane;GO:0006810~transport;GO:0005739~mitochondrion
WBGene00011119	mpc-1	324.898	-0.827612	0.000396354	0.00446164	Probable mitochondrial pyruvate carrier 1 [Source:UniProtKB/Swiss-Prot;Acc:Q21828]	protein_coding	GO:0016020~membrane;GO:0016021~integral component of membrane;GO:0006810~transport;GO:0005739~mitochondrion;GO:0005743~mitochondrial inner membrane;GO:0006850~mitochondrial pyruvate transport;GO:0031305~integral component of mitochondrial inner membrane;GO:0050833~pyruvate transmembrane transporter activity;GO:1902361~mitochondrial pyruvate transmembrane transport
WBGene00014253	ZK1320.3	390.694	-0.827354	0.000821118	0.00820271		protein_coding	~
WBGene00012405	ztf-25	840.579	-0.821677	0.00301427	0.0242137	Zinc finger putative Transcription Factor family [Source:UniProtKB/TrEMBL;Acc:O01709]	protein_coding	GO:0046872~metal ion binding
WBGene00006929	vit-5	23352.9	-0.820238	0.00141366	0.0128701	Vitellogenin-5 [Source:UniProtKB/Swiss-Prot;Acc:P06125]	protein_coding	GO:0005576~extracellular region;GO:0006869~lipid transport;GO:0005319~lipid transporter activity;GO:0045735~nutrient reservoir activity
WBGene00019957	R08E3.1	148.152	-0.815402	0.00103886	0.00994652		protein_coding	GO:0005515~protein binding
WBGene00013238	trap-4	451.476	-0.811586	0.00240113	0.0200219	TRanslocon-Associated Protein [Source:UniProtKB/TrEMBL;Acc:Q9U238]	protein_coding	GO:0016021~integral component of membrane;GO:0005515~protein binding;GO:0005783~endoplasmic reticulum
WBGene00000388	cdc-25.3	268.222	-0.808298	0.00319477	0.0254405	M-phase inducer phosphatase cdc-25.3 [Source:UniProtKB/Swiss-Prot;Acc:P30634]	protein_coding	GO:0005634~nucleus;GO:0016787~hydrolase activity;GO:0005622~intracellular;GO:0004721~phosphoprotein phosphatase activity;GO:0004725~protein tyrosine phosphatase activity;GO:0006470~protein dephosphorylation;GO:0035335~peptidyl-tyrosine dephosphorylation;GO:0051301~cell division;GO:0000278~mitotic cell cycle;GO:0007049~cell cycle;GO:0007067~mitotic nuclear division;GO:0000087~mitotic M phase
WBGene00006913	vha-4	608.14	-0.807448	0.000386467	0.00436612	VHA-4; Vacuolar H ATPase [Source:UniProtKB/TrEMBL;Acc:G5EDB8]	protein_coding	GO:0016020~membrane;GO:0016021~integral component of membrane;GO:0009792~embryo development ending in birth or egg hatching;GO:0015078~hydrogen ion transmembrane transporter activity;GO:0015991~ATP hydrolysis coupled proton transport;GO:0007035~vacuolar acidification;GO:0046961~proton-transporting ATPase activity, rotational mechanism;GO:0000220~vacuolar proton-transporting V-type ATPase, V0 doma…
WBGene00001936	his-62	172.699	-0.805405	0.000163336	0.00206565	Probable histone H2B 4 [Source:UniProtKB/Swiss-Prot;Acc:Q27876]	protein_coding	GO:0005634~nucleus;GO:0003677~DNA binding;GO:0005694~chromosome;GO:0046982~protein heterodimerization activity;GO:0005811~lipid particle;GO:0035267~NuA4 histone acetyltransferase complex;GO:0000786~nucleosome;GO:0006334~nucleosome assembly;GO:0000788~nuclear nucleosome
WBGene00015389	scav-1	110.791	-0.798585	0.00403738	0.030571	SCAVenger receptor (CD36 family) related [Source:RefSeq peptide;Acc:NP_508919]	protein_coding	GO:0016020~membrane;GO:0016021~integral component of membrane
WBGene00010780	K11H3.3	154.842	-0.796883	0.00108879	0.0103878	Putative tricarboxylate transport protein, mitochondrial [Source:UniProtKB/Swiss-Prot;Acc:P34519]	protein_coding	GO:0016020~membrane;GO:0016021~integral component of membrane;GO:0006810~transport;GO:0005739~mitochondrion;GO:0005743~mitochondrial inner membrane
WBGene00012407	Y7A5A.1	123.492	-0.795813	0.00650998	0.0452603		protein_coding	GO:0016020~membrane;GO:0016021~integral component of membrane;GO:0055114~oxidation-reduction process;GO:0003824~catalytic activity;GO:0016491~oxidoreductase activity;GO:0050660~flavin adenine dinucleotide binding;GO:0016614~oxidoreductase activity, acting on CH-OH group of donors;GO:0008202~steroid metabolic process;GO:0000246~delta24(24-1) sterol reductase activity
WBGene00010988	metr-1	748.056	-0.792813	0.00131698	0.0121736	Probable methionine synthase [Source:UniProtKB/Swiss-Prot;Acc:Q09582]	protein_coding	GO:0008270~zinc ion binding;GO:0046872~metal ion binding;GO:0016740~transferase activity;GO:0008168~methyltransferase activity;GO:0032259~methylation;GO:0005622~intracellular;GO:0005829~cytosol;GO:0044237~cellular metabolic process;GO:0008652~cellular amino acid biosynthetic process;GO:0009086~methionine biosynthetic process;GO:0008705~methionine synthase activity;GO:0008898~S-adenosylmethionine-…
WBGene00003738	nid-1	192.14	-0.791629	0.00559439	0.0400983	NIDogen (Basement membrane protein) [Source:UniProtKB/TrEMBL;Acc:Q93791]	protein_coding	GO:0005509~calcium ion binding;GO:0001764~neuron migration;GO:0005515~protein binding;GO:0005604~basement membrane;GO:0007271~synaptic transmission, cholinergic;GO:0050808~synapse organization;GO:0005201~extracellular matrix structural constituent;GO:0007160~cell-matrix adhesion;GO:0035418~protein localization to synapse;GO:0045178~basal part of cell;GO:0097376~interneuron axon guidance
WBGene00001303	emo-1	793.782	-0.790853	0.00101762	0.00978526	Protein transport protein Sec61 subunit gamma [Source:UniProtKB/Swiss-Prot;Acc:Q19967]	protein_coding	GO:0016020~membrane;GO:0016021~integral component of membrane;GO:0006810~transport;GO:0006886~intracellular protein transport;GO:0015031~protein transport;GO:0007275~multicellular organism development;GO:0005623~cell;GO:0005789~endoplasmic reticulum membrane;GO:0005783~endoplasmic reticulum;GO:0030154~cell differentiation;GO:0030728~ovulation;GO:0048477~oogenesis;GO:0001555~oocyte growth;GO:00154…
WBGene00017843	F26G5.1	98.0275	-0.786438	0.0024	0.0200219		protein_coding	~
WBGene00009126	pyk-1	1447	-0.784946	7.58794e-06	0.000140296	Pyruvate kinase [Source:UniProtKB/TrEMBL;Acc:B7WNA0]	protein_coding	GO:0016301~kinase activity;GO:0016310~phosphorylation;GO:0016740~transferase activity;GO:0003824~catalytic activity;GO:0000287~magnesium ion binding;GO:0004743~pyruvate kinase activity;GO:0006096~glycolytic process;GO:0030955~potassium ion binding;GO:0005737~cytoplasm
WBGene00015011	B0041.8	3130.28	-0.784449	0.00243337	0.0202089		protein_coding	~
WBGene00006524	tap-1	218.681	-0.782788	0.00146288	0.0132254	TGF-beta-activated kinase 1 and MAP3K7-binding protein 1 [Source:UniProtKB/Swiss-Prot;Acc:G5EEM6]	protein_coding	GO:0003824~catalytic activity;GO:0006470~protein dephosphorylation;GO:0001714~endodermal cell fate specification;GO:0004722~protein serine/threonine phosphatase activity;GO:0045860~positive regulation of protein kinase activity;GO:0046580~negative regulation of Ras protein signal transduction;GO:0031435~mitogen-activated protein kinase kinase kinase binding;GO:0030295~protein kinase activator act…
WBGene00012094	T27E9.2	261.692	-0.775962	5.24112e-05	0.000768508	Cytochrome b-c1 complex subunit 6 [Source:UniProtKB/TrEMBL;Acc:O45864]	protein_coding	GO:0016020~membrane;GO:0055114~oxidation-reduction process;GO:0005739~mitochondrion;GO:0005743~mitochondrial inner membrane;GO:1902600~hydrogen ion transmembrane transport;GO:0009060~aerobic respiration;GO:0070469~respiratory chain;GO:0006122~mitochondrial electron transport, ubiquinol to cytochrome c;GO:0008121~ubiquinol-cytochrome-c reductase activity;GO:0005750~mitochondrial respiratory chain …
WBGene00017244	apy-1	202.729	-0.771597	0.00385138	0.029478	Apyrase apy-1 [Source:UniProtKB/Swiss-Prot;Acc:Q19202]	protein_coding	GO:0016020~membrane;GO:0016021~integral component of membrane;GO:0005509~calcium ion binding;GO:0016787~hydrolase activity;GO:0046872~metal ion binding;GO:0007369~gastrulation;GO:0005515~protein binding;GO:0008340~determination of adult lifespan;GO:0030968~endoplasmic reticulum unfolded protein response;GO:0000003~reproduction;GO:0060465~pharynx development;GO:0009408~response to heat;GO:0012505~…
WBGene00008110	C46C2.2	135.438	-0.770178	0.00232857	0.0195319		protein_coding	GO:0016020~membrane;GO:0016021~integral component of membrane;GO:0005215~transporter activity;GO:0055085~transmembrane transport;GO:0022857~transmembrane transporter activity;GO:0005887~integral component of plasma membrane;GO:0008514~organic anion transmembrane transporter activity;GO:0015711~organic anion transport
WBGene00000550	clu-1	688.498	-0.769774	8.8498e-05	0.00121818	Clustered mitochondria protein homolog [Source:UniProtKB/Swiss-Prot;Acc:P34466]	protein_coding	GO:0003723~RNA binding;GO:0005737~cytoplasm;GO:0005515~protein binding;GO:0007005~mitochondrion organization;GO:0048312~intracellular distribution of mitochondria
WBGene00009952	acaa-2	1053.29	-0.768079	1.51041e-07	4.01951e-06	ACetyl-CoA Acyltransferase 2 homolog [Source:UniProtKB/TrEMBL;Acc:O45552]	protein_coding	GO:0008152~metabolic process;GO:0016740~transferase activity;GO:0016746~transferase activity, transferring acyl groups;GO:0016747~transferase activity, transferring acyl groups other than amino-acyl groups;GO:0003824~catalytic activity;GO:0005739~mitochondrion;GO:0006635~fatty acid beta-oxidation;GO:0003988~acetyl-CoA C-acyltransferase activity
WBGene00021952	vha-19	426.524	-0.766023	0.000411785	0.00460206	Vacuolar H ATPase [Source:UniProtKB/TrEMBL;Acc:Q9TYW1]	protein_coding	GO:0016020~membrane;GO:0016021~integral component of membrane;GO:0015991~ATP hydrolysis coupled proton transport;GO:0046961~proton-transporting ATPase activity, rotational mechanism;GO:0045121~membrane raft;GO:0046933~proton-transporting ATP synthase activity, rotational mechanism;GO:0033180~proton-transporting V-type ATPase, V1 domain
WBGene00008506	tkt-1	1326.77	-0.764733	0.000141685	0.00182445	TransKeTolase homolog [Source:UniProtKB/TrEMBL;Acc:O17759]	protein_coding	GO:0008152~metabolic process;GO:0003824~catalytic activity
WBGene00007696	tram-1	610.847	-0.764253	0.000145434	0.00186347	Translocating chain-associated membrane protein [Source:UniProtKB/TrEMBL;Acc:Q9U3P5]	protein_coding	GO:0016020~membrane;GO:0016021~integral component of membrane;GO:0006810~transport;GO:0015031~protein transport;GO:0005791~rough endoplasmic reticulum;GO:0003674~molecular_function;GO:1990075~periciliary membrane compartment;GO:0044292~dendrite terminus;GO:0006616~SRP-dependent cotranslational protein targeting to membrane, translocation;GO:0006613~cotranslational protein targeting to membrane
WBGene00007630	har-1	386.08	-0.762475	0.00424184	0.0317638	Hemiasterlin resistant protein 1 [Source:UniProtKB/Swiss-Prot;Acc:Q09254]	protein_coding	GO:0005634~nucleus;GO:0005737~cytoplasm;GO:0005739~mitochondrion;GO:0055120~striated muscle dense body;GO:0007005~mitochondrion organization
WBGene00019890	R05F9.6	741.153	-0.759342	3.05333e-05	0.000477252		protein_coding	GO:0046872~metal ion binding;GO:0000287~magnesium ion binding;GO:0005975~carbohydrate metabolic process;GO:0005829~cytosol;GO:0006006~glucose metabolic process;GO:0005978~glycogen biosynthetic process;GO:0016868~intramolecular transferase activity, phosphotransferases;GO:0071704~organic substance metabolic process;GO:0004614~phosphoglucomutase activity;GO:0019388~galactose catabolic process
WBGene00007686	tomm-40	370.09	-0.758731	0.000735071	0.00752681	Mitochondrial import receptor subunit TOM40 homolog [Source:UniProtKB/Swiss-Prot;Acc:Q18090]	protein_coding	GO:0016020~membrane;GO:0016021~integral component of membrane;GO:0006810~transport;GO:0006811~ion transport;GO:0015031~protein transport;GO:0055085~transmembrane transport;GO:0005739~mitochondrion;GO:0031966~mitochondrial membrane;GO:0005741~mitochondrial outer membrane;GO:0030150~protein import into mitochondrial matrix;GO:0005742~mitochondrial outer membrane translocase complex;GO:0015266~prote…
WBGene00013284	daf-22	179.017	-0.758589	0.00436182	0.0324997	Non-specific lipid-transfer protein-like 2 [Source:UniProtKB/Swiss-Prot;Acc:G5EDP2]	protein_coding	GO:0006810~transport;GO:0008152~metabolic process;GO:0016740~transferase activity;GO:0016747~transferase activity, transferring acyl groups other than amino-acyl groups;GO:0003824~catalytic activity;GO:0008289~lipid binding;GO:0006637~acyl-CoA metabolic process;GO:0006694~steroid biosynthetic process;GO:0005777~peroxisome;GO:0006869~lipid transport;GO:0008355~olfactory learning;GO:0015914~phospho…
WBGene00010281	F58G11.3	511.889	-0.752307	0.000120699	0.00158793		protein_coding	~
WBGene00001793	gsy-1	380.019	-0.751698	0.00512426	0.0373302	Glycogen [starch] synthase [Source:UniProtKB/Swiss-Prot;Acc:Q9U2D9]	protein_coding	GO:0016740~transferase activity;GO:0016757~transferase activity, transferring glycosyl groups;GO:0005978~glycogen biosynthetic process;GO:0004373~glycogen (starch) synthase activity
WBGene00003835	nxf-2	847.464	-0.751565	0.00233887	0.0195986	Nuclear RNA export factor 2 [Source:UniProtKB/Swiss-Prot;Acc:Q9XVS8]	protein_coding	GO:0005634~nucleus;GO:0006810~transport;GO:0003723~RNA binding;GO:0005515~protein binding;GO:0051028~mRNA transport;GO:0044822~poly(A) RNA binding;GO:0016973~poly(A)+ mRNA export from nucleus
WBGene00011691	T10C6.10	317.796	-0.747097	0.00572132	0.0408951		protein_coding	GO:0005515~protein binding
WBGene00006914	vha-5	196.572	-0.74477	0.000275945	0.00326934	V-type proton ATPase subunit a [Source:UniProtKB/TrEMBL;Acc:G5EEK9]	protein_coding	GO:0016020~membrane;GO:0016021~integral component of membrane;GO:0006810~transport;GO:0006811~ion transport;GO:0031410~cytoplasmic vesicle;GO:0015078~hydrogen ion transmembrane transporter activity;GO:0015991~ATP hydrolysis coupled proton transport;GO:0033179~proton-transporting V-type ATPase, V0 domain;GO:0002119~nematode larval development;GO:0070072~vacuolar proton-transporting V-type ATPase c…
WBGene00006801	unc-68	150.032	-0.741606	0.00116177	0.0109682		protein_coding	GO:0016020~membrane;GO:0016021~integral component of membrane;GO:0005509~calcium ion binding;GO:0006811~ion transport;GO:0055085~transmembrane transport;GO:0070588~calcium ion transmembrane transport;GO:0005216~ion channel activity;GO:0005262~calcium channel activity;GO:0006816~calcium ion transport;GO:0005515~protein binding;GO:0040011~locomotion;GO:0006874~cellular calcium ion homeostasis;GO:00…
WBGene00015509	C06A6.4	544.116	-0.738537	0.000199677	0.00246513	Aminoacylase-1 [Source:UniProtKB/TrEMBL;Acc:Q17686]	protein_coding	GO:0008152~metabolic process;GO:0016787~hydrolase activity;GO:0046872~metal ion binding;GO:0005737~cytoplasm;GO:0006508~proteolysis;GO:0008237~metallopeptidase activity;GO:0006520~cellular amino acid metabolic process;GO:0004046~aminoacylase activity;GO:0008270~zinc ion binding;GO:0043171~peptide catabolic process;GO:0070573~metallodipeptidase activity
WBGene00020166	T02G5.7	1165.93	-0.736862	2.41241e-05	0.00038838		protein_coding	GO:0008152~metabolic process;GO:0016740~transferase activity;GO:0016746~transferase activity, transferring acyl groups;GO:0016747~transferase activity, transferring acyl groups other than amino-acyl groups;GO:0003824~catalytic activity;GO:0005739~mitochondrion;GO:0006635~fatty acid beta-oxidation;GO:0003985~acetyl-CoA C-acetyltransferase activity
WBGene00018797	F54D7.2	354.951	-0.734563	0.00261528	0.0214513		protein_coding	GO:0016020~membrane;GO:0016021~integral component of membrane;GO:0008654~phospholipid biosynthetic process;GO:0016780~phosphotransferase activity, for other substituted phosphate groups
WBGene00020268	hpo-19	1236.28	-0.730072	0.000890361	0.00875081	NADH-cytochrome b5 reductase [Source:UniProtKB/TrEMBL;Acc:O16521]	protein_coding	GO:0016020~membrane;GO:0016021~integral component of membrane;GO:0055114~oxidation-reduction process;GO:0016491~oxidoreductase activity;GO:0005739~mitochondrion;GO:0071949~FAD binding;GO:0004128~cytochrome-b5 reductase activity, acting on NAD(P)H
WBGene00219886	NA	278.593	-0.728127	0.00617527	0.0433634	NA	NA	NA
WBGene00006919	vha-10	951.478	-0.720552	0.00108311	0.0103447	Probable V-type proton ATPase subunit G [Source:UniProtKB/Swiss-Prot;Acc:P91303]	protein_coding	GO:0006810~transport;GO:0006811~ion transport;GO:0055085~transmembrane transport;GO:0015078~hydrogen ion transmembrane transporter activity;GO:1902600~hydrogen ion transmembrane transport;GO:0012501~programmed cell death;GO:0016471~vacuolar proton-transporting V-type ATPase complex;GO:0043068~positive regulation of programmed cell death;GO:0015992~proton transport;GO:0006754~ATP biosynthetic proc…
WBGene00013025	vha-13	1763.4	-0.715699	2.95468e-05	0.000464631	V-type proton ATPase catalytic subunit A [Source:UniProtKB/Swiss-Prot;Acc:Q9XW92]	protein_coding	GO:0005886~plasma membrane;GO:0006810~transport;GO:0006811~ion transport;GO:0016787~hydrolase activity;GO:0005524~ATP binding;GO:0000166~nucleotide binding;GO:0015991~ATP hydrolysis coupled proton transport;GO:0046961~proton-transporting ATPase activity, rotational mechanism;GO:0015992~proton transport;GO:0005765~lysosomal membrane;GO:0046034~ATP metabolic process;GO:0016820~hydrolase activity, a…
WBGene00018806	F54D10.5	166.569	-0.714666	0.00415866	0.0312612		protein_coding	~
WBGene00017892	F28B4.3	489.582	-0.71318	0.00448094	0.0332963		protein_coding	GO:0005515~protein binding;GO:0005887~integral component of plasma membrane;GO:0008045~motor neuron axon guidance
WBGene00011128	R07H5.8	759.728	-0.710858	3.89888e-05	0.00059566		protein_coding	GO:0005634~nucleus;GO:0005515~protein binding;GO:0005829~cytosol;GO:0016773~phosphotransferase activity, alcohol group as acceptor;GO:0006166~purine ribonucleoside salvage;GO:0004001~adenosine kinase activity;GO:0006167~AMP biosynthetic process;GO:0006169~adenosine salvage
WBGene00013734	Y111B2A.10	1813.57	-0.708723	0.000182436	0.00227395		protein_coding	GO:0046872~metal ion binding;GO:0003676~nucleic acid binding
WBGene00022336	Y82E9BR.3	2280.96	-0.707368	0.00199597	0.017196	ATP synthase lipid-binding protein, mitochondrial [Source:UniProtKB/Swiss-Prot;Acc:Q9BKS0]	protein_coding	GO:0016020~membrane;GO:0016021~integral component of membrane;GO:0006810~transport;GO:0006811~ion transport;GO:0008289~lipid binding;GO:0005739~mitochondrion;GO:0015078~hydrogen ion transmembrane transporter activity;GO:0015991~ATP hydrolysis coupled proton transport;GO:0015986~ATP synthesis coupled proton transport;GO:0015992~proton transport;GO:0045263~proton-transporting ATP synthase complex, …
WBGene00016435	C35B1.5	211.103	-0.706698	0.00419551	0.0314775		protein_coding	GO:0005737~cytoplasm;GO:0045454~cell redox homeostasis;GO:0098869~cellular oxidant detoxification;GO:0004791~thioredoxin-disulfide reductase activity
WBGene00017759	sucl-2	621.978	-0.705782	7.89779e-05	0.00110074	SUCcinyl-CoA Ligase, alpha subunit [Source:UniProtKB/TrEMBL;Acc:O02642]	protein_coding	GO:0008152~metabolic process;GO:0016874~ligase activity;GO:0005759~mitochondrial matrix;GO:0003824~catalytic activity;GO:0006099~tricarboxylic acid cycle;GO:0004775~succinate-CoA ligase (ADP-forming) activity;GO:0004776~succinate-CoA ligase (GDP-forming) activity;GO:0006104~succinyl-CoA metabolic process;GO:0006105~succinate metabolic process;GO:0009142~nucleoside triphosphate biosynthetic proces…
WBGene00006911	vha-2	3332.63	-0.705633	4.04622e-05	0.000615151	V-type proton ATPase 16 kDa proteolipid subunit 2/3 [Source:UniProtKB/Swiss-Prot;Acc:P34546]	protein_coding	GO:0016020~membrane;GO:0016021~integral component of membrane;GO:0006810~transport;GO:0006811~ion transport;GO:0015078~hydrogen ion transmembrane transporter activity;GO:0015991~ATP hydrolysis coupled proton transport;GO:0033179~proton-transporting V-type ATPase, V0 domain;GO:0010940~positive regulation of necrotic cell death;GO:0012501~programmed cell death;GO:0046961~proton-transporting ATPase …
WBGene00007463	vgln-1	1947.57	-0.705146	0.000492185	0.00533588	ViGiLN homolog [Source:UniProtKB/TrEMBL;Acc:B3GWB2]	protein_coding	GO:0003723~RNA binding;GO:0003676~nucleic acid binding
WBGene00000502	chp-1	805.185	-0.704025	0.0010311	0.00989652	CHORD Protein; CHORD containing protein [Source:UniProtKB/TrEMBL;Acc:G5EEI8]	protein_coding	~
WBGene00008132	gale-1	310.75	-0.701771	0.00101272	0.00975021	UDP-GALactose 4-Epimerase [Source:UniProtKB/TrEMBL;Acc:O62107]	protein_coding	GO:0005975~carbohydrate metabolic process;GO:0016853~isomerase activity;GO:0042335~cuticle development;GO:0006012~galactose metabolic process;GO:0003978~UDP-glucose 4-epimerase activity;GO:0016857~racemase and epimerase activity, acting on carbohydrates and derivatives
WBGene00008232	C50F4.4	137.783	-0.700929	0.00331498	0.0261835		protein_coding	~
WBGene00015326	ivd-1	744.733	-0.700737	0.000459479	0.00504455	IsoValeryl-CoA Dehydrogenase; Isovaleryl-CoA dehydrogenase [Source:UniProtKB/TrEMBL;Acc:G5EEH6]	protein_coding	GO:0008152~metabolic process;GO:0055114~oxidation-reduction process;GO:0016491~oxidoreductase activity;GO:0009055~electron carrier activity;GO:0000062~fatty-acyl-CoA binding;GO:0003995~acyl-CoA dehydrogenase activity;GO:0016627~oxidoreductase activity, acting on the CH-CH group of donors;GO:0050660~flavin adenine dinucleotide binding;GO:0005739~mitochondrion;GO:0008470~isovaleryl-CoA dehydrogenas…
WBGene00019989	R09F10.8	236.567	-0.700068	0.000859602	0.0084875		protein_coding	~
WBGene00015101	rpia-1	364.466	-0.696232	0.00101658	0.00978131	Probable-ribose 5-phosphate isomerase [Source:UniProtKB/Swiss-Prot;Acc:P41994]	protein_coding	GO:0016853~isomerase activity;GO:0043231~intracellular membrane-bounded organelle;GO:0006098~pentose-phosphate shunt;GO:0004751~ribose-5-phosphate isomerase activity;GO:0006014~D-ribose metabolic process;GO:0009052~pentose-phosphate shunt, non-oxidative branch
WBGene00019433	acdh-3	508.308	-0.692557	0.000625485	0.00657055	Acyl CoA DeHydrogenase [Source:UniProtKB/TrEMBL;Acc:O44549]	protein_coding	GO:0008152~metabolic process;GO:0055114~oxidation-reduction process;GO:0016491~oxidoreductase activity;GO:0009055~electron carrier activity;GO:0000062~fatty-acyl-CoA binding;GO:0003995~acyl-CoA dehydrogenase activity;GO:0016627~oxidoreductase activity, acting on the CH-CH group of donors;GO:0050660~flavin adenine dinucleotide binding;GO:0005739~mitochondrion;GO:0033539~fatty acid beta-oxidation u…
WBGene00018657	acl-4	127.803	-0.691841	0.00302248	0.0242546	ACyLtransferase-like [Source:UniProtKB/TrEMBL;Acc:Q9N5S9]	protein_coding	GO:0016020~membrane;GO:0016021~integral component of membrane;GO:0008152~metabolic process;GO:0016740~transferase activity;GO:0016746~transferase activity, transferring acyl groups;GO:0005783~endoplasmic reticulum
WBGene00018341	F42A10.5	613.762	-0.688118	0.000966111	0.00937097		protein_coding	~
WBGene00009187	F27D4.1	652.196	-0.687293	0.00205906	0.017642	Probable electron transfer flavoprotein subunit alpha, mitochondrial [Source:UniProtKB/Swiss-Prot;Acc:Q93615]	protein_coding	GO:0055114~oxidation-reduction process;GO:0005759~mitochondrial matrix;GO:0016491~oxidoreductase activity;GO:0009055~electron carrier activity;GO:0000062~fatty-acyl-CoA binding;GO:0003995~acyl-CoA dehydrogenase activity;GO:0050660~flavin adenine dinucleotide binding;GO:0005739~mitochondrion;GO:0033539~fatty acid beta-oxidation using acyl-CoA dehydrogenase;GO:0052890~oxidoreductase activity, actin…
WBGene00003914	pam-1	1128.88	-0.684875	8.57334e-06	0.000155559		protein_coding	GO:0008270~zinc ion binding;GO:0005737~cytoplasm;GO:0006508~proteolysis;GO:0008237~metallopeptidase activity;GO:0070006~metalloaminopeptidase activity;GO:0043171~peptide catabolic process;GO:0005886~plasma membrane;GO:0042277~peptide binding;GO:0008595~anterior/posterior axis specification, embryo;GO:0051661~maintenance of centrosome location
WBGene00019296	mcu-1	191.369	-0.684467	0.00146238	0.0132254	Calcium uniporter protein, mitochondrial [Source:UniProtKB/Swiss-Prot;Acc:Q21121]	protein_coding	GO:0016020~membrane;GO:0016021~integral component of membrane;GO:0006810~transport;GO:0006811~ion transport;GO:0070588~calcium ion transmembrane transport;GO:0005262~calcium channel activity;GO:0006816~calcium ion transport;GO:0005739~mitochondrion;GO:0005743~mitochondrial inner membrane;GO:0051260~protein homooligomerization;GO:0031305~integral component of mitochondrial inner membrane;GO:000685…
WBGene00000221	atf-5	1750.12	-0.683262	0.00627859	0.0439304	ATF (cAMP-dependent transcription factor) family [Source:UniProtKB/TrEMBL;Acc:Q22156]	protein_coding	GO:0005634~nucleus;GO:0003700~transcription factor activity, sequence-specific DNA binding;GO:0006355~regulation of transcription, DNA-templated;GO:0043565~sequence-specific DNA binding;GO:0000977~RNA polymerase II regulatory region sequence-specific DNA binding;GO:0006357~regulation of transcription from RNA polymerase II promoter;GO:0000981~RNA polymerase II transcription factor activity, seque…
WBGene00007290	C04B4.2	215.671	-0.679495	0.00636829	0.0444382		protein_coding	GO:0005737~cytoplasm;GO:0010629~negative regulation of gene expression
WBGene00016995	acly-1	332.616	-0.677227	0.000673399	0.00698899	Probable ATP-citrate synthase [Source:UniProtKB/Swiss-Prot;Acc:P53585]	protein_coding	GO:0008152~metabolic process;GO:0005524~ATP binding;GO:0000166~nucleotide binding;GO:0046872~metal ion binding;GO:0016740~transferase activity;GO:0005737~cytoplasm;GO:0003824~catalytic activity;GO:0006633~fatty acid biosynthetic process;GO:0006629~lipid metabolic process;GO:0005829~cytosol;GO:0046912~transferase activity, transferring acyl groups, acyl groups converted into alkyl on transfer;GO:0…
WBGene00015460	C05C8.1	273.186	-0.670518	0.00594862	0.0420946		protein_coding	~
WBGene00010794	dld-1	754.829	-0.667867	0.00365499	0.0282386	Dihydrolipoyl dehydrogenase, mitochondrial [Source:UniProtKB/Swiss-Prot;Acc:O17953]	protein_coding	GO:0055114~oxidation-reduction process;GO:0005759~mitochondrial matrix;GO:0016491~oxidoreductase activity;GO:0006631~fatty acid metabolic process;GO:0006633~fatty acid biosynthetic process;GO:0050660~flavin adenine dinucleotide binding;GO:0006629~lipid metabolic process;GO:0045454~cell redox homeostasis;GO:0005739~mitochondrion;GO:0004148~dihydrolipoyl dehydrogenase activity;GO:0016668~oxidoreduc…
WBGene00015538	sams-3	577.698	-0.664872	0.00100362	0.00967453	Probable S-adenosylmethionine synthase 3 [Source:UniProtKB/Swiss-Prot;Acc:P50305]	protein_coding	GO:0005524~ATP binding;GO:0000166~nucleotide binding;GO:0046872~metal ion binding;GO:0016740~transferase activity;GO:0005515~protein binding;GO:0005829~cytosol;GO:0006730~one-carbon metabolic process;GO:0004478~methionine adenosyltransferase activity;GO:0006556~S-adenosylmethionine biosynthetic process
WBGene00010094	tsfm-1	217.283	-0.657874	0.00450809	0.0334359	Elongation factor Ts, mitochondrial [Source:UniProtKB/Swiss-Prot;Acc:Q20819]	protein_coding	GO:0005759~mitochondrial matrix;GO:0005622~intracellular;GO:0003746~translation elongation factor activity;GO:0006414~translational elongation;GO:0005739~mitochondrion;GO:0006412~translation;GO:0005515~protein binding;GO:0070125~mitochondrial translational elongation
WBGene00011464	T05B9.1	1328.9	-0.656525	0.000173487	0.00217985		protein_coding	~
WBGene00012880	Y45F10C.4	680.375	-0.65534	0.00629121	0.0439791	UPF0375 protein Y45F10C.4 [Source:UniProtKB/Swiss-Prot;Acc:O45944]	protein_coding	GO:0005576~extracellular region
WBGene00018636	F49E8.2	5494.96	-0.654314	0.00656035	0.0455334		protein_coding	~
WBGene00007385	atp-5	1523.6	-0.653781	0.000406351	0.00456098	ATP synthase subunit [Source:UniProtKB/TrEMBL;Acc:Q17763]	protein_coding	GO:0015078~hydrogen ion transmembrane transporter activity;GO:0099132~ATP hydrolysis coupled cation transmembrane transport;GO:0015986~ATP synthesis coupled proton transport;GO:0046933~proton-transporting ATP synthase activity, rotational mechanism;GO:0000276~mitochondrial proton-transporting ATP synthase complex, coupling factor F(o);GO:0000274~mitochondrial proton-transporting ATP synthase, sta…
WBGene00007516	gpx-5	947.43	-0.648447	0.00553683	0.0397957	Glutathione peroxidase [Source:UniProtKB/TrEMBL;Acc:Q93204]	protein_coding	GO:0055114~oxidation-reduction process;GO:0016491~oxidoreductase activity;GO:0098869~cellular oxidant detoxification;GO:0005615~extracellular space;GO:0004601~peroxidase activity;GO:0004602~glutathione peroxidase activity;GO:0006979~response to oxidative stress;GO:0000302~response to reactive oxygen species
WBGene00012354	W09C5.8	1010.07	-0.647252	0.000900629	0.0088349		protein_coding	GO:0004129~cytochrome-c oxidase activity;GO:1902600~hydrogen ion transmembrane transport;GO:0005751~mitochondrial respiratory chain complex IV;GO:0006123~mitochondrial electron transport, cytochrome c to oxygen
WBGene00021021	mrpl-30	216.826	-0.644665	0.00132575	0.0122343	Mitochondrial Ribosomal Protein, Large [Source:UniProtKB/TrEMBL;Acc:Q9UA63]	protein_coding	GO:0005739~mitochondrion;GO:0005840~ribosome
WBGene00017775	F25B5.3	799.364	-0.644334	1.33359e-05	0.000229661	Putative cytosolic 5'-nucleotidase 3 [Source:UniProtKB/Swiss-Prot;Acc:Q09315]	protein_coding	GO:0005737~cytoplasm;GO:0000287~magnesium ion binding;GO:0008253~5'-nucleotidase activity;GO:0016311~dephosphorylation;GO:0016787~hydrolase activity;GO:0000166~nucleotide binding;GO:0046872~metal ion binding;GO:0009117~nucleotide metabolic process;~
WBGene00006601	tpi-1	517.798	-0.643526	0.00396091	0.0301091	Triosephosphate isomerase [Source:UniProtKB/Swiss-Prot;Acc:Q10657]	protein_coding	GO:0008152~metabolic process;GO:0003824~catalytic activity;GO:0005622~intracellular;GO:0045454~cell redox homeostasis;GO:0016853~isomerase activity;GO:0008340~determination of adult lifespan;GO:0005829~cytosol;GO:0006096~glycolytic process;GO:0006094~gluconeogenesis;GO:0030016~myofibril;GO:0006098~pentose-phosphate shunt;GO:0019563~glycerol catabolic process;GO:0004807~triose-phosphate isomerase …
WBGene00012553	cco-2	915.18	-0.640247	0.00228754	0.0192292	Cytochrome c oxidase subunit 5A, mitochondrial [Source:UniProtKB/Swiss-Prot;Acc:P55954]	protein_coding	GO:0016020~membrane;GO:0046872~metal ion binding;GO:0005739~mitochondrion;GO:0005743~mitochondrial inner membrane;GO:0004129~cytochrome-c oxidase activity;GO:1902600~hydrogen ion transmembrane transport;GO:0005751~mitochondrial respiratory chain complex IV;GO:0006123~mitochondrial electron transport, cytochrome c to oxygen
WBGene00007993	idhb-1	218.448	-0.637538	0.00400403	0.0303776	Probable isocitrate dehydrogenase [NAD] subunit beta, mitochondrial [Source:UniProtKB/Swiss-Prot;Acc:Q93353]	protein_coding	GO:0046872~metal ion binding;GO:0055114~oxidation-reduction process;GO:0016491~oxidoreductase activity;GO:0000287~magnesium ion binding;GO:0006099~tricarboxylic acid cycle;GO:0005739~mitochondrion;GO:0016616~oxidoreductase activity, acting on the CH-OH group of donors, NAD or NADP as acceptor;GO:0051287~NAD binding;GO:0004449~isocitrate dehydrogenase (NAD+) activity
WBGene00006918	vha-9	527.876	-0.6367	0.00160825	0.0142826	Probable V-type proton ATPase subunit F [Source:UniProtKB/Swiss-Prot;Acc:Q23680]	protein_coding	GO:0016020~membrane;GO:0006810~transport;GO:0006811~ion transport;GO:0034220~ion transmembrane transport;GO:0015991~ATP hydrolysis coupled proton transport;GO:0046961~proton-transporting ATPase activity, rotational mechanism;GO:0015992~proton transport;GO:0033180~proton-transporting V-type ATPase, V1 domain;GO:0042625~ATPase coupled ion transmembrane transporter activity
WBGene00017864	pcca-1	361.541	-0.632537	0.00061747	0.00650831	Propionyl-CoA carboxylase alpha chain, mitochondrial [Source:UniProtKB/Swiss-Prot;Acc:Q19842]	protein_coding	GO:0005524~ATP binding;GO:0000166~nucleotide binding;GO:0046872~metal ion binding;GO:0016874~ligase activity;GO:0005759~mitochondrial matrix;GO:0003824~catalytic activity;GO:0005739~mitochondrion;GO:0004075~biotin carboxylase activity;GO:0004658~propionyl-CoA carboxylase activity
WBGene00012527	set-22	556.692	-0.630254	0.00613825	0.0431859	SET (Trithorax/polycomb) domain containing [Source:UniProtKB/TrEMBL;Acc:Q9XXS2]	protein_coding	GO:0005515~protein binding;~
WBGene00011015	R04F11.2	926.945	-0.628102	0.000989077	0.009558		protein_coding	GO:0015078~hydrogen ion transmembrane transporter activity;GO:0015986~ATP synthesis coupled proton transport;GO:0000276~mitochondrial proton-transporting ATP synthase complex, coupling factor F(o)
WBGene00010624	mrps-15	346.91	-0.627707	0.00246055	0.0203648	28S ribosomal protein S15, mitochondrial [Source:UniProtKB/Swiss-Prot;Acc:Q9NAP9]	protein_coding	GO:0005622~intracellular;GO:0005739~mitochondrion;GO:0003735~structural constituent of ribosome;GO:0005840~ribosome;GO:0006412~translation;GO:0030529~intracellular ribonucleoprotein complex;GO:0005763~mitochondrial small ribosomal subunit;GO:0032543~mitochondrial translation;GO:0019843~rRNA binding
WBGene00011050	agl-1	193.068	-0.621309	0.0036041	0.0279844	AGL (Amylo-1,6-GLucosidase, 4-alpha-glucanotransferase) glycogen debranching enzyme [Source:UniProtKB/TrEMBL;Acc:O62334]	protein_coding	GO:0016740~transferase activity;GO:0005737~cytoplasm;GO:0003824~catalytic activity;GO:0005975~carbohydrate metabolic process;GO:0030247~polysaccharide binding;GO:0005978~glycogen biosynthetic process;GO:0004134~4-alpha-glucanotransferase activity;GO:0004135~amylo-alpha-1,6-glucosidase activity;GO:0005980~glycogen catabolic process
WBGene00008174	C48B4.11	759.136	-0.617586	0.000369188	0.00419527		protein_coding	~
WBGene00001686	gpd-4	643.33	-0.616665	0.00353476	0.0275697	Glyceraldehyde-3-phosphate dehydrogenase 4 [Source:UniProtKB/Swiss-Prot;Acc:P17331]	protein_coding	GO:0055114~oxidation-reduction process;GO:0005737~cytoplasm;GO:0016491~oxidoreductase activity;GO:0050661~NADP binding;GO:0051287~NAD binding;GO:0006096~glycolytic process;GO:0016620~oxidoreductase activity, acting on the aldehyde or oxo group of donors, NAD or NADP as acceptor;GO:0006006~glucose metabolic process;GO:0004365~glyceraldehyde-3-phosphate dehydrogenase (NAD+) (phosphorylating) activi…
WBGene00003036	lin-53	792.319	-0.614717	0.00309193	0.0247354	Probable histone-binding protein lin-53 [Source:UniProtKB/Swiss-Prot;Acc:P90916]	protein_coding	GO:0005634~nucleus;GO:0006355~regulation of transcription, DNA-templated;GO:0006351~transcription, DNA-templated;GO:0007275~multicellular organism development;GO:0009792~embryo development ending in birth or egg hatching;GO:0048557~embryonic digestive tract morphogenesis;GO:0005515~protein binding;GO:0001708~cell fate specification;GO:0045892~negative regulation of transcription, DNA-templated;GO…
WBGene00009330	F32D8.5	1743.82	-0.610787	0.00251119	0.0207286		protein_coding	GO:0016020~membrane;GO:0016021~integral component of membrane
WBGene00004984	spn-4	2284.4	-0.609056	0.00539664	0.038968	PIP-1 [Source:UniProtKB/TrEMBL;Acc:G5EF02]	protein_coding	GO:0005634~nucleus;GO:0000166~nucleotide binding;GO:0003723~RNA binding;GO:0005737~cytoplasm;GO:0003676~nucleic acid binding;GO:0003729~mRNA binding;GO:0000381~regulation of alternative mRNA splicing, via spliceosome;GO:0007399~nervous system development;GO:0043186~P granule
WBGene00015413	pdhb-1	580.429	-0.603147	0.00391946	0.0298617	Pyruvate dehydrogenase E1 component subunit beta, mitochondrial [Source:UniProtKB/Swiss-Prot;Acc:O44451]	protein_coding	GO:0008152~metabolic process;GO:0055114~oxidation-reduction process;GO:0005759~mitochondrial matrix;GO:0003824~catalytic activity;GO:0016491~oxidoreductase activity;GO:0005739~mitochondrion;GO:0006096~glycolytic process;GO:0004739~pyruvate dehydrogenase (acetyl-transferring) activity;GO:0006086~acetyl-CoA biosynthetic process from pyruvate
WBGene00018963	ucr-1	1151.85	-0.602207	0.00675603	0.0466835	Cytochrome b-c1 complex subunit 1, mitochondrial [Source:UniProtKB/Swiss-Prot;Acc:P98080]	protein_coding	GO:0008270~zinc ion binding;GO:0046872~metal ion binding;GO:0055114~oxidation-reduction process;GO:0004222~metalloendopeptidase activity;GO:0005759~mitochondrial matrix;GO:0006508~proteolysis;GO:0003824~catalytic activity;GO:0005739~mitochondrion;GO:0016485~protein processing;GO:0070469~respiratory chain
WBGene00012326	W07E11.1	274.794	-0.602104	0.0028576	0.0231222		protein_coding	GO:0008152~metabolic process;GO:0055114~oxidation-reduction process;GO:0003824~catalytic activity;GO:0016491~oxidoreductase activity;GO:0005506~iron ion binding;GO:0050660~flavin adenine dinucleotide binding;GO:0051536~iron-sulfur cluster binding;GO:0010181~FMN binding;GO:0006807~nitrogen compound metabolic process;GO:0006537~glutamate biosynthetic process;GO:0015930~glutamate synthase activity;G…
WBGene00012121	T28C6.7	146.318	-0.601312	0.0057501	0.0410631		protein_coding	~
WBGene00008825	F14H3.6	529.347	-0.599744	0.00527032	0.0382509		protein_coding	~
WBGene00015125	B0303.3	459.465	-0.597534	0.00464406	0.0342486		protein_coding	GO:0008152~metabolic process;GO:0016740~transferase activity;GO:0016746~transferase activity, transferring acyl groups;GO:0016747~transferase activity, transferring acyl groups other than amino-acyl groups;GO:0003824~catalytic activity;GO:0003857~3-hydroxyacyl-CoA dehydrogenase activity;GO:0005739~mitochondrion;GO:0004300~enoyl-CoA hydratase activity;GO:0006635~fatty acid beta-oxidation;GO:000398…
WBGene00008514	F02A9.4	819.368	-0.594212	0.00240879	0.020075	Probable methylcrotonoyl-CoA carboxylase beta chain, mitochondrial [Source:UniProtKB/Swiss-Prot;Acc:P34385]	protein_coding	GO:0005524~ATP binding;GO:0000166~nucleotide binding;GO:0016874~ligase activity;GO:0005737~cytoplasm;GO:0005759~mitochondrial matrix;GO:0005739~mitochondrion;GO:0006552~leucine catabolic process;GO:0004485~methylcrotonoyl-CoA carboxylase activity;GO:0006396~RNA processing;GO:0090502~RNA phosphodiester bond hydrolysis, endonucleolytic;GO:0090501~RNA phosphodiester bond hydrolysis;GO:0004525~ribonu…
WBGene00010993	vha-20	644.935	-0.591843	0.0034753	0.0271877	Vacuolar H ATPase [Source:UniProtKB/TrEMBL;Acc:Q9XTY9]	protein_coding	GO:0016020~membrane;GO:0016021~integral component of membrane;GO:0002119~nematode larval development;GO:0004872~receptor activity
WBGene00000114	alh-8	2438.2	-0.589468	0.000289525	0.00341464	Probable methylmalonate-semialdehyde dehydrogenase [acylating], mitochondrial [Source:UniProtKB/Swiss-Prot;Acc:P52713]	protein_coding	GO:0008152~metabolic process;GO:0055114~oxidation-reduction process;GO:0016491~oxidoreductase activity;GO:0000062~fatty-acyl-CoA binding;GO:0005739~mitochondrion;GO:0016620~oxidoreductase activity, acting on the aldehyde or oxo group of donors, NAD or NADP as acceptor;GO:0004029~aldehyde dehydrogenase (NAD) activity;GO:0004491~methylmalonate-semialdehyde dehydrogenase (acylating) activity;GO:0006…
WBGene00019061	F58F12.1	953.675	-0.589078	0.00108158	0.0103365	ATP synthase subunit delta, mitochondrial [Source:UniProtKB/Swiss-Prot;Acc:Q09544]	protein_coding	GO:0016020~membrane;GO:0006810~transport;GO:0006811~ion transport;GO:0005739~mitochondrion;GO:0005743~mitochondrial inner membrane;GO:0099132~ATP hydrolysis coupled cation transmembrane transport;GO:0015986~ATP synthesis coupled proton transport;GO:0046961~proton-transporting ATPase activity, rotational mechanism;GO:0015992~proton transport;GO:0000275~mitochondrial proton-transporting ATP synthas…
WBGene00013018	Y48G10A.1	267.563	-0.5879	0.00620285	0.043504	S-formylglutathione hydrolase [Source:UniProtKB/TrEMBL;Acc:G5EF86]	protein_coding	GO:0016787~hydrolase activity;GO:0005737~cytoplasm;GO:0052689~carboxylic ester hydrolase activity;GO:0018738~S-formylglutathione hydrolase activity;GO:0046294~formaldehyde catabolic process
WBGene00006434	prdx-2	1624.76	-0.587405	0.00176156	0.0154154	PeRoxireDoXin [Source:UniProtKB/TrEMBL;Acc:Q8IG31]	protein_coding	GO:0055114~oxidation-reduction process;GO:0005737~cytoplasm;GO:0016491~oxidoreductase activity;GO:0016209~antioxidant activity;GO:0045454~cell redox homeostasis;GO:0051920~peroxiredoxin activity;GO:0098869~cellular oxidant detoxification;GO:0008340~determination of adult lifespan;GO:0000122~negative regulation of transcription from RNA polymerase II promoter;GO:0010038~response to metal ion;GO:00…
WBGene00000229	atp-2	5283.53	-0.587287	0.00536668	0.0388236	ATP synthase subunit beta, mitochondrial [Source:UniProtKB/Swiss-Prot;Acc:P46561]	protein_coding	GO:0016020~membrane;GO:0006810~transport;GO:0006811~ion transport;GO:0016787~hydrolase activity;GO:0005524~ATP binding;GO:0000166~nucleotide binding;GO:0005739~mitochondrion;GO:0005743~mitochondrial inner membrane;GO:0048598~embryonic morphogenesis;GO:0015991~ATP hydrolysis coupled proton transport;GO:0005515~protein binding;GO:0008340~determination of adult lifespan;GO:0002119~nematode larval de…
WBGene00008417	D2030.7	5253.34	-0.586863	0.00479487	0.0352272		protein_coding	GO:0046872~metal ion binding
WBGene00005005	spp-20	1232.83	12.0941	2.29864e-31	4.52978e-29	SaPosin-like Protein family [Source:UniProtKB/TrEMBL;Acc:Q94255]	protein_coding	~
WBGene00018209	F39G3.4	312.07	11.9504	1.14219e-22	1.38919e-20		protein_coding	GO:0016020~membrane;GO:0016021~integral component of membrane;GO:0055114~oxidation-reduction process;GO:0016491~oxidoreductase activity
WBGene00044293	K08D12.7	456.034	11.5359	1.47052e-19	1.43982e-17		protein_coding	~
WBGene00000555	cnc-1	687.576	11.2364	6.06287e-24	8.05866e-22	CaeNaCin (Caenorhabditis bacteriocin) [Source:UniProtKB/TrEMBL;Acc:O44615]	protein_coding	GO:0016020~membrane;GO:0016021~integral component of membrane;GO:0045087~innate immune response;GO:0050832~defense response to fungus
WBGene00003092	lys-3	7697.93	10.9883	1.27648e-98	6.62408e-95	Lysozyme-like protein 3 [Source:UniProtKB/Swiss-Prot;Acc:Q9XXS1]	protein_coding	GO:0005975~carbohydrate metabolic process;GO:1990169~stress response to copper ion
WBGene00007097	B0024.4	15997.6	10.942	6.66977e-132	1.03835e-127		protein_coding	GO:0045087~innate immune response;GO:0045121~membrane raft
WBGene00009339	F32G8.3	471.902	10.6983	1.58903e-08	5.15374e-07		protein_coding	GO:0050829~defense response to Gram-negative bacterium
WBGene00007682	C18D11.6	1075.19	10.5721	3.06805e-54	2.07667e-51		protein_coding	~
WBGene00002103	ins-20	119.881	10.5706	2.42602e-08	7.67648e-07	INSulin related [Source:UniProtKB/TrEMBL;Acc:Q7JPJ3]	protein_coding	GO:0005576~extracellular region;GO:0005179~hormone activity
WBGene00017095	E02C12.10	2845.17	10.4145	4.97634e-11	2.21982e-09		protein_coding	~
WBGene00044379	F40H7.12	895.838	10.3547	1.15778e-31	2.37163e-29		protein_coding	~
WBGene00016164	C27D9.2	101.802	10.3346	2.65282e-08	8.30967e-07		protein_coding	GO:0005615~extracellular space
WBGene00195179	F48C1.11	1750.65	10.2226	1.25541e-48	6.10756e-46		protein_coding	~
WBGene00008301	pals-39	665.712	10.1797	5.64402e-29	1.00995e-26	Protein containing ALS2cr12 (ALS2CR12) domain [Source:UniProtKB/TrEMBL;Acc:B6EU64]	protein_coding	~
WBGene00017695	fip-1	311.608	10.1057	1.00255e-17	8.62301e-16	Fungus-induced protein 1 [Source:UniProtKB/Swiss-Prot;Acc:P34407]	protein_coding	~
WBGene00008577	F08G2.5	2149.99	10.0586	6.47842e-09	2.21662e-07		protein_coding	GO:0005515~protein binding;GO:0045087~innate immune response
WBGene00003529	nas-10	828.421	9.94981	3.37856e-51	2.1039e-48	Zinc metalloproteinase nas-10 [Source:UniProtKB/Swiss-Prot;Acc:Q21388]	protein_coding	GO:0016787~hydrolase activity;GO:0008270~zinc ion binding;GO:0046872~metal ion binding;GO:0004222~metalloendopeptidase activity;GO:0006508~proteolysis;GO:0008233~peptidase activity;GO:0008237~metallopeptidase activity
WBGene00006627	tsp-1	2432.04	9.77222	1.28108e-39	4.07016e-37	Tetraspanin-1 [Source:UniProtKB/Swiss-Prot;Acc:P34285]	protein_coding	GO:0016020~membrane;GO:0016021~integral component of membrane;GO:0007166~cell surface receptor signaling pathway;GO:0045087~innate immune response;GO:0005887~integral component of plasma membrane
WBGene00044292	F56D6.8	2036.7	9.73052	4.39352e-72	5.69985e-69		protein_coding	~
WBGene00016783	irg-2	3346.36	9.68482	4.25032e-15	2.98058e-13	Infection Response protein [Source:UniProtKB/TrEMBL;Acc:O16224]	protein_coding	GO:0045087~innate immune response
WBGene00044900	cnc-11	857.026	9.60685	2.35236e-25	3.48776e-23	CaeNaCin (Caenorhabditis bacteriocin) [Source:UniProtKB/TrEMBL;Acc:A4V4W3]	protein_coding	GO:0016020~membrane;GO:0016021~integral component of membrane;GO:0045087~innate immune response;GO:0050832~defense response to fungus
WBGene00044201	H39E23.3	312.654	9.59642	1.44689e-18	1.34078e-16		protein_coding	~
WBGene00008602	oac-14	3863.12	9.58204	2.32341e-42	8.82217e-40	O-ACyltransferase homolog [Source:UniProtKB/TrEMBL;Acc:A0A0K3AWB0]	protein_coding	GO:0016020~membrane;GO:0016021~integral component of membrane;GO:0016740~transferase activity;GO:0016746~transferase activity, transferring acyl groups;GO:0016747~transferase activity, transferring acyl groups other than amino-acyl groups
WBGene00044472	dct-8	1247.51	9.55471	5.8182e-59	5.3281e-56	DAF-16/FOXO Controlled, germline Tumor affecting [Source:UniProtKB/TrEMBL;Acc:Q4R116]	protein_coding	~
WBGene00021121	W09G12.7	5967.56	9.53564	2.75773e-55	2.14662e-52		protein_coding	GO:0005509~calcium ion binding
WBGene00000560	cnc-6	627.818	9.53457	5.09792e-51	3.05248e-48	CaeNaCin (Caenorhabditis bacteriocin) [Source:UniProtKB/TrEMBL;Acc:Q9N3V6]	protein_coding	~
WBGene00045393	F26D11.13	110.755	9.49302	1.46279e-05	0.000249324		protein_coding	~
WBGene00044471	F56D6.9	1915.98	9.48501	1.87858e-80	4.17797e-77		protein_coding	~
WBGene00017270	numr-1	899.106	9.4827	9.27581e-10	3.52209e-08	NUclear localized Metal Responsive [Source:UniProtKB/TrEMBL;Acc:Q19209]	protein_coding	GO:0005634~nucleus;GO:0005515~protein binding
WBGene00004052	parg-2	1587.08	9.26102	4.92686e-12	2.50658e-10	Poly(ADP-ribose) glycohydrolase 2 [Source:UniProtKB/Swiss-Prot;Acc:Q9N5L4]	protein_coding	GO:0016787~hydrolase activity;GO:0005737~cytoplasm;GO:0005975~carbohydrate metabolic process;GO:0006974~cellular response to DNA damage stimulus;GO:0004649~poly(ADP-ribose) glycohydrolase activity;GO:0009225~nucleotide-sugar metabolic process;GO:0010332~response to gamma radiation
WBGene00023483	Y75B8A.39	91.4052	9.21527	1.35645e-06	2.95759e-05		protein_coding	~
WBGene00017267	numr-2	897.249	9.15739	1.73551e-09	6.31271e-08	NUclear localized Metal Responsive [Source:UniProtKB/TrEMBL;Acc:Q19209]	protein_coding	GO:0005634~nucleus;GO:0005515~protein binding
WBGene00003879	ora-1	16117.2	9.0227	3.6826e-45	1.63802e-42	Onchocerca Related Antigen family [Source:UniProtKB/TrEMBL;Acc:O45098]	protein_coding	~
WBGene00189961	Y54G2A.57	214.667	8.96174	1.02405e-19	1.02854e-17		protein_coding	~
WBGene00016596	C42D4.3	1832.02	8.95304	7.97085e-13	4.41602e-11		protein_coding	~
WBGene00021529	Y41G9A.5	8791.6	8.84919	1.47159e-46	6.94235e-44		protein_coding	~
WBGene00045457	F33H12.7	1649.54	8.83948	6.98831e-09	2.37542e-07		protein_coding	~
WBGene00011677	cyp-13A1	197.426	5.74259	1.58536e-29	2.9382e-27	Putative cytochrome P450 CYP13A1 [Source:UniProtKB/Swiss-Prot;Acc:Q27520]	protein_coding	GO:0046872~metal ion binding;GO:0055114~oxidation-reduction process;GO:0016491~oxidoreductase activity;GO:0004497~monooxygenase activity;GO:0005506~iron ion binding;GO:0020037~heme binding;GO:0016705~oxidoreductase activity, acting on paired donors, with incorporation or reduction of molecular oxygen
WBGene00138721	pals-37	33.0402	8.70597	9.99961e-10	3.74385e-08	Protein containing ALS2cr12 (ALS2CR12) domain [Source:UniProtKB/TrEMBL;Acc:J7SEY3]	protein_coding	~
WBGene00018725	kreg-1	1885.7	8.63494	7.88148e-45	3.4083e-42		protein_coding	GO:1990169~stress response to copper ion
WBGene00206512	Y39A3B.7	58.8486	8.57496	1.08439e-11	5.34234e-10		protein_coding	~
WBGene00018601	F48C1.9	1079.06	8.51594	1.01471e-50	5.85074e-48		protein_coding	~
WBGene00194803	C25F9.16	27.8276	8.46287	0.000361707	0.00412229		protein_coding	~
WBGene00015225	B0507.8	201.631	8.39278	1.10423e-06	2.4523e-05		protein_coding	~
WBGene00021478	Y39H10A.1	26.405	8.38405	1.02467e-07	2.81341e-06		protein_coding	~
WBGene00003770	nlp-32	416.573	8.37044	3.00313e-10	1.23685e-08	Neuropeptide-like protein 32 YGGWG-amide GGW-amide GG-amide GYG-amide GGGWG-amide GGGW-amide GGG-amide GFYGG-amide GW-amide [Source:UniProtKB/Swiss-Prot;Acc:Q09982]	protein_coding	GO:0005576~extracellular region;GO:0007218~neuropeptide signaling pathway
WBGene00015342	C02E7.10	50.0734	8.34327	1.10896e-07	3.02353e-06		protein_coding	GO:0007165~signal transduction
WBGene00017509	F16B4.7	1794.83	8.33895	1.07784e-71	1.29076e-68		protein_coding	~
WBGene00008988	F20G2.5	198.962	8.33709	9.39112e-07	2.12501e-05		protein_coding	GO:0045087~innate immune response;GO:0050829~defense response to Gram-negative bacterium;GO:0045121~membrane raft
WBGene00016660	C45B2.3	991.339	8.27996	8.07901e-34	1.82281e-31		protein_coding	~
WBGene00007134	pals-28	24.1897	8.25725	1.48126e-06	3.19837e-05	Protein containing ALS2cr12 (ALS2CR12) domain [Source:UniProtKB/TrEMBL;Acc:Q17468]	protein_coding	~
WBGene00021978	Y58A7A.4	136.166	8.25052	2.76536e-13	1.6124e-11		protein_coding	~
WBGene00077673	B0563.10	23.9874	8.24372	1.0436e-07	2.86034e-06		protein_coding	~
WBGene00010225	ttr-31	8782.92	8.124	1.24375e-58	1.07571e-55	TransThyretin-Related family domain [Source:UniProtKB/TrEMBL;Acc:Q93805]	protein_coding	GO:0005615~extracellular space
WBGene00007131	pals-26	200.51	8.09609	1.35424e-19	1.34285e-17	Protein containing ALS2cr12 (ALS2CR12) domain [Source:UniProtKB/TrEMBL;Acc:Q17466]	protein_coding	~
WBGene00015598	fbxa-163	41.9152	8.08821	0.0001316	0.00171588	F-box A protein [Source:UniProtKB/TrEMBL;Acc:O17196]	protein_coding	GO:0005515~protein binding
WBGene00045411	C25F9.11	41.5334	8.06831	3.5387e-09	1.25491e-07		protein_coding	~
WBGene00020859	bath-25	75.8565	8.05666	0.000302564	0.00354159	BTB and MATH domain containing [Source:UniProtKB/TrEMBL;Acc:Q9TZM5]	protein_coding	GO:0005515~protein binding
WBGene00169583	NA	20.973	8.04862	1.21247e-08	4.02469e-07	NA	NA	NA
WBGene00019021	F57H12.6	8719.43	8.03506	1.90216e-72	2.96128e-69		protein_coding	~
WBGene00014173	ZK970.7	21037.1	7.96113	2.16079e-64	2.24261e-61		protein_coding	~
WBGene00016502	C37C3.10	521.044	7.90553	2.56686e-21	2.83411e-19		protein_coding	~
WBGene00000559	cnc-5	36.6012	7.89267	0.000312256	0.00363319	CaeNaCin (Caenorhabditis bacteriocin) [Source:UniProtKB/TrEMBL;Acc:O44614]	protein_coding	GO:0045087~innate immune response;GO:0050832~defense response to fungus
WBGene00005551	sri-39	68.4986	7.85679	4.93256e-11	2.20661e-09	Serpentine Receptor, class I [Source:UniProtKB/TrEMBL;Acc:O44842]	protein_coding	GO:0016020~membrane;GO:0016021~integral component of membrane;GO:0050907~detection of chemical stimulus involved in sensory perception
WBGene00019931	R07C12.1	64.5561	7.83526	2.06227e-13	1.23009e-11		protein_coding	GO:0045087~innate immune response
WBGene00017466	F14F9.3	292.673	7.79557	1.01642e-07	2.7957e-06		protein_coding	~
WBGene00008872	F15H10.5	32.0592	7.69466	1.00333e-07	2.77902e-06		protein_coding	~
WBGene00011187	R10D12.6	15.9552	7.65544	2.61596e-06	5.36564e-05		protein_coding	GO:0016020~membrane;GO:0016021~integral component of membrane
WBGene00009914	F49H6.13	30.7301	7.63459	2.33519e-08	7.41923e-07		protein_coding	GO:0016020~membrane;GO:0016021~integral component of membrane;GO:0045087~innate immune response
WBGene00015574	irg-1	111.87	7.62921	1.24141e-22	1.49816e-20	Infection Response protein [Source:UniProtKB/TrEMBL;Acc:O16327]	protein_coding	GO:0009451~RNA modification;GO:0045087~innate immune response;GO:0003674~molecular_function;GO:0019239~deaminase activity;GO:0005575~cellular_component
WBGene00171027	NA	15.46	7.61012	3.213e-06	6.47928e-05	NA	NA	NA
WBGene00008851	F15B9.8	81.3884	7.55942	1.26127e-17	1.07298e-15		protein_coding	~
WBGene00013050	lipl-8	166.879	7.54588	5.91871e-19	5.55076e-17	Lipase [Source:UniProtKB/TrEMBL;Acc:Q9U276]	protein_coding	GO:0016787~hydrolase activity;GO:0006629~lipid metabolic process;GO:0016042~lipid catabolic process;GO:0016788~hydrolase activity, acting on ester bonds
WBGene00007366	C06B3.7	431.843	7.52155	3.62594e-09	1.27839e-07		protein_coding	~
WBGene00016340	gba-2	1793.82	7.487	4.4205e-10	1.76457e-08	Putative glucosylceramidase 2 [Source:UniProtKB/Swiss-Prot;Acc:O16581]	protein_coding	GO:0016787~hydrolase activity;GO:0005975~carbohydrate metabolic process;GO:0006629~lipid metabolic process;GO:0005764~lysosome;GO:0006665~sphingolipid metabolic process;GO:0004348~glucosylceramidase activity;GO:0006680~glucosylceramide catabolic process
WBGene00219281	K10D3.8	101.463	7.43875	2.05322e-11	9.51326e-10	Glycine-rich antibacterial related peptide 2 [Source:UniProtKB/TrEMBL;Acc:C3PU62]	protein_coding	~
WBGene00009805	F47B8.4	26.8013	7.43592	7.97423e-08	2.25304e-06		protein_coding	GO:0055114~oxidation-reduction process;GO:0009055~electron carrier activity;GO:0005623~cell;GO:0045454~cell redox homeostasis;GO:0045087~innate immune response;GO:0015035~protein disulfide oxidoreductase activity
WBGene00008679	F11A5.13	13.3882	7.40091	2.24048e-06	4.68534e-05		protein_coding	GO:0016020~membrane;GO:0016021~integral component of membrane
WBGene00006628	tsp-2	598.579	7.38639	6.02948e-56	4.94037e-53	TetraSPanin family [Source:UniProtKB/TrEMBL;Acc:Q95QY8]	protein_coding	GO:0016020~membrane;GO:0016021~integral component of membrane;GO:0007166~cell surface receptor signaling pathway;GO:0005887~integral component of plasma membrane
WBGene00020228	T05A8.2	70.9057	7.37324	0.00230081	0.0193198		protein_coding	GO:0016020~membrane;GO:0016021~integral component of membrane
WBGene00202498	Y60C6A.2	24.3657	7.29791	9.38551e-07	2.12501e-05		protein_coding	~
WBGene00020760	T24C4.4	3611.53	7.28451	2.85768e-34	6.74065e-32		protein_coding	GO:0016020~membrane;GO:0016021~integral component of membrane;GO:0045087~innate immune response
WBGene00016670	ilys-3	43.1226	7.27801	2.14315e-10	9.04189e-09	Invertebrate LYSozyme [Source:UniProtKB/TrEMBL;Acc:O76357]	protein_coding	GO:0003796~lysozyme activity
WBGene00044804	NA	12.1374	7.26424	0.000164301	0.00207617	NA	NA	NA
WBGene00010382	H12D21.6	12.1202	7.2616	3.00505e-07	7.55778e-06		protein_coding	~
WBGene00009963	fipr-26	788.574	7.24473	1.2741e-69	1.4168e-66	FIP (Fungus-Induced Protein) Related [Source:UniProtKB/TrEMBL;Acc:Q9U3E7]	protein_coding	~
WBGene00014700	C37A5.6	11.8873	7.23375	8.38632e-05	0.00116362		protein_coding	~
WBGene00219709	NA	407.608	7.23122	4.33052e-31	8.32316e-29	NA	NA	NA
WBGene00044901	Y41G9A.10	7053.05	7.18063	2.00676e-41	7.4384e-39		protein_coding	~
WBGene00003333	NA	22.2562	7.16331	1.12515e-07	3.05695e-06	NA	NA	NA
WBGene00016669	ilys-2	227.408	7.13105	3.51671e-28	6.01628e-26	Invertebrate LYSozyme [Source:UniProtKB/TrEMBL;Acc:O76358]	protein_coding	GO:0003796~lysozyme activity;GO:0050830~defense response to Gram-positive bacterium
WBGene00002091	ins-8	39.6632	7.11816	1.08945e-07	2.97554e-06	INSulin related [Source:UniProtKB/TrEMBL;Acc:Q7YTH4]	protein_coding	GO:0005576~extracellular region;GO:0005179~hormone activity
WBGene00012961	Y47H10A.5	295.28	7.10446	1.20593e-19	1.20346e-17		protein_coding	~
WBGene00021625	Y47D7A.13	37.9325	7.09472	2.79802e-07	7.12922e-06		protein_coding	~
WBGene00022013	Y60C6A.1	36.5886	7.07286	1.00679e-07	2.77902e-06		protein_coding	GO:0016020~membrane;GO:0016021~integral component of membrane
WBGene00044548	cnc-9	10.5584	7.06023	8.78544e-05	0.00121144	CaeNaCin (Caenorhabditis bacteriocin) [Source:UniProtKB/TrEMBL;Acc:Q4R175]	protein_coding	~
WBGene00002018	hsp-16.41	565.046	7.04093	4.75469e-43	1.85053e-40	Heat shock protein Hsp-16.41 [Source:UniProtKB/Swiss-Prot;Acc:P06581]	protein_coding	GO:0030968~endoplasmic reticulum unfolded protein response;GO:0050829~defense response to Gram-negative bacterium;GO:0009408~response to heat;GO:0051082~unfolded protein binding
WBGene00013079	ttr-26	9402.36	7.00661	5.22793e-38	1.47979e-35	TransThyretin-Related family domain [Source:UniProtKB/TrEMBL;Acc:Q9XXR5]	protein_coding	GO:0005615~extracellular space
WBGene00045398	Y71F9AM.8	19.8151	6.99347	4.04444e-05	0.000615151		protein_coding	~
WBGene00015216	valv-1	2691.12	6.96876	2.36831e-120	1.84349e-116		protein_coding	GO:0008270~zinc ion binding;GO:0046872~metal ion binding;GO:0045087~innate immune response;GO:0018991~oviposition;GO:0022600~digestive system process
WBGene00235093	C54F6.18	9.90913	6.96837	4.24734e-06	8.3488e-05		protein_coding	~
WBGene00006208	str-163	36.2019	6.93691	8.3148e-09	2.78976e-07	Seven TM Receptor [Source:UniProtKB/TrEMBL;Acc:Q9N2S7]	protein_coding	GO:0016020~membrane;GO:0016021~integral component of membrane;GO:0007186~G-protein coupled receptor signaling pathway;GO:0005887~integral component of plasma membrane;GO:0097730~non-motile cilium;GO:0005929~cilium;GO:0042048~olfactory behavior;GO:0038022~G-protein coupled olfactory receptor activity;GO:0050911~detection of chemical stimulus involved in sensory perception of smell
WBGene00016845	C50F7.5	80.6635	6.89015	1.43804e-10	6.18436e-09		protein_coding	~
WBGene00017233	lmd-4	186.575	6.8657	1.06281e-33	2.36369e-31	LysM Domain (Peptidoglycan binding) protein [Source:UniProtKB/TrEMBL;Acc:O16237]	protein_coding	GO:0005576~extracellular region;GO:0008152~metabolic process;GO:0016787~hydrolase activity;GO:0016798~hydrolase activity, acting on glycosyl bonds;GO:0008061~chitin binding;GO:0004553~hydrolase activity, hydrolyzing O-glycosyl compounds;GO:0004568~chitinase activity;GO:0005975~carbohydrate metabolic process;GO:0006032~chitin catabolic process
WBGene00014135	ZK896.4	3794.24	6.86167	1.89019e-86	7.35662e-83		protein_coding	~
WBGene00011190	swt-6	646.262	6.85158	7.41868e-60	7.21837e-57	Sugar transporter SWEET [Source:UniProtKB/TrEMBL;Acc:P92011]	protein_coding	GO:0016020~membrane;GO:0016021~integral component of membrane;GO:0005886~plasma membrane;GO:0006810~transport;GO:0008643~carbohydrate transport;GO:0034219~carbohydrate transmembrane transport;GO:0051119~sugar transmembrane transporter activity
WBGene00077593	C49G7.12	1010.95	6.84683	5.31055e-33	1.14826e-30		protein_coding	~
WBGene00006233	str-196	17.761	6.83887	4.53057e-05	0.000677539	Seven TM Receptor [Source:UniProtKB/TrEMBL;Acc:Q9GUD1]	protein_coding	GO:0016020~membrane;GO:0016021~integral component of membrane;GO:0007186~G-protein coupled receptor signaling pathway;GO:0005887~integral component of plasma membrane;GO:0042048~olfactory behavior;GO:0038022~G-protein coupled olfactory receptor activity;GO:0050911~detection of chemical stimulus involved in sensory perception of smell
WBGene00044381	K10G6.5	61.4308	6.83115	0.000199833	0.00246513		protein_coding	GO:0016020~membrane;GO:0016021~integral component of membrane
WBGene00001532	gcy-5	174.76	6.82837	1.82808e-14	1.21104e-12	Receptor-type guanylate cyclase gcy-5 [Source:UniProtKB/Swiss-Prot;Acc:Q23682]	protein_coding	GO:0016020~membrane;GO:0016021~integral component of membrane;GO:0005525~GTP binding;GO:0005886~plasma membrane;GO:0004672~protein kinase activity;GO:0005524~ATP binding;GO:0006468~protein phosphorylation;GO:0000166~nucleotide binding;GO:0007165~signal transduction;GO:0004383~guanylate cyclase activity;GO:0006182~cGMP biosynthetic process;GO:0009190~cyclic nucleotide biosynthetic process;GO:00168…
WBGene00017396	F12A10.7	114.021	6.8238	1.26516e-10	5.45595e-09		protein_coding	~
WBGene00001730	grl-21	47.6491	6.81563	1.84909e-10	7.9084e-09	GRound-Like (Grd related) [Source:UniProtKB/TrEMBL;Acc:Q23248]	protein_coding	~
WBGene00235181	NA	17.3563	6.80116	6.0607e-05	0.000878436	NA	NA	NA
WBGene00000755	col-182	122.092	6.80111	1.2252e-05	0.000213116	COLlagen [Source:UniProtKB/TrEMBL;Acc:Q21855]	protein_coding	GO:0016020~membrane;GO:0016021~integral component of membrane;GO:0005581~collagen trimer;GO:0042302~structural constituent of cuticle
WBGene00000932	dao-6	142.288	6.79606	4.59595e-05	0.000685342	Dauer or Aging adult Overexpression [Source:UniProtKB/TrEMBL;Acc:Q8MPY0]	protein_coding	~
WBGene00012451	Y17D7B.3	34.3619	6.78217	3.6702e-06	7.33474e-05		protein_coding	~
WBGene00001772	gst-24	5188.75	6.76908	7.61238e-07	1.7531e-05	Glutathione S-Transferase [Source:UniProtKB/TrEMBL;Acc:Q93694]	protein_coding	GO:0016740~transferase activity;GO:0005515~protein binding;GO:0045087~innate immune response
WBGene00007990	fipr-23	522.564	6.75253	2.15951e-36	5.69819e-34	FIP (Fungus-Induced Protein) Related [Source:UniProtKB/TrEMBL;Acc:O62091]	protein_coding	~
WBGene00012450	Y17D7B.2	177.865	6.72558	3.16945e-13	1.83427e-11		protein_coding	~
WBGene00020774	T24E12.5	57.8968	6.71998	6.10557e-08	1.77005e-06		protein_coding	GO:0016020~membrane;GO:0016021~integral component of membrane
WBGene00202514	T09F5.20	16.1469	6.70015	9.21078e-05	0.00125673		protein_coding	~;GO:0016020~membrane;GO:0016021~integral component of membrane
WBGene00077704	F12A10.9	31.0647	6.68891	1.9984e-05	0.000329566		protein_coding	~
WBGene00194713	F19B10.13	148.682	6.61619	8.31048e-06	0.000151496		protein_coding	~
WBGene00021601	Y46H3A.5	417.462	6.60815	1.77716e-05	0.000296854		protein_coding	GO:0016787~hydrolase activity;GO:0006629~lipid metabolic process
WBGene00194708	Y36E3A.2	486.211	6.60572	1.75745e-26	2.76363e-24		protein_coding	GO:0016020~membrane;GO:0016021~integral component of membrane
WBGene00000372	cyp-13A7	45.0181	5.43448	2.68182e-09	9.59785e-08	Putative cytochrome P450 CYP13A7 [Source:UniProtKB/Swiss-Prot;Acc:Q27519]	protein_coding	GO:0046872~metal ion binding;GO:0055114~oxidation-reduction process;GO:0016491~oxidoreductase activity;GO:0004497~monooxygenase activity;GO:0005506~iron ion binding;GO:0020037~heme binding;GO:0016705~oxidoreductase activity, acting on paired donors, with incorporation or reduction of molecular oxygen
WBGene00008267	C53A5.9	14.9621	6.58786	0.000623341	0.00655245		protein_coding	GO:0004842~ubiquitin-protein transferase activity;GO:0016567~protein ubiquitination;GO:0031463~Cul3-RING ubiquitin ligase complex;GO:0005515~protein binding
WBGene00020063	R13D11.10	7.55435	6.57525	7.87473e-05	0.00109851		protein_coding	~
WBGene00219436	C49H3.16	7.48125	6.55594	1.37136e-05	0.000235384		protein_coding	GO:0004867~serine-type endopeptidase inhibitor activity;GO:0010951~negative regulation of endopeptidase activity
WBGene00011798	T16G1.4	912.891	6.54892	2.29964e-09	8.32578e-08		protein_coding	~
WBGene00009512	F37H8.3	621.211	6.5449	1.60312e-17	1.34179e-15		protein_coding	GO:0008152~metabolic process;GO:0016787~hydrolase activity
WBGene00023423	F43C1.7	100.861	6.48692	1.10244e-10	4.79409e-09		protein_coding	~
WBGene00019404	K05B2.4	84.8644	6.46071	1.65049e-15	1.18957e-13		protein_coding	GO:0005737~cytoplasm;GO:0006631~fatty acid metabolic process;GO:0006637~acyl-CoA metabolic process;GO:0047617~acyl-CoA hydrolase activity;GO:0016790~thiolester hydrolase activity
WBGene00012583	clec-4	405.465	6.45739	3.26977e-21	3.58478e-19	C-type LECtin [Source:UniProtKB/TrEMBL;Acc:Q9NAK5]	protein_coding	GO:0030246~carbohydrate binding
WBGene00005548	sri-36	6.74093	6.40399	8.08442e-05	0.00112574	Serpentine Receptor, class I [Source:UniProtKB/TrEMBL;Acc:O44841]	protein_coding	GO:0016020~membrane;GO:0016021~integral component of membrane;GO:0050907~detection of chemical stimulus involved in sensory perception
WBGene00004236	ptr-22	71.2755	6.38259	8.41084e-09	2.81591e-07	PaTched Related family [Source:UniProtKB/TrEMBL;Acc:H1UBK6]	protein_coding	GO:0016020~membrane;GO:0016021~integral component of membrane;GO:0018996~molting cycle, collagen and cuticulin-based cuticle
WBGene00020021	R12B2.7	6.52618	6.37728	1.05924e-05	0.000186541		protein_coding	GO:0016020~membrane;GO:0016021~integral component of membrane
WBGene00007132	pals-27	61.6934	6.37121	0.00031438	0.00364971	Protein containing ALS2cr12 (ALS2CR12) domain [Source:UniProtKB/TrEMBL;Acc:Q17469]	protein_coding	~
WBGene00020882	T28A11.20	23.405	6.36543	4.53609e-08	1.34255e-06		protein_coding	~
WBGene00008617	F09C6.3	6.30128	6.32668	6.0934e-05	0.000881617		protein_coding	~
WBGene00044206	T26H5.9	33.8497	6.3265	2.42906e-11	1.1155e-09		protein_coding	~
WBGene00206494	NA	12.5686	6.32569	0.000119758	0.00157866	NA	NA	NA
WBGene00005657	srr-6	140.198	6.30736	0.000383912	0.00434634	Serpentine Receptor, class R [Source:UniProtKB/TrEMBL;Acc:O16246]	protein_coding	GO:0016020~membrane;GO:0016021~integral component of membrane
WBGene00002016	hsp-16.2	362.32	6.30352	1.09353e-34	2.66e-32	Heat shock protein Hsp-16.2 [Source:UniProtKB/Swiss-Prot;Acc:P06582]	protein_coding	GO:0005737~cytoplasm;GO:0009408~response to heat;GO:0051082~unfolded protein binding;~
WBGene00219415	NA	22.6494	6.29825	1.16128e-07	3.13324e-06	NA	NA	NA
WBGene00022189	Y71H2AR.2	33.7857	6.29431	6.55135e-10	2.5626e-08		protein_coding	GO:0016020~membrane;GO:0016021~integral component of membrane;GO:0006508~proteolysis;GO:0008234~cysteine-type peptidase activity;GO:0005615~extracellular space;GO:0005764~lysosome;GO:0004197~cysteine-type endopeptidase activity;GO:0051603~proteolysis involved in cellular protein catabolic process
WBGene00008255	C51E3.10	1311.92	6.29399	3.70658e-19	3.5841e-17		protein_coding	GO:0016020~membrane;GO:0016021~integral component of membrane;~
WBGene00020013	R11G11.3	12.0656	6.27151	0.000404	0.00454113		protein_coding	GO:0016020~membrane;GO:0016021~integral component of membrane
WBGene00005189	srg-32	21.2656	6.24252	8.79903e-08	2.46373e-06	Serpentine receptor class gamma [Source:UniProtKB/TrEMBL;Acc:Q22642]	protein_coding	GO:0016020~membrane;GO:0016021~integral component of membrane;GO:0007165~signal transduction;GO:0007606~sensory perception of chemical stimulus;GO:0004888~transmembrane signaling receptor activity
WBGene00017467	F14F9.4	202.698	6.23582	2.22811e-14	1.4453e-12		protein_coding	~
WBGene00017654	F21C10.4	2176.74	6.20125	1.78093e-26	2.77255e-24		protein_coding	GO:0016020~membrane;GO:0016021~integral component of membrane
WBGene00007506	C10C5.2	278.639	6.15355	4.89233e-13	2.76959e-11		protein_coding	GO:0045087~innate immune response
WBGene00022181	pho-9	728.821	6.1414	1.20914e-14	8.14885e-13	Intestinal acid PHOsphatase [Source:UniProtKB/TrEMBL;Acc:Q9BL40]	protein_coding	GO:0016311~dephosphorylation;GO:0003993~acid phosphatase activity
WBGene00021979	Y58A7A.5	213.341	6.11589	1.16784e-12	6.31283e-11		protein_coding	GO:0016020~membrane;GO:0016021~integral component of membrane
WBGene00016788	C49G7.10	5804.15	6.11164	6.86118e-08	1.95632e-06		protein_coding	GO:0045087~innate immune response;~
WBGene00044971	NA	5.45742	6.09938	9.09469e-05	0.00124526	NA	NA	NA
WBGene00009957	F53B2.8	1346.48	6.09276	1.29282e-15	9.44909e-14		protein_coding	~
WBGene00015535	C06E4.6	133.485	6.08926	2.52862e-09	9.0704e-08		protein_coding	GO:0055114~oxidation-reduction process;GO:0016491~oxidoreductase activity
WBGene00007142	ttr-18	8550.86	6.06991	1.85212e-84	5.76676e-81	TransThyretin-Related family domain [Source:UniProtKB/TrEMBL;Acc:Q17473]	protein_coding	GO:0005615~extracellular space
WBGene00015886	C17B7.12	347.156	6.06885	8.94813e-55	6.63355e-52		protein_coding	~
WBGene00020039	R12E2.14	10.4798	6.06559	8.86435e-05	0.00121908		protein_coding	~
WBGene00020747	T24A6.7	85.1045	6.04389	1.13981e-10	4.93245e-09		protein_coding	GO:0009451~RNA modification;GO:0019239~deaminase activity
WBGene00009692	F44E5.5	231.462	6.03607	3.4411e-20	3.50137e-18		protein_coding	GO:0005524~ATP binding;GO:0000166~nucleotide binding
WBGene00021134	W10G11.1	194.489	6.02069	3.53622e-36	9.02489e-34		protein_coding	~
WBGene00020613	T20D4.7	52.4162	6.01982	1.00725e-10	4.39238e-09		protein_coding	GO:0005737~cytoplasm;GO:0045454~cell redox homeostasis;GO:0098869~cellular oxidant detoxification;GO:0004791~thioredoxin-disulfide reductase activity
WBGene00010832	M02G9.3	17.8116	6.0177	0.000840058	0.0083459		protein_coding	~
WBGene00235298	F19B6.10	5.14665	6.01698	8.95757e-05	0.00122973		protein_coding	~
WBGene00000558	cnc-4	6646.45	5.96343	4.21843e-30	8.00885e-28	CaeNaCin (Caenorhabditis bacteriocin) [Source:UniProtKB/TrEMBL;Acc:O44613]	protein_coding	GO:0016020~membrane;GO:0016021~integral component of membrane;GO:0045087~innate immune response;GO:0050832~defense response to fungus
WBGene00018645	F49F1.5	4.95974	5.96339	0.00245295	0.0203234		protein_coding	~
WBGene00021434	Y39A3A.3	35.3703	5.95319	1.70839e-11	8.10861e-10		protein_coding	~
WBGene00017839	F26G1.3	4.82835	5.95145	0.000140846	0.00181514		protein_coding	GO:0005615~extracellular space
WBGene00200503	NA	4.90156	5.94291	0.000713936	0.00735084	NA	NA	NA
WBGene00011325	T01C3.11	9.46404	5.91911	3.97018e-05	0.000605365		protein_coding	GO:0016020~membrane;GO:0016021~integral component of membrane
WBGene00009691	F44E5.4	236.895	5.90234	1.44939e-17	1.22631e-15		protein_coding	GO:0005524~ATP binding;GO:0000166~nucleotide binding
WBGene00020325	bath-46	24.5418	5.86595	2.66984e-08	8.32947e-07	BTB and MATH domain containing [Source:UniProtKB/TrEMBL;Acc:O76610]	protein_coding	GO:0005515~protein binding
WBGene00021464	ugt-31	1664.24	5.85084	2.96998e-73	5.13741e-70	UDP-GlucuronosylTransferase [Source:UniProtKB/TrEMBL;Acc:Q86S61]	protein_coding	GO:0016020~membrane;GO:0016021~integral component of membrane;GO:0008152~metabolic process;GO:0016740~transferase activity;GO:0015020~glucuronosyltransferase activity;GO:0016758~transferase activity, transferring hexosyl groups;GO:0009813~flavonoid biosynthetic process;GO:0043231~intracellular membrane-bounded organelle;GO:0052696~flavonoid glucuronidation
WBGene00044280	W02A2.9	150.389	5.84456	5.88438e-23	7.32864e-21		protein_coding	GO:0016020~membrane;GO:0016021~integral component of membrane
WBGene00001506	fut-2	102.777	5.8279	5.56328e-24	7.46631e-22	Galactoside 2-alpha-L-fucosyltransferase [Source:UniProtKB/Swiss-Prot;Acc:P91200]	protein_coding	GO:0016020~membrane;GO:0016021~integral component of membrane;GO:0016740~transferase activity;GO:0005794~Golgi apparatus;GO:0016757~transferase activity, transferring glycosyl groups;GO:0005975~carbohydrate metabolic process;GO:0032580~Golgi cisterna membrane;GO:0036065~fucosylation;GO:0008107~galactoside 2-alpha-L-fucosyltransferase activity;GO:0043413~macromolecule glycosylation
WBGene00044708	pals-11	8.94313	5.82686	0.00320764	0.0255039	Protein containing ALS2cr12 (ALS2CR12) domain [Source:UniProtKB/TrEMBL;Acc:Q2L6U4]	protein_coding	~
WBGene00008105	C45B11.2	94.7083	5.79686	9.16247e-14	5.638e-12		protein_coding	~
WBGene00044113	C54F6.15	4.38109	5.79195	0.000195517	0.00242149		protein_coding	~
WBGene00017488	dct-7	1516.84	5.79055	4.26587e-49	2.2137e-46	DAF-16/FOXO Controlled, germline Tumor affecting [Source:UniProtKB/TrEMBL;Acc:O44494]	protein_coding	~
WBGene00017199	clec-45	8.44859	5.7761	0.000135016	0.00175161	C-type LECtin [Source:UniProtKB/TrEMBL;Acc:P91214]	protein_coding	GO:0030246~carbohydrate binding
WBGene00010432	H39E23.2	39.0738	5.75421	8.09477e-10	3.10393e-08		protein_coding	~
WBGene00005656	NA	4.26231	5.74292	0.00207991	0.0177704	NA	NA	NA
WBGene00000373	cyp-14A5	5122.67	5.15503	1.08541e-24	1.52231e-22	CYtochrome P450 family [Source:UniProtKB/TrEMBL;Acc:Q27531]	protein_coding	GO:0046872~metal ion binding;GO:0055114~oxidation-reduction process;GO:0016491~oxidoreductase activity;GO:0004497~monooxygenase activity;GO:0005506~iron ion binding;GO:0020037~heme binding;GO:0016705~oxidoreductase activity, acting on paired donors, with incorporation or reduction of molecular oxygen
WBGene00021862	fbxa-48	4.25982	5.73916	0.00134191	0.0123542	F-box A protein [Source:UniProtKB/TrEMBL;Acc:Q95XL3]	protein_coding	GO:0005515~protein binding
WBGene00005833	srw-86	4.24209	5.73676	0.00214331	0.0182234	Serpentine Receptor, class W [Source:UniProtKB/TrEMBL;Acc:O62076]	protein_coding	~
WBGene00022096	Y69A2AR.25	8.29943	5.72248	0.000132681	0.00172563		protein_coding	~
WBGene00009338	F32G8.2	39.3241	5.71155	1.09674e-06	2.4431e-05		protein_coding	GO:0016020~membrane;GO:0016021~integral component of membrane;GO:0005615~extracellular space;GO:0032504~multicellular organism reproduction
WBGene00020546	T17A3.10	49.3479	5.70176	1.73855e-05	0.000290717		protein_coding	GO:0016020~membrane;GO:0016021~integral component of membrane;GO:0005515~protein binding
WBGene00010752	K10G4.3	4.11078	5.69457	0.000506785	0.00547004		protein_coding	~
WBGene00017315	ugt-36	622.966	5.68821	1.13082e-06	2.50778e-05	UDP-GlucuronosylTransferase [Source:UniProtKB/TrEMBL;Acc:O17401]	protein_coding	GO:0016020~membrane;GO:0016021~integral component of membrane;GO:0008152~metabolic process;GO:0016740~transferase activity;GO:0015020~glucuronosyltransferase activity;GO:0016758~transferase activity, transferring hexosyl groups;GO:0009813~flavonoid biosynthetic process;GO:0043231~intracellular membrane-bounded organelle;GO:0052696~flavonoid glucuronidation
WBGene00018345	F42C5.3	213.673	5.68271	2.10911e-05	0.000344178		protein_coding	~
WBGene00015597	NA	4.05016	5.66961	0.00414473	0.0311866	NA	NA	NA
WBGene00015046	nlp-34	455.726	5.65418	4.62538e-33	1.0142e-30	Neuropeptide-Like Protein [Source:UniProtKB/TrEMBL;Acc:Q8MNX6]	protein_coding	GO:0007218~neuropeptide signaling pathway
WBGene00018696	pho-6	171.82	5.65396	1.48495e-18	1.36791e-16	Intestinal acid PHOsphatase [Source:UniProtKB/TrEMBL;Acc:Q20662]	protein_coding	GO:0016311~dephosphorylation;GO:0003993~acid phosphatase activity
WBGene00013090	Y51B9A.8	77.5983	5.64968	7.97562e-17	6.40023e-15		protein_coding	~
WBGene00219298	F55H2.8	7.7915	5.63531	0.00347171	0.0271877		protein_coding	~
WBGene00017214	F07E5.9	7.80929	5.63084	0.0017385	0.0152479		protein_coding	~
WBGene00016659	C45B2.2	2512.4	5.56557	1.01889e-40	3.60503e-38		protein_coding	~
WBGene00009486	F36G9.7	13.4809	5.56486	1.94592e-06	4.12165e-05		protein_coding	GO:0016020~membrane;GO:0016021~integral component of membrane
WBGene00018693	F52E1.3	40.0402	5.54319	4.94801e-06	9.62883e-05		protein_coding	~
WBGene00219546	NA	3.69893	5.54266	0.000622866	0.00655187	NA	NA	NA
WBGene00009811	F47B8.10	22.1885	5.54089	0.000300235	0.00352493		protein_coding	GO:0016020~membrane;GO:0016021~integral component of membrane;GO:0006810~transport;GO:0005215~transporter activity;GO:0055085~transmembrane transport;GO:0022857~transmembrane transporter activity;GO:0006820~anion transport
WBGene00021072	W07B8.4	25.4761	5.52516	2.84528e-06	5.76763e-05		protein_coding	GO:0016787~hydrolase activity;GO:0006508~proteolysis;GO:0008233~peptidase activity;GO:0008234~cysteine-type peptidase activity;GO:0005615~extracellular space;GO:0005764~lysosome;GO:0004197~cysteine-type endopeptidase activity;GO:0051603~proteolysis involved in cellular protein catabolic process
WBGene00019564	K09D9.1	939.284	5.52449	7.29877e-05	0.00103085		protein_coding	GO:0045087~innate immune response
WBGene00014699	C37A5.5	19.3976	5.52244	2.23423e-07	5.75868e-06		protein_coding	~
WBGene00021494	Y40B10B.1	3.6383	5.5109	0.00347522	0.0271877		protein_coding	~
WBGene00206531	NA	3.57511	5.50158	0.000778552	0.00787045	NA	NA	NA
WBGene00003999	pgp-5	767.867	5.49219	2.1406e-39	6.53428e-37	p-GlycoProtein related [Source:UniProtKB/TrEMBL;Acc:Q17645]	protein_coding	GO:0016020~membrane;GO:0016021~integral component of membrane;GO:0006810~transport;GO:0005524~ATP binding;GO:0000166~nucleotide binding;GO:0055085~transmembrane transport;GO:0016887~ATPase activity;GO:0042626~ATPase activity, coupled to transmembrane movement of substances;GO:0005887~integral component of plasma membrane;GO:0050829~defense response to Gram-negative bacterium;GO:0050830~defense re…
WBGene00001477	fmo-2	26.1952	5.48524	5.67195e-08	1.65048e-06	Dimethylaniline monooxygenase [N-oxide-forming] [Source:UniProtKB/TrEMBL;Acc:G5EBJ9]	protein_coding	GO:0016020~membrane;GO:0016021~integral component of membrane;GO:0055114~oxidation-reduction process;GO:0005737~cytoplasm;GO:0016491~oxidoreductase activity;GO:0004497~monooxygenase activity;GO:0050660~flavin adenine dinucleotide binding;GO:0004499~N,N-dimethylaniline monooxygenase activity;GO:0050661~NADP binding;GO:0005789~endoplasmic reticulum membrane;GO:0005783~endoplasmic reticulum;GO:00432…
WBGene00044505	D2024.10	3.51446	5.46957	0.000982698	0.00951408		protein_coding	~
WBGene00077581	NA	3.45382	5.43896	0.00168755	0.0148849	NA	NA	NA
WBGene00019782	M60.7	129.244	5.43649	6.1474e-09	2.11264e-07		protein_coding	GO:0005622~intracellular;GO:0035556~intracellular signal transduction;GO:0005515~protein binding
WBGene00008519	cyp-13B1	197.117	4.72747	3.64278e-17	3.00057e-15	Putative cytochrome P450 cyp-13B1 [Source:UniProtKB/Swiss-Prot;Acc:O17624]	protein_coding	GO:0046872~metal ion binding;GO:0055114~oxidation-reduction process;GO:0016491~oxidoreductase activity;GO:0004497~monooxygenase activity;GO:0005506~iron ion binding;GO:0020037~heme binding;GO:0016705~oxidoreductase activity, acting on paired donors, with incorporation or reduction of molecular oxygen;GO:0005575~cellular_component
WBGene00017202	NA	6.81817	5.42471	0.00584681	0.041582	NA	NA	NA
WBGene00012069	T26H5.4	6.60908	5.3918	0.000139615	0.00180376		protein_coding	~
WBGene00011494	T05F1.9	36.01	5.38157	3.90864e-14	2.49384e-12		protein_coding	~
WBGene00009428	NA	250.743	5.38089	2.50706e-05	0.000401541	NA	NA	NA
WBGene00003768	nlp-30	5745.94	5.36711	3.3795e-29	6.11768e-27	Neuropeptide-like protein 30 QWGYGGY-amide GYGGYGGY-amide GYGGY-amide GMW-amide PYGGYGW-amide [Source:UniProtKB/Swiss-Prot;Acc:O44663]	protein_coding	GO:0005576~extracellular region;GO:0007218~neuropeptide signaling pathway
WBGene00050890	NA	6.50553	5.36516	0.00275653	0.0224561	NA	NA	NA
WBGene00020618	T20D4.12	12.2423	5.35822	1.32425e-05	0.000228305		protein_coding	~
WBGene00000556	cnc-2	6533.66	5.3574	3.52888e-21	3.81512e-19	CaeNaCin (Caenorhabditis bacteriocin) [Source:UniProtKB/TrEMBL;Acc:O44611]	protein_coding	GO:0016020~membrane;GO:0016021~integral component of membrane;GO:0045087~innate immune response;GO:0005615~extracellular space;GO:0050832~defense response to fungus;GO:0050829~defense response to Gram-negative bacterium;GO:0003674~molecular_function
WBGene00018730	F53A9.7	111.995	5.3479	8.99517e-24	1.17678e-21		protein_coding	~
WBGene00077781	NA	3.22393	5.33895	0.00212699	0.0181143	NA	NA	NA
WBGene00019717	trx-3	165.064	5.31808	5.47581e-11	2.43564e-09	ThioRedoXin [see also xtr] [Source:UniProtKB/TrEMBL;Acc:Q94282]	protein_coding	GO:0005634~nucleus;GO:0005737~cytoplasm;GO:0045454~cell redox homeostasis;GO:0098869~cellular oxidant detoxification;GO:0016324~apical plasma membrane;GO:0004791~thioredoxin-disulfide reductase activity
WBGene00009033	F21H7.12	11.7548	5.31753	1.03794e-05	0.000183622		protein_coding	GO:0016020~membrane;GO:0016021~integral component of membrane
WBGene00219824	NA	34.0629	5.30661	5.00036e-09	1.73375e-07	NA	NA	NA
WBGene00020009	R11F4.3	97.0004	5.30614	1.13302e-07	3.07298e-06		protein_coding	~
WBGene00003995	pgp-1	170.592	5.29195	5.56753e-17	4.51434e-15	Multidrug resistance protein pgp-1 [Source:UniProtKB/Swiss-Prot;Acc:P34712]	protein_coding	GO:0016020~membrane;GO:0016021~integral component of membrane;GO:0006810~transport;GO:0016787~hydrolase activity;GO:0005524~ATP binding;GO:0000166~nucleotide binding;GO:0055085~transmembrane transport;GO:0016887~ATPase activity;GO:0042626~ATPase activity, coupled to transmembrane movement of substances;GO:0045087~innate immune response;GO:0010038~response to metal ion;GO:0050829~defense response …
WBGene00000562	cng-1	172.699	5.28111	2.58051e-14	1.66005e-12	Cyclic Nucleotide Gated channel [Source:UniProtKB/TrEMBL;Acc:A8WI01]	protein_coding	GO:0016020~membrane;GO:0016021~integral component of membrane;GO:0071805~potassium ion transmembrane transport;GO:0007606~sensory perception of chemical stimulus;GO:0098655~cation transmembrane transport;GO:0005249~voltage-gated potassium channel activity;GO:0005887~integral component of plasma membrane;GO:0043025~neuronal cell body;GO:0005222~intracellular cAMP activated cation channel activity;…
WBGene00015062	trx-1	6.10634	5.27704	0.00028881	0.00340879	Thioredoxin-1 [Source:UniProtKB/Swiss-Prot;Acc:Q09433]	protein_coding	GO:0005634~nucleus;GO:0055114~oxidation-reduction process;GO:0005737~cytoplasm;GO:0045454~cell redox homeostasis;GO:0098869~cellular oxidant detoxification;GO:0008340~determination of adult lifespan;GO:0043025~neuronal cell body;GO:0030424~axon;GO:0097730~non-motile cilium;GO:0030425~dendrite;GO:0016671~oxidoreductase activity, acting on a sulfur group of donors, disulfide as acceptor;GO:0006662~…
WBGene00206354	F27E5.9	3.07991	5.2708	0.00323856	0.0257103		protein_coding	GO:0016020~membrane;GO:0016021~integral component of membrane
WBGene00008043	C40H1.8	377.002	5.26937	1.33663e-11	6.50273e-10		protein_coding	GO:0016787~hydrolase activity;GO:0006629~lipid metabolic process
WBGene00019968	R08F11.4	195.699	5.26713	1.66896e-12	8.86769e-11		protein_coding	GO:0005737~cytoplasm;GO:0032259~methylation;GO:0008757~S-adenosylmethionine-dependent methyltransferase activity
WBGene00010396	H13N06.2	89.7223	5.26273	4.51794e-08	1.33972e-06		protein_coding	GO:0034219~carbohydrate transmembrane transport
WBGene00020737	T23F2.4	6.07342	5.26244	0.00142988	0.0129873	UPF0057 membrane protein T23F2.4 [Source:UniProtKB/Swiss-Prot;Acc:Q22701]	protein_coding	GO:0016020~membrane;GO:0016021~integral component of membrane
WBGene00016805	C50D2.1	75.9366	5.21286	4.8723e-24	6.71256e-22		protein_coding	~
WBGene00008483	E04D5.4	158.76	5.2033	1.51559e-32	3.14596e-30		protein_coding	~
WBGene00012847	srxa-15	2.93589	5.20006	0.00529087	0.0383644	Serpentine Receptor, class XA [Source:UniProtKB/TrEMBL;Acc:O62450]	protein_coding	GO:0016020~membrane;GO:0016021~integral component of membrane
WBGene00007992	fipr-24	43.8735	5.19344	1.37338e-11	6.65355e-10	FIP (Fungus-Induced Protein) Related [Source:UniProtKB/TrEMBL;Acc:O62093]	protein_coding	~
WBGene00016785	C49G7.7	26.0134	5.16765	2.57517e-08	8.11544e-07		protein_coding	~
WBGene00011673	cyp-13A6	59.2228	4.24036	2.68997e-06	5.5102e-05	Putative cytochrome P450 CYP13A6 [Source:UniProtKB/Swiss-Prot;Acc:Q27515]	protein_coding	GO:0046872~metal ion binding;GO:0055114~oxidation-reduction process;GO:0016491~oxidoreductase activity;GO:0004497~monooxygenase activity;GO:0005506~iron ion binding;GO:0020037~heme binding;GO:0016705~oxidoreductase activity, acting on paired donors, with incorporation or reduction of molecular oxygen
WBGene00009964	fip-6	5064.6	5.13978	1.23593e-50	6.87178e-48	Fungus-Induced Protein [Source:UniProtKB/TrEMBL;Acc:Q8T3D9]	protein_coding	~
WBGene00003767	nlp-29	12079.7	5.13105	1.53173e-54	1.08391e-51	Neuropeptide-like protein 29 QWGYGGY-amide GYGGYGGY-amide GMYGGY-amide GMYGGW-amide [Source:UniProtKB/Swiss-Prot;Acc:O44664]	protein_coding	GO:0005576~extracellular region;GO:0007218~neuropeptide signaling pathway;GO:0005615~extracellular space;GO:0071855~neuropeptide receptor binding;GO:0050832~defense response to fungus;GO:0031640~killing of cells of other organism;GO:0042742~defense response to bacterium
WBGene00021858	Y54F10BM.3	1069.53	5.12969	1.97856e-12	1.04415e-10		protein_coding	GO:0016311~dephosphorylation;GO:0016791~phosphatase activity;GO:0004725~protein tyrosine phosphatase activity;GO:0006470~protein dephosphorylation;GO:0035335~peptidyl-tyrosine dephosphorylation
WBGene00000665	col-90	52.8631	5.12462	1.00915e-06	2.26376e-05	Putative cuticle collagen 90 [Source:UniProtKB/Swiss-Prot;Acc:P34340]	protein_coding	GO:0005581~collagen trimer;GO:0042302~structural constituent of cuticle
WBGene00019113	F59E11.7	440.07	5.12377	4.38441e-38	1.26401e-35		protein_coding	GO:0016020~membrane;GO:0016021~integral component of membrane
WBGene00004811	skr-5	44.9761	5.12116	3.78578e-16	2.88907e-14	SKp1 Related (Ubiquitin ligase complex component) [Source:UniProtKB/TrEMBL;Acc:Q9XU27]	protein_coding	GO:0016874~ligase activity;GO:0006511~ubiquitin-dependent protein catabolic process
WBGene00003148	mbf-1	8903.65	5.10718	9.45111e-25	1.33759e-22	MBF (Multiprotein bridging factor) transcriptional coactivator [Source:UniProtKB/TrEMBL;Acc:Q9XTV4]	protein_coding	GO:0003677~DNA binding;GO:0043565~sequence-specific DNA binding
WBGene00219447	C06H5.14	5.50945	5.10202	0.00143814	0.0130464		protein_coding	~
WBGene00000710	col-137	20.0506	5.09266	2.42506e-05	0.000389611	COLlagen [Source:UniProtKB/TrEMBL;Acc:Q9NAE0]	protein_coding	GO:0016020~membrane;GO:0016021~integral component of membrane;GO:0005581~collagen trimer;GO:0042302~structural constituent of cuticle
WBGene00015152	B0348.2	34.1684	5.09193	5.60962e-14	3.55003e-12		protein_coding	GO:0016020~membrane;GO:0016021~integral component of membrane;~
WBGene00013900	ugt-18	75.5462	5.09171	0.00117977	0.0111075	UDP-glucuronosyltransferase [Source:UniProtKB/TrEMBL;Acc:Q23323]	protein_coding	GO:0016020~membrane;GO:0016021~integral component of membrane;GO:0008152~metabolic process;GO:0016740~transferase activity;GO:0015020~glucuronosyltransferase activity;GO:0016757~transferase activity, transferring glycosyl groups;GO:0016758~transferase activity, transferring hexosyl groups;GO:0008194~UDP-glycosyltransferase activity;GO:0009813~flavonoid biosynthetic process;GO:0043231~intracellula…
WBGene00002094	ins-11	173.135	5.08561	2.43537e-13	1.43613e-11	Probable insulin-like peptide gamma-type 1 B-chain-like peptide A-chain-like peptide [Source:UniProtKB/Swiss-Prot;Acc:Q18060]	protein_coding	GO:0005576~extracellular region;GO:0005179~hormone activity;GO:0045087~innate immune response
WBGene00007946	ugt-33	541.398	5.08444	2.12749e-12	1.11895e-10	UDP-GlucuronosylTransferase [Source:UniProtKB/TrEMBL;Acc:Q18470]	protein_coding	GO:0016020~membrane;GO:0016021~integral component of membrane;GO:0008152~metabolic process;GO:0016740~transferase activity;GO:0015020~glucuronosyltransferase activity;GO:0016758~transferase activity, transferring hexosyl groups;GO:0009813~flavonoid biosynthetic process;GO:0043231~intracellular membrane-bounded organelle;GO:0052696~flavonoid glucuronidation
WBGene00009983	cut-2	54.5679	5.08055	4.10683e-06	8.12391e-05	Cuticlin-2 [Source:UniProtKB/Swiss-Prot;Acc:P34682]	protein_coding	GO:0005576~extracellular region;GO:0042302~structural constituent of cuticle;GO:0060106~cortical layer of collagen and cuticulin-based cuticle extracellular matrix
WBGene00002015	hsp-16.1	157.294	5.07671	1.51508e-18	1.38745e-16	Heat shock protein Hsp-16.1/Hsp-16.11 [Source:UniProtKB/Swiss-Prot;Acc:P34696]	protein_coding	GO:0030968~endoplasmic reticulum unfolded protein response;GO:0009408~response to heat;GO:0051082~unfolded protein binding;GO:0005797~Golgi medial cisterna
WBGene00020579	T19D12.4	995.17	5.07371	1.33669e-81	3.46825e-78		protein_coding	GO:0016020~membrane;GO:0016021~integral component of membrane;GO:0045087~innate immune response;GO:0050829~defense response to Gram-negative bacterium;GO:0045121~membrane raft
WBGene00175027	W02F12.8	14.973	5.06683	1.33077e-06	2.91385e-05		protein_coding	~
WBGene00006649	tth-1	796.26	5.06381	7.08775e-44	2.90374e-41	Thymosin beta [Source:UniProtKB/Swiss-Prot;Acc:O17389]	protein_coding	GO:0005856~cytoskeleton;GO:0030054~cell junction;GO:0005737~cytoplasm;GO:0003779~actin binding;GO:0007015~actin filament organization;GO:0005829~cytosol;GO:0005938~cell cortex;GO:0007399~nervous system development;GO:0003785~actin monomer binding
WBGene00008739	F13D12.3	7551.34	5.03741	1.62922e-17	1.35635e-15		protein_coding	~
WBGene00008592	F08H9.4	9.35503	5.03202	0.0003167	0.00367118		protein_coding	GO:0035966~response to topologically incorrect protein;~
WBGene00010723	cpg-7	671.295	5.02656	2.14321e-72	3.03322e-69	Chondroitin proteoglycan 7 [Source:UniProtKB/Swiss-Prot;Acc:Q7YWX9]	protein_coding	~
WBGene00016265	trhr-1	128.612	5.02135	6.29397e-13	3.53735e-11	NMUR (NeuroMedin U Receptor) homolog [Source:UniProtKB/TrEMBL;Acc:Q95YD7]	protein_coding	GO:0016020~membrane;GO:0016021~integral component of membrane;GO:0007165~signal transduction;GO:0004871~signal transducer activity;GO:0004930~G-protein coupled receptor activity;GO:0007186~G-protein coupled receptor signaling pathway;GO:0004997~thyrotropin-releasing hormone receptor activity
WBGene00006276	str-249	5.1184	5.01059	0.000903344	0.00885596	Seven TM Receptor [Source:UniProtKB/TrEMBL;Acc:V5Z1T3]	protein_coding	GO:0016020~membrane;GO:0016021~integral component of membrane;GO:0007186~G-protein coupled receptor signaling pathway;GO:0005887~integral component of plasma membrane;GO:0042048~olfactory behavior;GO:0038022~G-protein coupled olfactory receptor activity;GO:0050911~detection of chemical stimulus involved in sensory perception of smell
WBGene00011772	T14G8.4	33.1077	4.97569	1.72517e-08	5.57208e-07		protein_coding	GO:0016020~membrane;GO:0016021~integral component of membrane
WBGene00019886	R05D8.9	42.3786	4.95689	2.6739e-05	0.000424769		protein_coding	GO:0055114~oxidation-reduction process;GO:0016491~oxidoreductase activity
WBGene00009907	F49H6.3	4.8556	4.93013	0.00129626	0.012012		protein_coding	GO:0016020~membrane;GO:0016021~integral component of membrane;GO:0045087~innate immune response
WBGene00016187	C28G1.2	52.8497	4.92809	8.94708e-20	9.04468e-18		protein_coding	GO:0005615~extracellular space
WBGene00168743	NA	9.78585	4.92016	0.000968059	0.00938402	NA	NA	NA
WBGene00006429	arrd-3	4.8152	4.90905	0.00335114	0.0264021	ARRestin Domain protein [Source:UniProtKB/TrEMBL;Acc:I2HAG9]	protein_coding	~
WBGene00019744	M02H5.8	3400.54	4.90809	6.52287e-40	2.11558e-37		protein_coding	~
WBGene00008302	pals-38	12.8236	4.89449	0.00014466	0.00185661	Protein containing ALS2cr12 (ALS2CR12) domain [Source:UniProtKB/TrEMBL;Acc:Q18826]	protein_coding	~
WBGene00017092	E02C12.6	289.817	4.88918	6.26492e-05	0.000902242		protein_coding	~
WBGene00008476	E03H4.8	38.0201	4.88487	1.26762e-09	4.70986e-08		protein_coding	GO:0005198~structural molecule activity;GO:0006886~intracellular protein transport;GO:0016192~vesicle-mediated transport;GO:0030117~membrane coat;GO:0005515~protein binding
WBGene00009969	F53B7.7	17.4635	4.87896	8.0874e-07	1.84341e-05		protein_coding	~
WBGene00012101	zip-10	1806.16	4.87586	4.38336e-19	4.21235e-17	BZIP transcription factor family [Source:UniProtKB/TrEMBL;Acc:Q22835]	protein_coding	GO:0045087~innate immune response
WBGene00010977	R02D5.3	87.3167	4.8701	1.1406e-10	4.93245e-09		protein_coding	GO:0016020~membrane;GO:0016021~integral component of membrane;GO:0005892~acetylcholine-gated channel complex
WBGene00007414	C07E3.3	52.1352	4.86974	2.42684e-12	1.26286e-10		protein_coding	GO:0005515~protein binding;~
WBGene00006650	NA	1834.75	4.86906	6.06872e-49	3.04767e-46	NA	NA	NA
WBGene00002020	hsp-16.49	336.202	4.86273	2.70092e-19	2.62799e-17	Heat shock protein Hsp-16.48/Hsp-16.49 [Source:UniProtKB/Swiss-Prot;Acc:P02513]	protein_coding	GO:0008340~determination of adult lifespan;GO:0030968~endoplasmic reticulum unfolded protein response;GO:0009408~response to heat;GO:0051082~unfolded protein binding
WBGene00010717	K09C8.7	23.9063	4.84892	1.65028e-06	3.55838e-05		protein_coding	~
WBGene00021977	Y58A7A.3	376.485	4.84764	9.44024e-13	5.13866e-11		protein_coding	~
WBGene00004000	pgp-6	161.915	4.84528	2.04838e-13	1.22651e-11	p-GlycoProtein related [Source:UniProtKB/TrEMBL;Acc:Q1ZXU6]	protein_coding	GO:0016020~membrane;GO:0016021~integral component of membrane;GO:0006810~transport;GO:0005524~ATP binding;GO:0000166~nucleotide binding;GO:0055085~transmembrane transport;GO:0016887~ATPase activity;GO:0042626~ATPase activity, coupled to transmembrane movement of substances;GO:0005887~integral component of plasma membrane;GO:0093002~response to nematicide;GO:0015562~efflux transmembrane transporte…
WBGene00001577	gem-4	198.3	4.84503	1.30652e-08	4.30932e-07	Gon-2 Extragenic Modifier [Source:UniProtKB/TrEMBL;Acc:Q22422]	protein_coding	GO:0005515~protein binding;~
WBGene00015227	B0507.10	80.691	4.84125	9.96439e-07	2.23847e-05		protein_coding	~
WBGene00021517	Y41D4B.15	41.9451	4.83701	4.54918e-13	2.5942e-11		protein_coding	GO:0045087~innate immune response;GO:0045121~membrane raft
WBGene00018729	F53A9.6	115.075	4.83401	4.92055e-24	6.71957e-22		protein_coding	GO:0045087~innate immune response
WBGene00007440	C08E8.4	21.5431	4.82372	2.78463e-05	0.000441008		protein_coding	GO:0009451~RNA modification;GO:0045087~innate immune response;GO:0019239~deaminase activity
WBGene00000783	cpr-3	1190.64	4.80299	8.31375e-15	5.74291e-13	Cathepsin B-like cysteine proteinase 3 [Source:UniProtKB/Swiss-Prot;Acc:P43507]	protein_coding	GO:0016787~hydrolase activity;GO:0006508~proteolysis;GO:0008233~peptidase activity;GO:0008234~cysteine-type peptidase activity;GO:0045087~innate immune response;GO:0005615~extracellular space;GO:0005764~lysosome;GO:0004197~cysteine-type endopeptidase activity;GO:0051603~proteolysis involved in cellular protein catabolic process
WBGene00014193	nhr-247	11.9967	4.80108	0.00298934	0.0240382	Nuclear Hormone Receptor family [Source:UniProtKB/TrEMBL;Acc:O45987]	protein_coding	GO:0005634~nucleus;GO:0003677~DNA binding;GO:0008270~zinc ion binding;GO:0046872~metal ion binding;GO:0003700~transcription factor activity, sequence-specific DNA binding;GO:0006355~regulation of transcription, DNA-templated;GO:0043565~sequence-specific DNA binding;GO:0006351~transcription, DNA-templated;GO:0043401~steroid hormone mediated signaling pathway;GO:0003707~steroid hormone receptor act…
WBGene00018997	F57B9.3	29.9542	4.79466	1.39103e-06	3.0203e-05		protein_coding	GO:0016787~hydrolase activity;GO:0005524~ATP binding;GO:0000166~nucleotide binding;GO:0006413~translational initiation;GO:0003676~nucleic acid binding;GO:0010468~regulation of gene expression;GO:0006412~translation;GO:0000122~negative regulation of transcription from RNA polymerase II promoter;GO:0004386~helicase activity;GO:0004004~ATP-dependent RNA helicase activity;GO:0010501~RNA secondary str…
WBGene00011894	ttr-23	178.148	4.79006	1.41262e-38	4.14938e-36	TransThyretin-Related family domain [Source:UniProtKB/TrEMBL;Acc:Q22643]	protein_coding	GO:0005615~extracellular space
WBGene00015532	C06E4.3	592.407	4.78248	0.000265453	0.00316915		protein_coding	~
WBGene00044457	C18H7.11	1339.94	4.77233	1.08028e-36	2.89962e-34		protein_coding	GO:0016020~membrane;GO:0016021~integral component of membrane;GO:0045087~innate immune response;GO:0045121~membrane raft
WBGene00011800	T16G1.6	1477.24	4.75569	8.15102e-21	8.63231e-19		protein_coding	~
WBGene00044687	B0563.9	8.32104	4.75522	0.000619316	0.00651894		protein_coding	~
WBGene00044772	T23E7.6	15.2732	4.75101	9.31972e-05	0.00126826		protein_coding	GO:0016020~membrane;GO:0016021~integral component of membrane
WBGene00189993	C49C3.21	10.7393	4.74233	0.00125463	0.0116819		protein_coding	GO:0016020~membrane;GO:0016021~integral component of membrane
WBGene00009433	F35E12.9	244.766	4.72887	1.07988e-13	6.5928e-12		protein_coding	~;GO:0045087~innate immune response;GO:0050829~defense response to Gram-negative bacterium;GO:0045121~membrane raft
WBGene00077525	C41G7.8	159.33	4.72847	2.83371e-36	7.35253e-34		protein_coding	GO:0016020~membrane;GO:0016021~integral component of membrane
WBGene00012448	cyp-33D3	31.9169	3.89273	6.56447e-05	0.000939299	CYtochrome P450 family [Source:UniProtKB/TrEMBL;Acc:G5EE22]	protein_coding	GO:0016020~membrane;GO:0016021~integral component of membrane;GO:0046872~metal ion binding;GO:0055114~oxidation-reduction process;GO:0016491~oxidoreductase activity;GO:0004497~monooxygenase activity;GO:0005506~iron ion binding;GO:0020037~heme binding;GO:0016705~oxidoreductase activity, acting on paired donors, with incorporation or reduction of molecular oxygen;GO:0008395~steroid hydroxylase acti…
WBGene00009424	F35E8.13	14.4125	4.7245	6.86568e-06	0.000127853		protein_coding	~
WBGene00002019	hsp-16.48	288.795	4.72066	9.36753e-17	7.44049e-15	Heat shock protein Hsp-16.48/Hsp-16.49 [Source:UniProtKB/Swiss-Prot;Acc:P02513]	protein_coding	GO:0008340~determination of adult lifespan;GO:0030968~endoplasmic reticulum unfolded protein response;GO:0009408~response to heat;GO:0051082~unfolded protein binding
WBGene00021703	cpt-3	7.74551	4.71938	0.0012461	0.0116233	Carnitine Palmitoyl Transferase [Source:UniProtKB/TrEMBL;Acc:Q9N3N3]	protein_coding	GO:0016020~membrane;GO:0016021~integral component of membrane;GO:0016740~transferase activity;GO:0016746~transferase activity, transferring acyl groups
WBGene00002026	hsp-70	126.38	4.70022	1.22204e-13	7.43151e-12	Heat Shock Protein [Source:UniProtKB/TrEMBL;Acc:O45246]	protein_coding	GO:0005524~ATP binding;GO:0000166~nucleotide binding;GO:0008340~determination of adult lifespan;GO:0030968~endoplasmic reticulum unfolded protein response;GO:0009408~response to heat;GO:0005832~chaperonin-containing T-complex
WBGene00007460	C08F11.13	2869.38	4.6675	1.75334e-21	1.94972e-19		protein_coding	GO:0016020~membrane;GO:0016021~integral component of membrane;GO:0033692~cellular polysaccharide biosynthetic process
WBGene00020881	T28A11.19	14.2502	4.6458	1.14597e-06	2.53775e-05		protein_coding	~
WBGene00016283	zmp-3	2010.81	4.63877	4.28303e-23	5.421e-21	Matrix metalloproteinase; Zinc MetalloProtease [Source:UniProtKB/TrEMBL;Acc:G5EBU3]	protein_coding	GO:0005509~calcium ion binding;GO:0016787~hydrolase activity;GO:0008270~zinc ion binding;GO:0046872~metal ion binding;GO:0004222~metalloendopeptidase activity;GO:0006508~proteolysis;GO:0008233~peptidase activity;GO:0008237~metallopeptidase activity;GO:0031012~extracellular matrix
WBGene00007324	C05B5.8	513.884	4.63239	1.61882e-13	9.76816e-12		protein_coding	GO:0016020~membrane;GO:0016021~integral component of membrane
WBGene00007919	C34C6.7	1068.64	4.62852	6.73772e-74	1.31116e-70		protein_coding	~
WBGene00009423	F35E8.10	25.288	4.6284	0.000250087	0.00301343		protein_coding	~
WBGene00021556	Y45G5AM.3	572.032	4.62106	2.26979e-15	1.61352e-13		protein_coding	~
WBGene00004002	pgp-8	96.007	4.59576	4.22916e-06	8.32359e-05	p-GlycoProtein related [Source:UniProtKB/TrEMBL;Acc:G5EG03]	protein_coding	GO:0016020~membrane;GO:0016021~integral component of membrane;GO:0006810~transport;GO:0005524~ATP binding;GO:0000166~nucleotide binding;GO:0055085~transmembrane transport;GO:0016887~ATPase activity;GO:0042626~ATPase activity, coupled to transmembrane movement of substances
WBGene00010125	dod-22	74.6828	4.5949	9.61396e-10	3.61522e-08	Downstream Of DAF-16 (Regulated by DAF-16) [Source:UniProtKB/TrEMBL;Acc:Q9XUE0]	protein_coding	GO:0045087~innate immune response;GO:0050829~defense response to Gram-negative bacterium;~
WBGene00012185	W01F3.2	14032.5	4.58997	1.2017e-37	3.34072e-35		protein_coding	~
WBGene00014883	NA	52.7383	4.57956	1.46378e-05	0.000249324	NA	NA	NA
WBGene00010715	K09C8.2	3.81157	4.57005	0.00322171	0.0255896		protein_coding	GO:0016020~membrane;GO:0016021~integral component of membrane
WBGene00050899	T10C6.15	111.494	4.54445	1.73857e-07	4.5797e-06		protein_coding	GO:0005515~protein binding;~
WBGene00012816	scl-21	16.3997	4.49801	1.903e-06	4.06392e-05	SCP-Like extracellular protein [Source:UniProtKB/TrEMBL;Acc:Q9XWX3]	protein_coding	~
WBGene00020047	ttr-32	1125.21	4.49184	5.44491e-21	5.80591e-19	TransThyretin-Related family domain [Source:UniProtKB/TrEMBL;Acc:Q95Y92]	protein_coding	GO:0005615~extracellular space
WBGene00013013	clec-145	227.204	4.48599	1.80288e-26	2.77893e-24	C-type LECtin [Source:UniProtKB/TrEMBL;Acc:Q7JK99]	protein_coding	GO:0030246~carbohydrate binding
WBGene00001387	far-3	1468.21	4.47846	1.0658e-29	1.99909e-27	Fatty Acid/Retinol binding protein [Source:UniProtKB/TrEMBL;Acc:Q19478]	protein_coding	GO:0008289~lipid binding
WBGene00012824	Y43F8B.14	46.3906	4.47775	1.01526e-07	2.7957e-06		protein_coding	GO:0005524~ATP binding
WBGene00020472	lips-11	15.5987	4.47601	0.00023803	0.00288377	LIPaSe related [Source:UniProtKB/TrEMBL;Acc:O17375]	protein_coding	GO:0016787~hydrolase activity
WBGene00001547	gcy-22	51.1694	4.45362	1.40826e-09	5.20756e-08	Receptor-type guanylate cyclase gcy-22 [Source:UniProtKB/Swiss-Prot;Acc:Q9XTY1]	protein_coding	GO:0016020~membrane;GO:0016021~integral component of membrane;GO:0005525~GTP binding;GO:0005886~plasma membrane;GO:0004672~protein kinase activity;GO:0005524~ATP binding;GO:0006468~protein phosphorylation;GO:0000166~nucleotide binding;GO:0007165~signal transduction;GO:0004383~guanylate cyclase activity;GO:0006182~cGMP biosynthetic process;GO:0009190~cyclic nucleotide biosynthetic process;GO:00168…
WBGene00009236	F28H7.2	68.1168	4.4512	3.86435e-18	3.43772e-16		protein_coding	GO:0055114~oxidation-reduction process;GO:0016491~oxidoreductase activity
WBGene00002017	hsp-16.11	116.791	4.44736	1.66629e-16	1.31014e-14	Heat shock protein Hsp-16.1/Hsp-16.11 [Source:UniProtKB/Swiss-Prot;Acc:P34696]	protein_coding	GO:0030968~endoplasmic reticulum unfolded protein response;GO:0009408~response to heat;GO:0051082~unfolded protein binding;GO:0005797~Golgi medial cisterna
WBGene00018566	F47E1.2	146.318	4.41143	1.83036e-31	3.6532e-29	Solute carrier organic anion transporter family member [Source:UniProtKB/TrEMBL;Acc:Q20538]	protein_coding	GO:0016020~membrane;GO:0016021~integral component of membrane;GO:0005886~plasma membrane;GO:0006810~transport;GO:0006811~ion transport;GO:0005215~transporter activity;GO:0005515~protein binding;GO:0005887~integral component of plasma membrane;GO:0015347~sodium-independent organic anion transmembrane transporter activity;GO:0043252~sodium-independent organic anion transport
WBGene00044402	Y82E9BL.18	169.348	4.38875	0.000535087	0.00573313		protein_coding	GO:0005515~protein binding
WBGene00007854	C31H5.1	19.1141	4.38683	2.7584e-07	7.0481e-06		protein_coding	GO:0016787~hydrolase activity
WBGene00044536	F14F9.8	46.4148	4.37679	8.21858e-11	3.62456e-09		protein_coding	~
WBGene00003331	NA	5.96681	4.36165	0.00215683	0.0183183	NA	NA	NA
WBGene00018111	F36H9.2	12.6218	4.36142	8.92029e-06	0.000160621		protein_coding	~;GO:0016020~membrane;GO:0004675~transmembrane receptor protein serine/threonine kinase activity;GO:0007178~transmembrane receptor protein serine/threonine kinase signaling pathway
WBGene00045253	F46C3.6	636.776	4.34387	1.58558e-14	1.06398e-12		protein_coding	~
WBGene00016505	ttr-33	3540.5	4.33441	2.83485e-10	1.17375e-08	TransThyretin-Related family domain [Source:UniProtKB/TrEMBL;Acc:Q8I7H9]	protein_coding	GO:0005615~extracellular space
WBGene00000625	col-48	32.5448	4.3313	0.000925727	0.00905259	COLlagen [Source:UniProtKB/TrEMBL;Acc:Q9N3D7]	protein_coding	GO:0016020~membrane;GO:0016021~integral component of membrane;GO:0005581~collagen trimer;GO:0042302~structural constituent of cuticle
WBGene00009649	F43C1.5	206.943	4.31934	3.02099e-09	1.07376e-07		protein_coding	GO:0005515~protein binding
WBGene00018966	F56D2.5	644.489	4.31499	6.98698e-12	3.47519e-10		protein_coding	GO:0005634~nucleus;GO:0008270~zinc ion binding;GO:0046872~metal ion binding;GO:0004842~ubiquitin-protein transferase activity;GO:0016567~protein ubiquitination;GO:0005737~cytoplasm;GO:0007165~signal transduction;GO:0000151~ubiquitin ligase complex;GO:0005515~protein binding;GO:0045087~innate immune response;GO:0000209~protein polyubiquitination;GO:0031624~ubiquitin conjugating enzyme binding;GO:0…
WBGene00194939	NA	3.19505	4.29312	0.00705809	0.0484909	NA	NA	NA
WBGene00012118	grsp-2	243.479	4.29202	1.80039e-34	4.31206e-32	Glycine Rich Secreted Protein [Source:UniProtKB/TrEMBL;Acc:H2L276]	protein_coding	~
WBGene00009724	F45D3.4	7208.41	4.28979	4.96605e-28	8.40343e-26		protein_coding	~
WBGene00016923	C54F6.5	25.8119	4.28268	1.88284e-08	6.01889e-07		protein_coding	~
WBGene00016281	pals-32	29.7936	4.26716	4.74479e-05	0.00070425	Protein containing ALS2cr12 (ALS2CR12) domain [Source:UniProtKB/TrEMBL;Acc:O16898]	protein_coding	~
WBGene00015044	cyp-34A9	1112.53	3.32624	9.7351e-08	2.70153e-06	CYtochrome P450 family [Source:UniProtKB/TrEMBL;Acc:H2KY68]	protein_coding	GO:0046872~metal ion binding;GO:0055114~oxidation-reduction process;GO:0016491~oxidoreductase activity;GO:0004497~monooxygenase activity;GO:0005506~iron ion binding;GO:0020037~heme binding;GO:0016705~oxidoreductase activity, acting on paired donors, with incorporation or reduction of molecular oxygen;GO:0008395~steroid hydroxylase activity
WBGene00023407	cex-1	317.125	4.23958	5.93174e-23	7.32899e-21	Calexcitin-1 [Source:UniProtKB/Swiss-Prot;Acc:Q10131]	protein_coding	GO:0005509~calcium ion binding;GO:0046872~metal ion binding
WBGene00012013	ugt-54	293.098	4.2379	6.75452e-25	9.73652e-23	UDP-GlucuronosylTransferase [Source:UniProtKB/TrEMBL;Acc:Q22770]	protein_coding	GO:0016020~membrane;GO:0016021~integral component of membrane;GO:0008152~metabolic process;GO:0016740~transferase activity;GO:0016758~transferase activity, transferring hexosyl groups;GO:0008194~UDP-glycosyltransferase activity;GO:0009813~flavonoid biosynthetic process;GO:0043231~intracellular membrane-bounded organelle;GO:0052696~flavonoid glucuronidation
WBGene00003713	nhr-123	35.7711	4.2256	0.000131938	0.00171883	Nuclear Hormone Receptor family; Nuclear receptor NHR-123 [Source:UniProtKB/TrEMBL;Acc:G5EDC3]	protein_coding	GO:0005634~nucleus;GO:0003677~DNA binding;GO:0008270~zinc ion binding;GO:0046872~metal ion binding;GO:0003700~transcription factor activity, sequence-specific DNA binding;GO:0006355~regulation of transcription, DNA-templated;GO:0043565~sequence-specific DNA binding;GO:0006351~transcription, DNA-templated;GO:0043401~steroid hormone mediated signaling pathway
WBGene00011957	T23F11.6	192.1	4.21987	1.86619e-13	1.12173e-11		protein_coding	~
WBGene00017735	did-2	4313.83	4.20841	3.76783e-18	3.37113e-16	Doa4-Independent Degradation, homologous to yeast Did2 [Source:UniProtKB/TrEMBL;Acc:Q9TXI3]	protein_coding	GO:0005737~cytoplasm;GO:0007034~vacuolar transport;GO:0010008~endosome membrane
WBGene00012144	T28H10.3	6767.81	4.20158	2.97241e-49	1.59567e-46		protein_coding	GO:0006508~proteolysis;GO:0008233~peptidase activity;GO:0004197~cysteine-type endopeptidase activity;GO:0005773~vacuole;GO:0006624~vacuolar protein processing;GO:0051603~proteolysis involved in cellular protein catabolic process
WBGene00017146	EGAP1.1	68.7805	4.18292	6.96266e-18	6.05557e-16		protein_coding	~
WBGene00197452	NA	7.88656	4.15977	0.00111967	0.0106417	NA	NA	NA
WBGene00013008	clec-146	2327.58	4.1597	3.36124e-54	2.18033e-51	C-type LECtin [Source:UniProtKB/TrEMBL;Acc:B7WNB3]	protein_coding	GO:0030246~carbohydrate binding
WBGene00012577	Y37H9A.2	10.7336	4.155	0.000271389	0.00323259		protein_coding	~
WBGene00009029	F21H7.3	313.366	4.14403	4.19423e-25	6.1024e-23		protein_coding	GO:0016020~membrane;GO:0016021~integral component of membrane
WBGene00021709	ugt-29	1903.29	4.11992	1.0204e-14	6.96736e-13	UDP-GlucuronosylTransferase [Source:UniProtKB/TrEMBL;Acc:H2L0C9]	protein_coding	GO:0016020~membrane;GO:0016021~integral component of membrane;GO:0008152~metabolic process;GO:0016740~transferase activity;GO:0015020~glucuronosyltransferase activity;GO:0016757~transferase activity, transferring glycosyl groups;GO:0016758~transferase activity, transferring hexosyl groups;GO:0009813~flavonoid biosynthetic process;GO:0043231~intracellular membrane-bounded organelle;GO:0052696~flav…
WBGene00010821	M01G12.7	14.3418	4.11986	0.0013719	0.012593		protein_coding	~
WBGene00010749	K10D11.5	2330.36	4.11953	1.5974e-27	2.59045e-25		protein_coding	GO:0016020~membrane;GO:0016021~integral component of membrane
WBGene00021589	Y46D2A.1	61.9477	4.11906	3.18242e-08	9.73357e-07		protein_coding	GO:0045087~innate immune response;GO:0045121~membrane raft
WBGene00001159	eff-1	62.184	4.11347	7.44269e-06	0.000137938	EFF-1B; Epithelial Fusion Failure [Source:UniProtKB/TrEMBL;Acc:G5EBM0]	protein_coding	GO:0016020~membrane;GO:0016021~integral component of membrane;GO:0005576~extracellular region;GO:0005737~cytoplasm;GO:0010172~embryonic body morphogenesis;GO:0007275~multicellular organism development;GO:0005887~integral component of plasma membrane;GO:0018991~oviposition;GO:0040011~locomotion;GO:0040025~vulval development;GO:0090597~nematode male tail mating organ morphogenesis;GO:0045138~nemato…
WBGene00001817	haf-7	203.62	4.1045	3.62955e-09	1.27839e-07	HAlF transporter (PGP related) [Source:UniProtKB/TrEMBL;Acc:Q9U275]	protein_coding	GO:0016020~membrane;GO:0016021~integral component of membrane;GO:0006810~transport;GO:0005524~ATP binding;GO:0000166~nucleotide binding;GO:0055085~transmembrane transport;GO:0016887~ATPase activity;GO:0042626~ATPase activity, coupled to transmembrane movement of substances
WBGene00206361	K02G10.15	25.0799	4.10286	0.00244155	0.0202504		protein_coding	~
WBGene00001554	gcy-34	7.59353	4.09671	0.00076247	0.00773567	Soluble guanylate cyclase gcy-34 [Source:UniProtKB/Swiss-Prot;Acc:P92006]	protein_coding	GO:0005525~GTP binding;GO:0005886~plasma membrane;GO:0000166~nucleotide binding;GO:0046872~metal ion binding;GO:0005737~cytoplasm;GO:0007165~signal transduction;GO:0004383~guanylate cyclase activity;GO:0006182~cGMP biosynthetic process;GO:0009190~cyclic nucleotide biosynthetic process;GO:0016829~lyase activity;GO:0016849~phosphorus-oxygen lyase activity;GO:0035556~intracellular signal transductio…
WBGene00012910	Y46G5A.20	169.206	4.09628	1.36756e-19	1.34748e-17		protein_coding	GO:0005515~protein binding
WBGene00007288	C04A11.5	18.792	4.09252	1.12603e-05	0.000197187		protein_coding	~
WBGene00007541	fipr-4	5.02957	4.06928	0.00427872	0.0319631	FIP (Fungus-Induced Protein) Related [Source:UniProtKB/TrEMBL;Acc:Q7YTS3]	protein_coding	~
WBGene00017258	F08F1.4	2357.11	4.06716	1.78925e-29	3.27706e-27		protein_coding	~
WBGene00008719	ttr-52	9.28329	4.06299	0.00383168	0.0293705	Transthyretin-like protein 52 [Source:UniProtKB/Swiss-Prot;Acc:G5ED35]	protein_coding	GO:0005576~extracellular region;GO:0005515~protein binding;GO:0005615~extracellular space;GO:0030674~protein binding, bridging;GO:0042803~protein homodimerization activity;GO:0009986~cell surface;GO:0006915~apoptotic process;GO:0001786~phosphatidylserine binding;GO:0005124~scavenger receptor binding;GO:0015917~aminophospholipid transport;GO:0043654~recognition of apoptotic cell;GO:1903561~extrace…
WBGene00008323	C55A1.6	231.24	4.05927	1.625e-43	6.48668e-41		protein_coding	~
WBGene00001345	fos-1	281.191	4.0572	1.32775e-11	6.47977e-10	Transcription factor fos-1 [Source:UniProtKB/Swiss-Prot;Acc:G5ECG2]	protein_coding	GO:0003677~DNA binding;GO:0003700~transcription factor activity, sequence-specific DNA binding;GO:0006355~regulation of transcription, DNA-templated;GO:0043565~sequence-specific DNA binding;GO:0006357~regulation of transcription from RNA polymerase II promoter;GO:0005634~nucleus;GO:0006351~transcription, DNA-templated;GO:0000977~RNA polymerase II regulatory region sequence-specific DNA binding;GO…
WBGene00018707	oac-31	38.7492	4.05227	8.77812e-05	0.00121144	O-ACyltransferase homolog [Source:UniProtKB/TrEMBL;Acc:Q9UAQ8]	protein_coding	GO:0016020~membrane;GO:0016021~integral component of membrane;GO:0016740~transferase activity;GO:0016746~transferase activity, transferring acyl groups;GO:0016747~transferase activity, transferring acyl groups other than amino-acyl groups
WBGene00194658	R09E10.13	173.064	4.03963	0.00234251	0.0196171		protein_coding	~
WBGene00019178	scl-12	11.4328	4.02699	0.00225861	0.0190102	SCP-Like extracellular protein [Source:UniProtKB/TrEMBL;Acc:Q9N5N3]	protein_coding	~
WBGene00005228	srh-2	7.25185	4.01978	0.000641577	0.00671693	Serpentine Receptor, class H [Source:UniProtKB/TrEMBL;Acc:A0A0K3AUP2]	protein_coding	GO:0016020~membrane;GO:0016021~integral component of membrane;GO:0050907~detection of chemical stimulus involved in sensory perception
WBGene00003657	nhr-67	220.202	4.0195	3.96369e-07	9.79471e-06	Nuclear hormone receptor family member nhr-67 [Source:UniProtKB/Swiss-Prot;Acc:Q9XVV3]	protein_coding	GO:0005634~nucleus;GO:0003677~DNA binding;GO:0008270~zinc ion binding;GO:0046872~metal ion binding;GO:0003700~transcription factor activity, sequence-specific DNA binding;GO:0006355~regulation of transcription, DNA-templated;GO:0043565~sequence-specific DNA binding;GO:0006351~transcription, DNA-templated;GO:0043401~steroid hormone mediated signaling pathway;GO:0000977~RNA polymerase II regulatory…
WBGene00021590	Y46D2A.2	1593.32	4.00951	6.09763e-18	5.36316e-16		protein_coding	GO:0045087~innate immune response;GO:0045121~membrane raft
WBGene00012783	Y43C5A.3	2563.02	4.00158	1.49157e-37	4.07381e-35		protein_coding	GO:0050829~defense response to Gram-negative bacterium;GO:0003690~double-stranded DNA binding;GO:0031640~killing of cells of other organism
WBGene00020646	zmp-6	6.67387	3.99508	0.00243395	0.0202089	MMP-like protein; Zinc MetalloProtease [Source:UniProtKB/TrEMBL;Acc:G5ECC4]	protein_coding	GO:0016787~hydrolase activity;GO:0008270~zinc ion binding;GO:0046872~metal ion binding;GO:0004222~metalloendopeptidase activity;GO:0006508~proteolysis;GO:0008233~peptidase activity;GO:0008237~metallopeptidase activity;GO:0031012~extracellular matrix
WBGene00044163	F49C5.11	16.3154	3.99418	0.00449985	0.0334066		protein_coding	~
WBGene00017726	F22H10.2	103.097	3.98581	4.96981e-16	3.75582e-14		protein_coding	GO:0045087~innate immune response
WBGene00007829	oac-5	5.03642	3.98565	0.00616817	0.0433331	O-ACyltransferase homolog [Source:UniProtKB/TrEMBL;Acc:G5EBI1]	protein_coding	GO:0016020~membrane;GO:0016021~integral component of membrane;GO:0016740~transferase activity;GO:0016746~transferase activity, transferring acyl groups;GO:0016747~transferase activity, transferring acyl groups other than amino-acyl groups
WBGene00022383	Y95B8A.2	56.1855	3.98461	9.40883e-10	3.55526e-08		protein_coding	~
WBGene00016999	D1005.5	23.928	3.98372	4.18031e-08	1.24912e-06		protein_coding	~
WBGene00012398	Y6E2A.4	11.241	3.97768	0.000675269	0.0069944		protein_coding	~
WBGene00010746	K10D11.2	55.14	3.97485	6.9458e-12	3.46577e-10		protein_coding	~
WBGene00022893	ZK1290.13	62.8801	3.97319	4.68973e-13	2.66459e-11		protein_coding	GO:0016020~membrane;GO:0016021~integral component of membrane
WBGene00017361	F10E9.12	933.774	3.96807	5.66742e-23	7.11535e-21		protein_coding	~
WBGene00015381	C03B1.13	300.89	3.95792	1.63513e-15	1.18399e-13		protein_coding	GO:0016020~membrane;GO:0016021~integral component of membrane;GO:0005215~transporter activity;GO:0055085~transmembrane transport;GO:0022857~transmembrane transporter activity
WBGene00195084	C43C3.4	17.4776	3.95088	3.34122e-06	6.72042e-05		protein_coding	~
WBGene00001670	gpa-8	9.09391	3.92852	0.000261256	0.00312383	Guanine nucleotide-binding protein alpha-8 subunit [Source:UniProtKB/Swiss-Prot;Acc:Q20907]	protein_coding	GO:0005525~GTP binding;GO:0000166~nucleotide binding;GO:0046872~metal ion binding;GO:0003924~GTPase activity;GO:0007165~signal transduction;GO:0004871~signal transducer activity;GO:0007186~G-protein coupled receptor signaling pathway;GO:0019001~guanyl nucleotide binding;GO:0031683~G-protein beta/gamma-subunit complex binding;GO:0005834~heterotrimeric G-protein complex;GO:0001664~G-protein coupled…
WBGene00014245	ZK1307.2	9.55007	3.92774	0.000230703	0.00281031		protein_coding	~
WBGene00013844	fbxa-50	6.61573	3.92306	0.000744871	0.00759408	F-box A protein [Source:UniProtKB/TrEMBL;Acc:A4F334]	protein_coding	GO:0005515~protein binding
WBGene00010934	fbxa-118	4.25893	3.91779	0.0060375	0.042588	F-box A protein [Source:UniProtKB/TrEMBL;Acc:Q9XUD2]	protein_coding	GO:0005515~protein binding
WBGene00000370	ccg-1	13460	3.90335	1.32134e-32	2.77982e-30	Conserved Cysteine/Glycine domain protein [Source:UniProtKB/TrEMBL;Acc:Q9NA39]	protein_coding	~
WBGene00045400	C54D10.13	468.074	3.90235	3.6518e-18	3.2862e-16		protein_coding	GO:0050907~detection of chemical stimulus involved in sensory perception
WBGene00019770	M04F3.4	2064.67	3.8994	5.70155e-10	2.25283e-08		protein_coding	GO:0005509~calcium ion binding;GO:0005737~cytoplasm;GO:0006508~proteolysis;GO:0004198~calcium-dependent cysteine-type endopeptidase activity
WBGene00008810	cyp-13A12	53.9069	3.2483	0.000104243	0.00139901	CYtochrome P450 family [Source:UniProtKB/TrEMBL;Acc:O17807]	protein_coding	GO:0046872~metal ion binding;GO:0055114~oxidation-reduction process;GO:0016491~oxidoreductase activity;GO:0004497~monooxygenase activity;GO:0005506~iron ion binding;GO:0020037~heme binding;GO:0016705~oxidoreductase activity, acting on paired donors, with incorporation or reduction of molecular oxygen
WBGene00020566	ttr-7	1228.01	3.88637	3.6434e-41	1.31908e-38	TransThyretin-Related family domain [Source:UniProtKB/TrEMBL;Acc:Q7YZH4]	protein_coding	GO:0005615~extracellular space
WBGene00021079	W08A12.2	1466.85	3.87357	2.31179e-18	2.10467e-16		protein_coding	~
WBGene00015877	C17B7.3	8.56589	3.86613	0.000436443	0.00484287		protein_coding	~
WBGene00015884	C17B7.10	62.5014	3.86244	7.87013e-18	6.80678e-16		protein_coding	~
WBGene00003769	nlp-31	6375.34	3.85601	2.36127e-12	1.23357e-10	Neuropeptide-like protein 31 QWGYGGY-amide GYGGYGGY-amide GYGGY-amide GMYGGY-amide PYGGYGW-amide [Source:UniProtKB/Swiss-Prot;Acc:O44662]	protein_coding	GO:0005576~extracellular region;GO:0007218~neuropeptide signaling pathway;GO:0050832~defense response to fungus;GO:0050829~defense response to Gram-negative bacterium;GO:0003690~double-stranded DNA binding;GO:0031640~killing of cells of other organism;GO:0042742~defense response to bacterium
WBGene00005655	srr-4	550.735	3.84835	2.8287e-12	1.45819e-10	Serpentine Receptor, class R [Source:UniProtKB/TrEMBL;Acc:H2KYR4]	protein_coding	GO:0016020~membrane;GO:0016021~integral component of membrane;GO:0008340~determination of adult lifespan
WBGene00007203	best-1	103.965	3.84244	3.44168e-10	1.4063e-08	Bestrophin homolog 1 [Source:UniProtKB/Swiss-Prot;Acc:Q17528]	protein_coding	GO:0016020~membrane;GO:0016021~integral component of membrane;GO:0005886~plasma membrane;GO:0006810~transport;GO:0006811~ion transport;GO:0005254~chloride channel activity;GO:0006821~chloride transport;GO:0034707~chloride channel complex;GO:1902476~chloride transmembrane transport;GO:0005887~integral component of plasma membrane
WBGene00021976	Y58A7A.2	124.997	3.84002	2.53983e-12	1.31362e-10		protein_coding	~
WBGene00009213	thn-1	111.325	3.83884	3.37519e-12	1.73416e-10	THaumatiN family [Source:UniProtKB/TrEMBL;Acc:Q19874]	protein_coding	GO:0005576~extracellular region;GO:0045087~innate immune response;GO:0050829~defense response to Gram-negative bacterium;GO:0003674~molecular_function
WBGene00000603	col-14	320.814	3.83794	0.00213685	0.0181884	Cuticle collagen 14 [Source:UniProtKB/Swiss-Prot;Acc:P18834]	protein_coding	GO:0016020~membrane;GO:0016021~integral component of membrane;GO:0005576~extracellular region;GO:0005581~collagen trimer;GO:0042302~structural constituent of cuticle;GO:0040002~collagen and cuticulin-based cuticle development
WBGene00022382	Y94H6A.10	567.627	3.83489	1.3604e-27	2.22934e-25		protein_coding	~
WBGene00016662	C45B2.8	1831.33	3.83215	0.00499296	0.036476		protein_coding	~
WBGene00016762	ugt-24	216.099	3.83197	1.72271e-17	1.42655e-15	UDP-glucuronosyltransferase [Source:UniProtKB/TrEMBL;Acc:O44149]	protein_coding	GO:0016020~membrane;GO:0016021~integral component of membrane;GO:0008152~metabolic process;GO:0016740~transferase activity;GO:0015020~glucuronosyltransferase activity;GO:0016757~transferase activity, transferring glycosyl groups;GO:0016758~transferase activity, transferring hexosyl groups;GO:0009813~flavonoid biosynthetic process;GO:0043231~intracellular membrane-bounded organelle;GO:0052696~flav…
WBGene00016360	C33G8.2	3427.27	3.81239	7.31446e-22	8.25156e-20		protein_coding	~
WBGene00014049	ZK666.11	6.51656	3.79458	0.00133138	0.012279		protein_coding	~
WBGene00009984	F53F1.6	43.3031	3.79179	6.24247e-10	2.45411e-08		protein_coding	~
WBGene00044035	F27E5.7	670.791	3.78702	1.27017e-24	1.76554e-22		protein_coding	~
WBGene00013969	tep-1	640.675	3.78695	1.38355e-40	4.68243e-38	TEP (ThiolEster containing Protein) [Source:UniProtKB/TrEMBL;Acc:Q7YTU0]	protein_coding	GO:0005576~extracellular region;GO:0010951~negative regulation of endopeptidase activity;GO:0005615~extracellular space;GO:0004866~endopeptidase inhibitor activity
WBGene00021805	Y53G8AM.5	10.6561	3.77342	3.34672e-05	0.00051791		protein_coding	~
WBGene00020870	T28A11.3	39.4123	3.77092	3.77982e-11	1.71059e-09		protein_coding	~
WBGene00017838	F26G1.2	116.26	3.76672	0.00538295	0.0389052		protein_coding	~
WBGene00001899	his-25	18.1224	3.75928	5.35343e-07	1.28022e-05	Histone H3 [Source:UniProtKB/Swiss-Prot;Acc:P08898]	protein_coding	GO:0005634~nucleus;GO:0003677~DNA binding;GO:0005694~chromosome;GO:0046982~protein heterodimerization activity;GO:0000786~nucleosome;GO:0006334~nucleosome assembly;GO:0031492~nucleosomal DNA binding
WBGene00009620	fip-5	4672.16	3.75747	1.1863e-40	4.10407e-38	Fungus-Induced Protein [Source:UniProtKB/TrEMBL;Acc:Q20276]	protein_coding	~
WBGene00022570	sdz-35	8.82982	3.757	0.00197294	0.0170354	SKN-1 Dependent Zygotic transcript [Source:UniProtKB/TrEMBL;Acc:P91555]	protein_coding	GO:0005515~protein binding;GO:0051260~protein homooligomerization
WBGene00010291	F58H10.1	259.291	3.7554	3.53828e-07	8.81344e-06		protein_coding	~
WBGene00002058	ifd-2	309.799	3.75039	2.91746e-22	3.4671e-20	Intermediate filament protein ifd-2 [Source:UniProtKB/Swiss-Prot;Acc:Q19782]	protein_coding	GO:0005198~structural molecule activity;GO:0005737~cytoplasm;GO:0005882~intermediate filament
WBGene00021435	Y39A3A.4	8.5247	3.74913	0.00243987	0.0202473		protein_coding	GO:0004725~protein tyrosine phosphatase activity;GO:0006470~protein dephosphorylation;GO:0035335~peptidyl-tyrosine dephosphorylation
WBGene00007361	oac-3	10.3407	3.74884	0.00122266	0.0114475	O-ACyltransferase homolog [Source:UniProtKB/TrEMBL;Acc:Q17701]	protein_coding	GO:0016020~membrane;GO:0016021~integral component of membrane;GO:0016740~transferase activity;GO:0016746~transferase activity, transferring acyl groups;GO:0016747~transferase activity, transferring acyl groups other than amino-acyl groups
WBGene00018865	F55A12.6	119.784	3.74559	7.58814e-08	2.15177e-06		protein_coding	~
WBGene00016663	C45E1.4	26.4864	3.73914	3.78105e-06	7.54658e-05		protein_coding	~
WBGene00013592	Y81G3A.4	8.23614	3.73122	0.000561839	0.00597861		protein_coding	~
WBGene00017484	F15E6.3	3467.88	3.71479	1.64113e-14	1.09438e-12	RNA binding protein; RRM-type RNA binding protein [Source:UniProtKB/TrEMBL;Acc:G5ECT2]	protein_coding	~
WBGene00044737	ttr-45	1743.13	3.69995	2.38348e-40	7.89489e-38	TransThyretin-Related family domain [Source:UniProtKB/TrEMBL;Acc:Q2EEM8]	protein_coding	GO:0005615~extracellular space
WBGene00018803	fbxa-24	196.413	3.69704	3.34136e-34	7.76393e-32	F-box A protein [Source:UniProtKB/TrEMBL;Acc:Q9TZ85]	protein_coding	~
WBGene00021635	Y47G6A.5	261.609	3.69599	8.80488e-12	4.35157e-10	Tyrosine-protein kinase [Source:UniProtKB/TrEMBL;Acc:Q8IAA6]	protein_coding	GO:0004672~protein kinase activity;GO:0005524~ATP binding;GO:0006468~protein phosphorylation;GO:0016301~kinase activity;GO:0016310~phosphorylation;GO:0000166~nucleotide binding;GO:0016740~transferase activity;GO:0004713~protein tyrosine kinase activity;GO:0004715~non-membrane spanning protein tyrosine kinase activity;GO:0018108~peptidyl-tyrosine phosphorylation;GO:0007169~transmembrane receptor p…
WBGene00018702	F52E4.5	183.322	3.69173	6.88871e-17	5.55666e-15		protein_coding	~
WBGene00019730	asns-2	2873.3	3.66187	4.93458e-17	4.02207e-15	Asparagine synthetase [Source:UniProtKB/TrEMBL;Acc:Q65ZI9]	protein_coding	GO:0006541~glutamine metabolic process;GO:0005829~cytosol;GO:0042803~protein homodimerization activity;GO:0004066~asparagine synthase (glutamine-hydrolyzing) activity;GO:0006529~asparagine biosynthetic process;GO:0016020~membrane;GO:0016021~integral component of membrane
WBGene00013923	ghi-1	38.1503	3.65411	9.55152e-10	3.60044e-08	Glycoprotein Hormone (FLR-2) Interacting protein [Source:UniProtKB/TrEMBL;Acc:Q23448]	protein_coding	GO:0008289~lipid binding
WBGene00015955	C18B2.4	969.755	3.64987	2.21313e-20	2.29693e-18		protein_coding	~
WBGene00003551	nas-33	49.7062	3.649	4.1564e-13	2.37893e-11	Zinc metalloproteinase nas-33 [Source:UniProtKB/Swiss-Prot;Acc:P55114]	protein_coding	GO:0005576~extracellular region;GO:0016787~hydrolase activity;GO:0008270~zinc ion binding;GO:0046872~metal ion binding;GO:0004222~metalloendopeptidase activity;GO:0006508~proteolysis;GO:0008233~peptidase activity;GO:0008237~metallopeptidase activity;GO:0005515~protein binding;GO:0018996~molting cycle, collagen and cuticulin-based cuticle
WBGene00007989	fipr-22	767.86	3.64309	3.32609e-26	5.02723e-24	FIP (Fungus-Induced Protein) Related [Source:UniProtKB/TrEMBL;Acc:O62092]	protein_coding	~
WBGene00009750	F46A8.7	13.4017	3.64232	1.40727e-06	3.0513e-05		protein_coding	~
WBGene00021999	thn-5	10.46	3.63091	0.000237671	0.00288166	THaumatiN family [Source:UniProtKB/TrEMBL;Acc:Q9N326]	protein_coding	GO:0005576~extracellular region;GO:0003674~molecular_function;GO:0006952~defense response
WBGene00003764	nlp-26	795.912	3.62534	6.67539e-28	1.11745e-25	Neuropeptide-Like Protein [Source:UniProtKB/TrEMBL;Acc:Q9XWN4]	protein_coding	GO:0007218~neuropeptide signaling pathway
WBGene00194928	ZC513.14	79.9618	3.60574	2.42493e-10	1.01755e-08		protein_coding	~
WBGene00012449	nhr-231	73.1041	3.60434	4.88098e-14	3.10151e-12	Nuclear Hormone Receptor family [Source:UniProtKB/TrEMBL;Acc:O45910]	protein_coding	GO:0005634~nucleus;GO:0003677~DNA binding;GO:0008270~zinc ion binding;GO:0046872~metal ion binding;GO:0003700~transcription factor activity, sequence-specific DNA binding;GO:0006355~regulation of transcription, DNA-templated;GO:0043565~sequence-specific DNA binding;GO:0006351~transcription, DNA-templated;GO:0043401~steroid hormone mediated signaling pathway
WBGene00008199	C49C3.9	1959.29	3.59059	8.89417e-13	4.87551e-11		protein_coding	GO:0045087~innate immune response;GO:0050829~defense response to Gram-negative bacterium
WBGene00001781	gst-33	230.252	3.58582	2.94882e-09	1.05051e-07	Glutathione S-Transferase [Source:UniProtKB/TrEMBL;Acc:O16198]	protein_coding	GO:0016740~transferase activity;GO:0005515~protein binding
WBGene00022196	gpa-17	763.044	3.57379	1.47265e-17	1.23926e-15	G Protein, Alpha subunit [Source:UniProtKB/TrEMBL;Acc:Q9N4F4]	protein_coding	GO:0005525~GTP binding;GO:0000166~nucleotide binding;GO:0003924~GTPase activity;GO:0007165~signal transduction;GO:0004871~signal transducer activity;GO:0007186~G-protein coupled receptor signaling pathway;GO:0019001~guanyl nucleotide binding;GO:0031683~G-protein beta/gamma-subunit complex binding;GO:0005834~heterotrimeric G-protein complex;GO:0001664~G-protein coupled receptor binding;GO:0007188~…
WBGene00001762	gst-14	20.6632	3.56583	5.86182e-06	0.000111425	Glutathione S-Transferase [Source:UniProtKB/TrEMBL;Acc:Q93696]	protein_coding	GO:0016740~transferase activity;GO:0005515~protein binding
WBGene00002106	ins-23	349.435	3.56383	8.21999e-29	1.45419e-26	Probable insulin-like peptide alpha-type 3 [Source:UniProtKB/Swiss-Prot;Acc:Q21506]	protein_coding	GO:0005576~extracellular region;GO:0005179~hormone activity
WBGene00003473	mtl-1	73.6746	3.55885	8.71285e-14	5.38261e-12	Metallothionein-1 [Source:UniProtKB/Swiss-Prot;Acc:P17511]	protein_coding	GO:0008270~zinc ion binding;GO:0046872~metal ion binding;GO:0005737~cytoplasm;GO:0005507~copper ion binding;GO:0010288~response to lead ion;GO:0046689~response to mercury ion;GO:0046870~cadmium ion binding
WBGene00008615	F09C6.1	15.7435	3.55795	6.73538e-06	0.000126029		protein_coding	GO:0051015~actin filament binding;GO:0030674~protein binding, bridging
WBGene00022572	ZC239.14	17.8969	3.54768	4.17129e-05	0.00062925		protein_coding	GO:0005515~protein binding;GO:0051260~protein homooligomerization
WBGene00005653	srr-2	31.9073	3.54601	0.000240874	0.0029137	Serpentine Receptor, class R [Source:UniProtKB/TrEMBL;Acc:O18140]	protein_coding	GO:0016020~membrane;GO:0016021~integral component of membrane
WBGene00017507	F16B4.5	13.8722	3.54501	8.73328e-05	0.00120639		protein_coding	~
WBGene00195050	T22D1.17	184.382	3.5342	5.5885e-27	8.87773e-25		protein_coding	~
WBGene00020620	T20D4.15	137.632	3.52789	5.90881e-36	1.48368e-33		protein_coding	~
WBGene00003589	nex-2	390.262	3.52538	1.62833e-12	8.68143e-11	Annexin [Source:UniProtKB/TrEMBL;Acc:Q7JMT5]	protein_coding	GO:0005509~calcium ion binding;GO:0005544~calcium-dependent phospholipid binding;GO:0005545~1-phosphatidylinositol binding;GO:0001786~phosphatidylserine binding;GO:0008201~heparin binding;GO:0043395~heparan sulfate proteoglycan binding;GO:0008429~phosphatidylethanolamine binding
WBGene00003766	nlp-28	7639.34	3.52019	1.23459e-27	2.04469e-25	Neuropeptide-like protein 28 QWGYGGY-amide GYGGYGGY-amide GMYGGY-amide GMYGGW-amide [Source:UniProtKB/Swiss-Prot;Acc:O44665]	protein_coding	GO:0005576~extracellular region;GO:0007218~neuropeptide signaling pathway
WBGene00015048	faah-2	548.366	3.52006	3.35541e-06	6.74026e-05	Fatty Acid Amide Hydrolase homolog [Source:UniProtKB/TrEMBL;Acc:Q17447]	protein_coding	GO:0016787~hydrolase activity;GO:0004040~amidase activity;GO:0016884~carbon-nitrogen ligase activity, with glutamine as amido-N-donor
WBGene00017312	pitr-5	134.331	3.51155	4.95517e-05	0.000730512	Phosphate transporter [Source:UniProtKB/TrEMBL;Acc:O17404]	protein_coding	GO:0016020~membrane;GO:0016021~integral component of membrane;GO:0006810~transport;GO:0055085~transmembrane transport;GO:0005887~integral component of plasma membrane;GO:0035725~sodium ion transmembrane transport;GO:0005315~inorganic phosphate transmembrane transporter activity;GO:0006817~phosphate ion transport;GO:0015319~sodium:inorganic phosphate symporter activity;GO:0035435~phosphate ion tra…
WBGene00010008	F53H4.3	12.885	3.50912	9.25113e-05	0.00126113		protein_coding	~
WBGene00044760	Y71H2AM.25	20.3929	3.50561	0.000479824	0.00522006		protein_coding	GO:0016020~membrane;GO:0016021~integral component of membrane;GO:0006508~proteolysis;GO:0008234~cysteine-type peptidase activity;GO:0005615~extracellular space;GO:0005764~lysosome;GO:0004197~cysteine-type endopeptidase activity;GO:0051603~proteolysis involved in cellular protein catabolic process
WBGene00015258	B0554.5	97.116	3.50452	2.61611e-18	2.36788e-16		protein_coding	GO:0016020~membrane;GO:0016021~integral component of membrane
WBGene00017563	F18C5.10	705.007	3.50167	1.14866e-07	3.10458e-06		protein_coding	GO:0016020~membrane;GO:0016021~integral component of membrane
WBGene00020918	W01C8.1	6.71065	3.49107	0.00453581	0.033575		protein_coding	~
WBGene00009803	F47B8.2	56.313	3.48867	5.2272e-06	0.000100714		protein_coding	GO:0016020~membrane;GO:0016021~integral component of membrane
WBGene00009257	F29G6.1	20.1127	3.48241	2.34322e-06	4.8639e-05		protein_coding	GO:0005515~protein binding
WBGene00011737	sqst-1	497.936	3.46592	4.02584e-13	2.3127e-11	SeQueSTosome related [Source:UniProtKB/TrEMBL;Acc:F1LIM5]	protein_coding	GO:0008270~zinc ion binding;GO:0046872~metal ion binding;GO:0005737~cytoplasm;GO:0006511~ubiquitin-dependent protein catabolic process;GO:0005515~protein binding;GO:0042802~identical protein binding;GO:0043130~ubiquitin binding;GO:0005776~autophagosome;GO:0016235~aggresome;GO:0016239~positive regulation of macroautophagy
WBGene00249826	NA	5.03607	3.46432	0.00586953	0.041722	NA	NA	NA
WBGene00016247	C30B5.6	11.8637	3.46	0.00170087	0.0149939		protein_coding	~
WBGene00002090	ins-7	53.895	3.4591	1.52622e-11	7.31085e-10	Probable insulin-like peptide beta-type 4 [Source:UniProtKB/Swiss-Prot;Acc:Q23430]	protein_coding	GO:0005576~extracellular region;GO:0005179~hormone activity;GO:0008355~olfactory learning;GO:0016020~membrane;GO:0016021~integral component of membrane
WBGene00020339	ttr-59	5910.86	3.45347	2.7612e-31	5.3733e-29	TransThyretin-Related family domain [Source:UniProtKB/TrEMBL;Acc:H2KYJ2]	protein_coding	GO:0016020~membrane;GO:0016021~integral component of membrane;GO:0005615~extracellular space
WBGene00016335	gba-1	240.871	3.45312	4.46502e-21	4.7939e-19	Putative glucosylceramidase 1 [Source:UniProtKB/Swiss-Prot;Acc:O16580]	protein_coding	GO:0016787~hydrolase activity;GO:0005975~carbohydrate metabolic process;GO:0006629~lipid metabolic process;GO:0005764~lysosome;GO:0006665~sphingolipid metabolic process;GO:0004348~glucosylceramidase activity;GO:0006680~glucosylceramide catabolic process
WBGene00020335	ttr-30	235.887	3.44979	2.98463e-25	4.38347e-23	TransThyretin-Related family domain [Source:UniProtKB/TrEMBL;Acc:Q22341]	protein_coding	GO:0005615~extracellular space
WBGene00009488	oac-20	144.52	3.44876	6.44158e-22	7.37371e-20	O-ACyltransferase homolog [Source:UniProtKB/TrEMBL;Acc:O45470]	protein_coding	GO:0016020~membrane;GO:0016021~integral component of membrane;GO:0016740~transferase activity;GO:0016746~transferase activity, transferring acyl groups;GO:0016747~transferase activity, transferring acyl groups other than amino-acyl groups
WBGene00001210	egl-46	6.66774	3.44409	0.000692008	0.00715826	C2H2 zinc finger protein EGL-46 [Source:UniProtKB/TrEMBL;Acc:G5EFY4]	protein_coding	GO:0005634~nucleus;GO:0046872~metal ion binding;GO:0003676~nucleic acid binding;GO:0001764~neuron migration;GO:0006357~regulation of transcription from RNA polymerase II promoter;GO:0007411~axon guidance;GO:0000981~RNA polymerase II transcription factor activity, sequence-specific DNA binding;GO:0001085~RNA polymerase II transcription factor binding;GO:0045165~cell fate commitment;GO:0030182~neur…
WBGene00017539	F17E9.2	20.0316	3.44173	0.00010386	0.00139508		protein_coding	~
WBGene00194726	R13A5.15	87.9782	3.44147	5.69872e-19	5.37683e-17	Serpentine receptor class gamma [Source:UniProtKB/TrEMBL;Acc:D7UU25]	protein_coding	GO:0016020~membrane;GO:0016021~integral component of membrane;GO:0007165~signal transduction;GO:0007606~sensory perception of chemical stimulus;GO:0004888~transmembrane signaling receptor activity
WBGene00019655	K11G9.5	147.761	3.4379	1.19323e-12	6.42774e-11		protein_coding	GO:0016020~membrane;GO:0016021~integral component of membrane;GO:0055085~transmembrane transport;GO:0022857~transmembrane transporter activity;GO:0006820~anion transport
WBGene00219950	NA	51.6868	3.43583	8.34128e-13	4.58859e-11	NA	NA	NA
WBGene00022412	Y102A11A.2	33.303	3.43471	3.02942e-05	0.000474467		protein_coding	~
WBGene00013602	Y87G2A.16	53.4783	3.43306	1.3438e-06	2.93412e-05		protein_coding	GO:0016020~membrane;GO:0016021~integral component of membrane;GO:0008146~sulfotransferase activity
WBGene00011213	R10E8.8	54.0598	3.41847	1.39845e-07	3.73432e-06		protein_coding	GO:0005515~protein binding;~
WBGene00013702	Y106G6D.6	1572.7	3.40587	3.07893e-22	3.63127e-20		protein_coding	~
WBGene00010320	F59B10.4	133.754	3.38838	1.45399e-09	5.36392e-08		protein_coding	GO:0016020~membrane;GO:0016021~integral component of membrane;~
WBGene00018210	F39G3.5	65.9379	3.38598	6.46565e-08	1.85714e-06		protein_coding	GO:0016020~membrane;GO:0016021~integral component of membrane;GO:0055114~oxidation-reduction process;GO:0016491~oxidoreductase activity;GO:0045087~innate immune response
WBGene00022644	dod-19	6341.61	3.37628	1.85128e-11	8.65486e-10	Downstream Of DAF-16 (Regulated by DAF-16) [Source:UniProtKB/TrEMBL;Acc:A0A0K3ASK2]	protein_coding	GO:0045087~innate immune response;GO:0045121~membrane raft;~
WBGene00022848	ZK1055.7	260.191	3.37448	6.80529e-09	2.32335e-07		protein_coding	GO:0005515~protein binding;GO:0045087~innate immune response
WBGene00007648	folr-1	7.44111	3.36541	0.00246057	0.0203648	FOLate Receptor homolog [Source:UniProtKB/TrEMBL;Acc:Q93239]	protein_coding	GO:0016020~membrane;GO:0016021~integral component of membrane
WBGene00018194	NA	555.098	3.36309	2.95203e-15	2.07951e-13	NA	NA	NA
WBGene00011979	T24B8.5	1157.21	3.36264	1.38323e-15	1.00626e-13		protein_coding	GO:0045087~innate immune response
WBGene00010446	K01A6.4	24.5496	3.35862	2.41217e-05	0.00038838		protein_coding	GO:0005515~protein binding
WBGene00012107	T27F6.8	51.5145	3.35152	6.60636e-05	0.000944425		protein_coding	GO:0005515~protein binding;~
WBGene00045475	T07A5.7	17.4071	3.35023	0.00319922	0.0254499		protein_coding	~
WBGene00022329	fbxa-79	33.4898	3.34881	4.67473e-07	1.13891e-05	F-box A protein [Source:UniProtKB/TrEMBL;Acc:Q9GR41]	protein_coding	GO:0005515~protein binding
WBGene00007421	C07H4.1	75.5836	3.34739	1.84954e-11	8.65486e-10		protein_coding	GO:0016020~membrane;GO:0016021~integral component of membrane
WBGene00011971	lron-9	409.64	3.33577	1.13507e-15	8.33525e-14	ELRR (Extracellular Leucine-Rich Repeat) ONly [Source:UniProtKB/TrEMBL;Acc:A5JYW0]	protein_coding	GO:0016020~membrane;GO:0016021~integral component of membrane;GO:0005515~protein binding
WBGene00194848	T27D12.6	19.433	3.3325	1.09695e-06	2.4431e-05		protein_coding	~
WBGene00012686	Y39B6A.27	163.783	3.33093	1.93197e-20	2.01859e-18		protein_coding	GO:0016020~membrane;GO:0016021~integral component of membrane
WBGene00018647	F49F1.7	56.5981	3.32944	7.48249e-07	1.7283e-05		protein_coding	~
WBGene00021167	cyp-32B1	45.9428	3.21606	1.60616e-09	5.86964e-08	CYtochrome P450 family [Source:UniProtKB/TrEMBL;Acc:Q9N4Q5]	protein_coding	GO:0046872~metal ion binding;GO:0055114~oxidation-reduction process;GO:0016491~oxidoreductase activity;GO:0004497~monooxygenase activity;GO:0005506~iron ion binding;GO:0020037~heme binding;GO:0016705~oxidoreductase activity, acting on paired donors, with incorporation or reduction of molecular oxygen
WBGene00018731	F53A9.8	107.937	3.32002	1.95734e-16	1.52359e-14		protein_coding	GO:0050830~defense response to Gram-positive bacterium
WBGene00007717	C25D7.5	33.8258	3.31817	3.62736e-08	1.09228e-06		protein_coding	GO:0016020~membrane;GO:0016021~integral component of membrane;GO:0045087~innate immune response
WBGene00021081	pals-33	20.6162	3.31686	0.000947657	0.00923224	Protein containing ALS2cr12 (ALS2CR12) domain [Source:UniProtKB/TrEMBL;Acc:O01622]	protein_coding	~
WBGene00008726	F13A7.11	29.627	3.30248	3.40343e-05	0.000525641		protein_coding	GO:0045087~innate immune response
WBGene00019662	K11H12.6	15.6483	3.29921	6.40118e-05	0.000920162		protein_coding	~
WBGene00021050	NA	8837.86	3.28983	2.83649e-08	8.7965e-07	NA	NA	NA
WBGene00020947	W02F12.2	51.4139	3.28841	0.000417928	0.00466402	Alkaline ceramidase [Source:UniProtKB/Swiss-Prot;Acc:O45145]	protein_coding	GO:0016020~membrane;GO:0016021~integral component of membrane;GO:0016787~hydrolase activity;GO:0006629~lipid metabolic process;GO:0030173~integral component of Golgi membrane;GO:0006672~ceramide metabolic process;GO:0016811~hydrolase activity, acting on carbon-nitrogen (but not peptide) bonds, in linear amides;GO:0017040~ceramidase activity;GO:0046512~sphingosine biosynthetic process
WBGene00007096	B0024.3	17.6137	3.28743	0.000233899	0.00284479	Hexosyltransferase [Source:UniProtKB/TrEMBL;Acc:Q17419]	protein_coding	GO:0016020~membrane;GO:0016021~integral component of membrane;GO:0016740~transferase activity;GO:0000139~Golgi membrane;GO:0005794~Golgi apparatus;GO:0016757~transferase activity, transferring glycosyl groups;GO:0006486~protein glycosylation;GO:0003674~molecular_function;GO:0008150~biological_process;GO:0008378~galactosyltransferase activity
WBGene00007133	B0284.3	11.671	3.28385	0.000454677	0.00500595		protein_coding	GO:0016020~membrane;GO:0016021~integral component of membrane
WBGene00009490	fbxa-99	33.1419	3.27823	0.000247763	0.00298774	F-box A protein [Source:UniProtKB/TrEMBL;Acc:O45480]	protein_coding	GO:0005515~protein binding
WBGene00012921	Y46G5A.36	32.4715	3.26749	0.00648569	0.0451649		protein_coding	~
WBGene00007525	C11G10.1	660.341	3.26402	1.38584e-08	4.55165e-07		protein_coding	GO:0016020~membrane;GO:0016021~integral component of membrane
WBGene00219579	NA	6.25782	3.24952	0.00579291	0.0412897	NA	NA	NA
WBGene00016697	cyp-33C2	30.4946	2.72886	0.000490758	0.00532737	CYtochrome P450 family [Source:UniProtKB/TrEMBL;Acc:A0A0M7RF95]	protein_coding	GO:0046872~metal ion binding;GO:0055114~oxidation-reduction process;GO:0016491~oxidoreductase activity;GO:0004497~monooxygenase activity;GO:0005506~iron ion binding;GO:0020037~heme binding;GO:0016705~oxidoreductase activity, acting on paired donors, with incorporation or reduction of molecular oxygen;GO:0008395~steroid hydroxylase activity
WBGene00007423	C08B6.2	49.5878	3.24207	4.02628e-06	7.99505e-05		protein_coding	~
WBGene00008916	clec-221	29.4434	3.24084	0.000107141	0.00143174	C-type LECtin [Source:UniProtKB/TrEMBL;Acc:Q19516]	protein_coding	GO:0030246~carbohydrate binding
WBGene00011321	fil-1	32.539	3.2366	3.56635e-07	8.85502e-06	Fasting Induced Lipase [Source:UniProtKB/TrEMBL;Acc:Q22060]	protein_coding	GO:0016787~hydrolase activity;GO:0016042~lipid catabolic process;GO:0016298~lipase activity
WBGene00019300	swt-1	64.7098	3.22477	1.27218e-06	2.80131e-05	Sugar transporter SWEET1 [Source:UniProtKB/Swiss-Prot;Acc:O45102]	protein_coding	GO:0016020~membrane;GO:0016021~integral component of membrane;GO:0005886~plasma membrane;GO:0006810~transport;GO:0000139~Golgi membrane;GO:0005794~Golgi apparatus;GO:0008643~carbohydrate transport;GO:0034219~carbohydrate transmembrane transport;GO:0051119~sugar transmembrane transporter activity
WBGene00044120	C36B1.13	29.6014	3.22046	7.35341e-09	2.48865e-07		protein_coding	GO:0016020~membrane;GO:0016021~integral component of membrane
WBGene00010375	H09F14.1	13.4084	3.22012	0.00367127	0.0283223		protein_coding	GO:0016020~membrane;GO:0016021~integral component of membrane;GO:0004930~G-protein coupled receptor activity;GO:0007186~G-protein coupled receptor signaling pathway
WBGene00008900	F16H6.10	135.523	3.21993	3.93123e-10	1.57736e-08		protein_coding	GO:0045087~innate immune response
WBGene00015223	B0507.6	23.6912	3.21737	0.0016706	0.0147604		protein_coding	~
WBGene00010822	M01G12.9	277.111	3.21696	0.000115045	0.00152039		protein_coding	~
WBGene00007140	cyp-29A4	50.3439	2.67599	8.41817e-06	0.000152922	CYtochrome P450 family [Source:UniProtKB/TrEMBL;Acc:O45219]	protein_coding	GO:0046872~metal ion binding;GO:0055114~oxidation-reduction process;GO:0016491~oxidoreductase activity;GO:0004497~monooxygenase activity;GO:0005506~iron ion binding;GO:0020037~heme binding;GO:0016705~oxidoreductase activity, acting on paired donors, with incorporation or reduction of molecular oxygen
WBGene00008226	C50B8.4	172.952	3.21244	3.88086e-06	7.72598e-05		protein_coding	GO:0016020~membrane;GO:0016021~integral component of membrane
WBGene00011799	T16G1.5	53.6965	3.21244	2.89456e-09	1.03354e-07		protein_coding	~
WBGene00015169	B0403.5	23.0257	3.20636	5.41331e-08	1.58113e-06		protein_coding	~
WBGene00009255	ugt-34	7.99644	3.20365	0.00313752	0.0250487	UDP-GlucuronosylTransferase [Source:UniProtKB/TrEMBL;Acc:G5EES5]	protein_coding	GO:0016020~membrane;GO:0016021~integral component of membrane;GO:0008152~metabolic process;GO:0016740~transferase activity;GO:0015020~glucuronosyltransferase activity;GO:0016758~transferase activity, transferring hexosyl groups;GO:0009813~flavonoid biosynthetic process;GO:0043231~intracellular membrane-bounded organelle;GO:0052696~flavonoid glucuronidation
WBGene00007765	C27B7.9	4995.38	3.20317	3.79612e-44	1.59724e-41		protein_coding	~
WBGene00010150	F56D5.6	849.072	3.19993	5.25492e-19	4.98833e-17		protein_coding	~
WBGene00015729	C13A10.2	5.87181	3.19911	0.00587185	0.041722		protein_coding	~
WBGene00007832	srbc-82	12.5732	3.19833	0.000375064	0.00425583	Serpentine Receptor, class BC (Class B-like) [Source:UniProtKB/TrEMBL;Acc:O45281]	protein_coding	GO:0016020~membrane;GO:0016021~integral component of membrane
WBGene00202501	Y57E12B.10	8.73487	3.19066	0.000643796	0.0067311		protein_coding	~
WBGene00022668	ZK154.6	290.396	3.17339	1.3284e-12	7.13122e-11		protein_coding	GO:0016020~membrane;GO:0016021~integral component of membrane
WBGene00018607	F48E3.8	42.2095	3.16698	7.87936e-09	2.65511e-07		protein_coding	GO:0003824~catalytic activity;GO:0005975~carbohydrate metabolic process;GO:0005515~protein binding;GO:0005783~endoplasmic reticulum;GO:0016810~hydrolase activity, acting on carbon-nitrogen (but not peptide) bonds
WBGene00007835	oac-7	53.7683	3.16567	1.28142e-09	4.74979e-08	O-ACyltransferase homolog [Source:UniProtKB/TrEMBL;Acc:O45283]	protein_coding	GO:0016020~membrane;GO:0016021~integral component of membrane;GO:0016740~transferase activity;GO:0016746~transferase activity, transferring acyl groups;GO:0016747~transferase activity, transferring acyl groups other than amino-acyl groups
WBGene00010935	M163.1	132.473	3.16112	1.33443e-07	3.5695e-06		protein_coding	~
WBGene00000977	dhs-14	2976.16	3.16105	6.25938e-14	3.92928e-12	DeHydrogenases, Short chain [Source:UniProtKB/TrEMBL;Acc:Q9N5G3]	protein_coding	GO:0055114~oxidation-reduction process;GO:0016491~oxidoreductase activity
WBGene00002282	let-4	28.4715	3.16091	0.000520346	0.00559884	Leucine-rich repeat-containing protein let-4 [Source:UniProtKB/Swiss-Prot;Acc:Q93373]	protein_coding	GO:0016020~membrane;GO:0016021~integral component of membrane;GO:0005886~plasma membrane;GO:0009792~embryo development ending in birth or egg hatching;GO:0005515~protein binding;GO:0002119~nematode larval development;GO:0016324~apical plasma membrane;GO:0002064~epithelial cell development;GO:0035150~regulation of tube size;GO:0045177~apical part of cell;GO:1905710~positive regulation of membrane …
WBGene00044646	B0205.14	15.5057	3.1487	2.5561e-06	5.28464e-05		protein_coding	~
WBGene00016599	C42D8.1	139.679	3.1472	3.49988e-28	6.01628e-26		protein_coding	GO:0016020~membrane;GO:0016021~integral component of membrane;GO:0045087~innate immune response;GO:0008104~protein localization;GO:0045121~membrane raft;GO:0001766~membrane raft polarization
WBGene00000777	cpn-1	4013.14	3.13508	2.65817e-16	2.03854e-14	CPN-1; CalPoNin [Source:UniProtKB/TrEMBL;Acc:G5EFB5]	protein_coding	GO:0005515~protein binding;~
WBGene00005105	srd-27	7.59012	3.13396	0.00574313	0.0410322	Serpentine Receptor, class D (Delta) [Source:UniProtKB/TrEMBL;Acc:O45838]	protein_coding	GO:0016020~membrane;GO:0016021~integral component of membrane
WBGene00044166	C54C6.7	5.51058	3.13239	0.00409627	0.0308967		protein_coding	~
WBGene00007553	C13G3.1	1368.75	3.12517	1.12747e-05	0.000197219		protein_coding	~
WBGene00206513	B0244.15	6.88147	3.12138	0.00102193	0.00982061		protein_coding	GO:0016020~membrane;GO:0016021~integral component of membrane;GO:0004930~G-protein coupled receptor activity;GO:0007186~G-protein coupled receptor signaling pathway;GO:0007166~cell surface receptor signaling pathway;GO:0005887~integral component of plasma membrane
WBGene00011288	R102.1	41.9096	3.11628	1.65812e-10	7.1112e-09		protein_coding	~
WBGene00008850	F15B9.6	9.9346	3.10919	0.00204006	0.0174984		protein_coding	GO:0016020~membrane;GO:0016021~integral component of membrane
WBGene00003019	lin-33	175.22	3.10853	3.54762e-09	1.25521e-07		protein_coding	~
WBGene00008020	C38H2.3	21.5831	3.10387	1.96673e-05	0.000325033		protein_coding	GO:0016020~membrane;GO:0016021~integral component of membrane
WBGene00013009	fbxc-23	42.2863	3.10289	8.22273e-10	3.14524e-08	F-box C protein [Source:UniProtKB/TrEMBL;Acc:O18201]	protein_coding	~
WBGene00219316	F21A3.11	309.542	3.09514	2.20147e-25	3.29544e-23	Purple acid phosphatase [Source:UniProtKB/TrEMBL;Acc:H2FLJ4]	protein_coding	GO:0016311~dephosphorylation;GO:0016787~hydrolase activity;GO:0003993~acid phosphatase activity;GO:0046872~metal ion binding
WBGene00012980	efhd-1	591.243	3.08768	2.18302e-08	6.94996e-07	EF HanD calcium binding protein [Source:UniProtKB/TrEMBL;Acc:Q8I0Z7]	protein_coding	GO:0005509~calcium ion binding
WBGene00017506	F16B4.4	15075.6	3.08171	3.17119e-23	4.04665e-21		protein_coding	~
WBGene00006467	magu-2	94.9221	3.07769	4.19979e-06	8.27625e-05	MAGUK family [Source:UniProtKB/TrEMBL;Acc:Q17549]	protein_coding	GO:0005515~protein binding;GO:0070830~bicellular tight junction assembly;GO:0090162~establishment of epithelial cell polarity
WBGene00002252	lat-2	34.719	3.07364	6.82066e-07	1.59196e-05	Latrophilin-like protein LAT-2 [Source:UniProtKB/Swiss-Prot;Acc:G5ECX0]	protein_coding	GO:0016020~membrane;GO:0016021~integral component of membrane;GO:0005886~plasma membrane;GO:0007165~signal transduction;GO:0004871~signal transducer activity;GO:0004930~G-protein coupled receptor activity;GO:0007186~G-protein coupled receptor signaling pathway;GO:0004888~transmembrane signaling receptor activity;GO:0007166~cell surface receptor signaling pathway;GO:0030246~carbohydrate binding;GO…
WBGene00010755	vglu-2	264.112	3.06119	4.9177e-07	1.18901e-05	Vesicular GLUtamate transporter [Source:UniProtKB/TrEMBL;Acc:G5EEK1]	protein_coding	GO:0016020~membrane;GO:0016021~integral component of membrane;GO:0055085~transmembrane transport;GO:0022857~transmembrane transporter activity;GO:0006820~anion transport;GO:0030672~synaptic vesicle membrane
WBGene00003590	nex-3	263.359	3.05967	8.7007e-06	0.000157545	Annexin [Source:UniProtKB/TrEMBL;Acc:Q27473]	protein_coding	GO:0005509~calcium ion binding;GO:0005544~calcium-dependent phospholipid binding;GO:0005545~1-phosphatidylinositol binding;GO:0001786~phosphatidylserine binding;GO:0008201~heparin binding;GO:0043395~heparan sulfate proteoglycan binding;GO:0008429~phosphatidylethanolamine binding
WBGene00018874	tag-234	564.072	3.05195	2.54913e-16	1.96459e-14		protein_coding	~
WBGene00219847	NA	8.72112	3.05145	0.00354412	0.0276151	NA	NA	NA
WBGene00016866	coel-1	220.662	3.0494	3.31488e-11	1.50455e-09	Tubulin folding COfactor E-Like protein [Source:UniProtKB/TrEMBL;Acc:Q8IFX8]	protein_coding	~
WBGene00013455	ssu-2	44.8164	3.04299	1.5362e-09	5.64045e-08	Suppressor of Stomatin mutant Uncoordination [Source:UniProtKB/TrEMBL;Acc:A0A061ADP1]	protein_coding	~
WBGene00001760	gst-12	266.775	3.04255	5.67071e-06	0.000108321	Glutathione S-Transferase [Source:UniProtKB/TrEMBL;Acc:Q93695]	protein_coding	GO:0016740~transferase activity;GO:0005515~protein binding
WBGene00018969	F56D3.1	18.3526	3.0423	1.99061e-05	0.000328631		protein_coding	~
WBGene00003561	ncr-1	92.4208	3.04187	9.82226e-06	0.000174758	Niemann-Pick C1 protein homolog 1 [Source:UniProtKB/Swiss-Prot;Acc:Q19127]	protein_coding	GO:0016020~membrane;GO:0016021~integral component of membrane;GO:0007275~multicellular organism development;GO:0040010~positive regulation of growth rate;GO:0040024~dauer larval development;GO:0003674~molecular_function;GO:0046662~regulation of oviposition;GO:0005764~lysosome;GO:0005770~late endosome;GO:0030301~cholesterol transport;GO:0042632~cholesterol homeostasis
WBGene00012704	mlt-3	438.122	3.04123	8.57283e-08	2.40472e-06		protein_coding	GO:0005515~protein binding;GO:0042395~ecdysis, collagen and cuticulin-based cuticle
WBGene00013181	Y53H1B.2	8809.68	3.03705	6.92308e-25	9.88793e-23		protein_coding	~
WBGene00044553	T23B12.11	77.3098	3.03243	0.000125495	0.00164592		protein_coding	~
WBGene00077490	M03A1.8	43.0198	3.03048	6.58459e-11	2.92048e-09		protein_coding	GO:0016020~membrane;GO:0016021~integral component of membrane;GO:0055114~oxidation-reduction process
WBGene00001858	hil-7	7.55925	3.02912	0.00566921	0.0405598	HIstone H1 Like; Histone H1.Q [Source:UniProtKB/TrEMBL;Acc:Q9U3W3]	protein_coding	~;GO:0003677~DNA binding;GO:0000786~nucleosome;GO:0006334~nucleosome assembly
WBGene00006575	tir-1	219.012	3.02489	4.99532e-07	1.20569e-05	Sterile alpha and TIR motif-containing protein tir-1 [Source:UniProtKB/Swiss-Prot;Acc:Q86DA5]	protein_coding	GO:0007165~signal transduction;GO:0005515~protein binding;GO:0005488~binding;GO:0005737~cytoplasm;GO:0007275~multicellular organism development;GO:0008340~determination of adult lifespan;GO:0045087~innate immune response;GO:0050832~defense response to fungus;GO:0008104~protein localization;GO:0045944~positive regulation of transcription from RNA polymerase II promoter;GO:0030154~cell differentiat…
WBGene00010795	M01A8.1	123.065	3.01832	4.25941e-05	0.000641301		protein_coding	GO:0016020~membrane;GO:0016021~integral component of membrane;GO:0003674~molecular_function;GO:0008150~biological_process;GO:0005575~cellular_component;~
WBGene00009808	srm-4	11.5189	3.0145	0.00469372	0.0345984	Serpentine Receptor, class M [Source:UniProtKB/TrEMBL;Acc:Q20522]	protein_coding	GO:0016020~membrane;GO:0016021~integral component of membrane;GO:0050907~detection of chemical stimulus involved in sensory perception
WBGene00008730	F13B12.2	531.027	3.0123	1.45004e-08	4.73253e-07		protein_coding	GO:0016020~membrane;GO:0016021~integral component of membrane;GO:0006810~transport;GO:0005215~transporter activity;GO:0055085~transmembrane transport;GO:0022857~transmembrane transporter activity;GO:0022891~substrate-specific transmembrane transporter activity
WBGene00011596	T07G12.5	13.2701	3.00913	0.000448909	0.00495295		protein_coding	GO:0016020~membrane;GO:0016021~integral component of membrane;GO:0006810~transport;GO:0005215~transporter activity;GO:0055085~transmembrane transport
WBGene00008874	F15H10.7	55.4831	3.00864	2.12708e-07	5.50661e-06		protein_coding	GO:0016020~membrane;GO:0016021~integral component of membrane;GO:0008152~metabolic process;GO:0003824~catalytic activity;GO:0005615~extracellular space;GO:0032504~multicellular organism reproduction
WBGene00018562	F47D12.6	19.3078	3.00863	0.000146939	0.00187966		protein_coding	~
WBGene00002067	ifp-1	83.2011	3.00441	1.71741e-07	4.53164e-06	Intermediate filament protein ifp-1 [Source:UniProtKB/Swiss-Prot;Acc:Q09501]	protein_coding	GO:0005198~structural molecule activity;GO:0005737~cytoplasm;GO:0005882~intermediate filament
WBGene00021260	Y22D7AR.6	22.8499	2.99939	1.18382e-05	0.000206148	Kinase [Source:UniProtKB/TrEMBL;Acc:Q9BKX8]	protein_coding	GO:0016301~kinase activity;GO:0016310~phosphorylation;GO:0016740~transferase activity;GO:0008440~inositol-1,4,5-trisphosphate 3-kinase activity
WBGene00012604	nspe-2	119.336	2.99608	0.000220096	0.002698	Nematode Specific Peptide family, group E [Source:UniProtKB/TrEMBL;Acc:Q7YWR0]	protein_coding	~
WBGene00012444	Y15E3A.5	64.6098	2.98269	2.61584e-05	0.000417248		protein_coding	~
WBGene00019355	K03B4.4	79.5105	2.98243	7.86573e-06	0.000144403		protein_coding	~
WBGene00017510	nhr-178	59.8798	2.97991	0.000146338	0.00187351	Nuclear Hormone Receptor family [Source:UniProtKB/TrEMBL;Acc:O44635]	protein_coding	GO:0005634~nucleus;GO:0003677~DNA binding;GO:0008270~zinc ion binding;GO:0046872~metal ion binding;GO:0003700~transcription factor activity, sequence-specific DNA binding;GO:0006355~regulation of transcription, DNA-templated;GO:0043565~sequence-specific DNA binding;GO:0006351~transcription, DNA-templated;GO:0043401~steroid hormone mediated signaling pathway
WBGene00019652	K11G9.1	16.6265	2.97811	5.13587e-05	0.000755008	Carboxylic ester hydrolase [Source:UniProtKB/TrEMBL;Acc:Q23010]	protein_coding	GO:0016787~hydrolase activity;GO:0005615~extracellular space;GO:0004104~cholinesterase activity
WBGene00007574	C14B1.3	1454.68	2.97721	5.07557e-06	9.81572e-05		protein_coding	GO:0005515~protein binding
WBGene00020616	T20D4.10	20.1417	2.97343	4.96405e-06	9.63595e-05		protein_coding	~
WBGene00000718	col-145	24.105	2.96867	0.00180819	0.0157702	Putative cuticle collagen 145 [Source:UniProtKB/Swiss-Prot;Acc:Q17459]	protein_coding	GO:0005581~collagen trimer;GO:0042302~structural constituent of cuticle;GO:0006979~response to oxidative stress;GO:0003674~molecular_function;GO:0008150~biological_process;GO:0071944~cell periphery;GO:0005575~cellular_component;GO:0009650~UV protection;GO:0042329~structural constituent of collagen and cuticulin-based cuticle;GO:0071470~cellular response to osmotic stress
WBGene00018646	mul-1	66.6316	2.96255	2.12935e-07	5.50661e-06	Mucin Like protein [Source:UniProtKB/TrEMBL;Acc:A0A0K3AV21]	protein_coding	~
WBGene00008922	F17C11.11	1904.85	2.95709	2.30829e-12	1.20995e-10		protein_coding	~
WBGene00016119	C25H3.10	423.675	2.94832	2.73815e-26	4.17918e-24		protein_coding	GO:0005515~protein binding
WBGene00019379	K04A8.10	19.0581	2.94825	0.000825158	0.00822938		protein_coding	GO:0016020~membrane;GO:0016021~integral component of membrane;GO:0008152~metabolic process;GO:0016758~transferase activity, transferring hexosyl groups;GO:0008194~UDP-glycosyltransferase activity;GO:0009813~flavonoid biosynthetic process;GO:0043231~intracellular membrane-bounded organelle;GO:0052696~flavonoid glucuronidation
WBGene00022837	ceh-45	11.4933	2.94784	0.00044211	0.00489529	C. Elegans Homeobox [Source:UniProtKB/TrEMBL;Acc:V6CJ20]	protein_coding	GO:0005634~nucleus;GO:0003677~DNA binding;GO:0006355~regulation of transcription, DNA-templated;GO:0043565~sequence-specific DNA binding
WBGene00004169	pqn-89	122.455	2.94089	5.80117e-10	2.28639e-08	Prion-like-(Q/N-rich)-domain-bearing protein [Source:UniProtKB/TrEMBL;Acc:Q86DD5]	protein_coding	GO:0016020~membrane;GO:0016021~integral component of membrane
WBGene00011821	cdf-2	438.463	2.93631	6.20485e-18	5.4268e-16	Cation Diffusion Facilitator family [Source:UniProtKB/TrEMBL;Acc:Q22541]	protein_coding	GO:0016020~membrane;GO:0016021~integral component of membrane;GO:0005886~plasma membrane;GO:0055085~transmembrane transport;GO:0006812~cation transport;GO:0008324~cation transmembrane transporter activity;GO:0044841~gut granule membrane;GO:0071294~cellular response to zinc ion;GO:0005385~zinc ion transmembrane transporter activity;GO:0061088~regulation of sequestering of zinc ion;GO:0071577~zinc …
WBGene00003727	nhr-137	226.771	2.93624	2.02515e-06	4.27201e-05	Nuclear Hormone Receptor family [Source:UniProtKB/TrEMBL;Acc:B3WFU1]	protein_coding	GO:0005634~nucleus;GO:0016020~membrane;GO:0016021~integral component of membrane;GO:0006355~regulation of transcription, DNA-templated;GO:0043401~steroid hormone mediated signaling pathway;GO:0003677~DNA binding;GO:0008270~zinc ion binding;GO:0046872~metal ion binding;GO:0003700~transcription factor activity, sequence-specific DNA binding;GO:0043565~sequence-specific DNA binding;GO:0006351~transc…
WBGene00016111	C25H3.1	46.2064	2.92915	9.17248e-08	2.55909e-06		protein_coding	GO:0004672~protein kinase activity;GO:0005524~ATP binding;GO:0006468~protein phosphorylation;GO:0000166~nucleotide binding;GO:0004674~protein serine/threonine kinase activity
WBGene00010251	sta-2	233.353	2.91831	0.000281744	0.00333044	Signal transducer and activator of transcription b [Source:UniProtKB/Swiss-Prot;Acc:Q20977]	protein_coding	GO:0005634~nucleus;GO:0003677~DNA binding;GO:0005737~cytoplasm;GO:0007165~signal transduction;GO:0003700~transcription factor activity, sequence-specific DNA binding;GO:0006355~regulation of transcription, DNA-templated;GO:0006351~transcription, DNA-templated;GO:0004871~signal transducer activity;GO:0007275~multicellular organism development;GO:0005515~protein binding;GO:0030056~hemidesmosome;GO:…
WBGene00006987	zmp-1	310.53	2.91528	1.66704e-05	0.000279661	Matrix metalloproteinase; Zinc MetalloProtease [Source:UniProtKB/TrEMBL;Acc:G5EGM1]	protein_coding	GO:0005509~calcium ion binding;GO:0016787~hydrolase activity;GO:0008270~zinc ion binding;GO:0046872~metal ion binding;GO:0004222~metalloendopeptidase activity;GO:0006508~proteolysis;GO:0008233~peptidase activity;GO:0008237~metallopeptidase activity;GO:0031012~extracellular matrix;GO:0009986~cell surface;GO:0034769~basement membrane disassembly
WBGene00020656	T21E12.5	13.2095	2.91501	0.00265754	0.0217293		protein_coding	GO:0016020~membrane;GO:0016021~integral component of membrane
WBGene00017836	F26F12.5	45.4135	2.90723	9.44658e-06	0.000168845		protein_coding	~;GO:0050829~defense response to Gram-negative bacterium
WBGene00007351	C05G5.5	14.391	2.90017	0.00478729	0.0352003	Metalloprotease TIKI homolog [Source:UniProtKB/Swiss-Prot;Acc:Q17678]	protein_coding	GO:0016020~membrane;GO:0016021~integral component of membrane;GO:0016787~hydrolase activity;GO:0046872~metal ion binding;GO:0006508~proteolysis;GO:0008233~peptidase activity;GO:0008237~metallopeptidase activity;GO:0003674~molecular_function;GO:0008150~biological_process;GO:0005575~cellular_component;~
WBGene00010440	ttr-51	1603.11	2.89983	1.00287e-35	2.47821e-33	TransThyretin-Related family domain [Source:UniProtKB/TrEMBL;Acc:O62289]	protein_coding	GO:0005615~extracellular space
WBGene00045251	F54F7.9	386.887	2.89785	3.16194e-08	9.7091e-07		protein_coding	~
WBGene00022314	Y77E11A.14	23.1142	2.89777	1.36007e-05	0.000233962		protein_coding	~
WBGene00015219	B0507.2	320.092	2.89259	3.23639e-08	9.85992e-07	BRO1 domain-containing protein BROX homolog [Source:UniProtKB/Swiss-Prot;Acc:Q22885]	protein_coding	~
WBGene00194717	ZC239.22	12.9573	2.89236	0.00220717	0.0186442		protein_coding	~
WBGene00020906	T28H11.8	135.644	2.88179	5.40448e-22	6.27887e-20		protein_coding	GO:0016020~membrane;GO:0016021~integral component of membrane;GO:0055085~transmembrane transport;GO:0022857~transmembrane transporter activity;GO:0006820~anion transport
WBGene00017660	F21C10.11	663.071	2.88109	1.6598e-07	4.39452e-06		protein_coding	~
WBGene00016361	drd-10	2155.58	2.87934	4.88466e-06	9.51745e-05	Dietary restriction down regulated [Source:UniProtKB/TrEMBL;Acc:Q18400]	protein_coding	~
WBGene00019090	F59A7.2	246.289	2.87714	6.24982e-22	7.2072e-20		protein_coding	GO:0050829~defense response to Gram-negative bacterium
WBGene00021176	Y9C9A.1	7.75786	2.86069	0.0020809	0.0177704		protein_coding	~
WBGene00003834	nxf-1	53.7839	2.85872	3.4187e-06	6.85855e-05	Nuclear RNA export factor 1 [Source:UniProtKB/Swiss-Prot;Acc:Q9XVS7]	protein_coding	GO:0005634~nucleus;GO:0006810~transport;GO:0003723~RNA binding;GO:0005737~cytoplasm;GO:0003676~nucleic acid binding;GO:0005730~nucleolus;GO:0005515~protein binding;GO:0005635~nuclear envelope;GO:0005643~nuclear pore;GO:0005654~nucleoplasm;GO:0006406~mRNA export from nucleus;GO:0051028~mRNA transport;GO:0044822~poly(A) RNA binding;GO:0016973~poly(A)+ mRNA export from nucleus
WBGene00195069	W03G9.10	13.9211	2.85276	1.56899e-05	0.000264638		protein_coding	GO:0016020~membrane;GO:0016021~integral component of membrane
WBGene00016121	C25H3.12	132.05	2.85209	6.78506e-06	0.000126655		protein_coding	~
WBGene00019518	K08B5.1	29.4321	2.85098	0.000140593	0.00181338		protein_coding	GO:0016020~membrane;GO:0016021~integral component of membrane
WBGene00009239	irld-6	121.974	2.84373	2.0385e-06	4.29437e-05	Insulin/EGF-Receptor L Domain protein [Source:UniProtKB/TrEMBL;Acc:Q19893]	protein_coding	GO:0016020~membrane;GO:0016021~integral component of membrane
WBGene00010028	F54B11.5	159.502	2.84272	4.74537e-05	0.00070425		protein_coding	GO:0008270~zinc ion binding;GO:0004842~ubiquitin-protein transferase activity;GO:0005515~protein binding;GO:0051865~protein autoubiquitination
WBGene00013898	ZC443.3	93.275	2.84074	3.83429e-10	1.55855e-08		protein_coding	GO:0003743~translation initiation factor activity;GO:0006413~translational initiation;GO:0005852~eukaryotic translation initiation factor 3 complex;GO:0031369~translation initiation factor binding
WBGene00022891	ZK1290.10	46.5875	2.83187	3.63065e-05	0.000558517		protein_coding	~
WBGene00019660	K11H12.4	942.077	2.83054	1.84247e-06	3.94004e-05		protein_coding	GO:0045087~innate immune response;GO:0045121~membrane raft
WBGene00000841	cul-6	68.7117	2.82978	3.60768e-05	0.000555533	Cullin-6 [Source:UniProtKB/Swiss-Prot;Acc:Q21346]	protein_coding	GO:0006511~ubiquitin-dependent protein catabolic process;GO:0031461~cullin-RING ubiquitin ligase complex;GO:0031625~ubiquitin protein ligase binding;GO:0042787~protein ubiquitination involved in ubiquitin-dependent protein catabolic process;GO:0061630~ubiquitin protein ligase activity;GO:0019005~SCF ubiquitin ligase complex;GO:0051607~defense response to virus
WBGene00008372	D1054.5	28.0883	2.81947	1.91521e-06	4.07879e-05		protein_coding	~
WBGene00022142	Y71G12B.2	11.3329	2.81846	0.000113035	0.00150019		protein_coding	~
WBGene00014732	NA	10.4717	2.8179	0.00305565	0.024483	NA	NA	NA
WBGene00019100	F59B1.8	136.762	2.81183	3.90262e-10	1.57164e-08		protein_coding	GO:0045087~innate immune response
WBGene00235133	T26H5.14	23.3857	2.80889	0.000425745	0.00474445		protein_coding	~
WBGene00017303	F09F7.6	42.7698	2.80423	1.38684e-05	0.000237779		protein_coding	~
WBGene00002087	ins-4	30.7167	2.80027	1.54153e-05	0.00026057	Probable insulin-like peptide beta-type 1 [Source:UniProtKB/Swiss-Prot;Acc:Q09626]	protein_coding	GO:0005576~extracellular region;GO:0005179~hormone activity
WBGene00018268	F41C3.2	203.828	2.79968	0.000750041	0.00763179		protein_coding	GO:0016020~membrane;GO:0016021~integral component of membrane;GO:0055085~transmembrane transport;GO:0022857~transmembrane transporter activity;GO:0006820~anion transport
WBGene00043067	dlc-5	81.3425	2.79699	4.36957e-08	1.2982e-06	Dynein Light Chain [Source:UniProtKB/TrEMBL;Acc:Q65XS9]	protein_coding	GO:0007017~microtubule-based process;GO:0030286~dynein complex
WBGene00022485	fbxa-63	36.2034	2.795	2.82114e-05	0.000444539	F-box A protein [Source:UniProtKB/TrEMBL;Acc:Q95Y64]	protein_coding	GO:0005515~protein binding
WBGene00015791	C15C7.5	589.247	2.79434	1.82942e-16	1.43118e-14		protein_coding	~
WBGene00022012	Y59H11AR.4	76.9509	2.79175	3.91169e-06	7.77741e-05		protein_coding	GO:0016020~membrane;GO:0016021~integral component of membrane;GO:0003333~amino acid transmembrane transport;GO:0015171~amino acid transmembrane transporter activity
WBGene00008516	F02C12.2	13.5276	2.78207	4.80675e-05	0.000712002		protein_coding	~
WBGene00003688	nhr-98	30.6604	2.78193	0.000842914	0.00836726	Nuclear hormone receptor family member nhr-98 [Source:UniProtKB/Swiss-Prot;Acc:Q966I0]	protein_coding	GO:0005634~nucleus;GO:0003677~DNA binding;GO:0008270~zinc ion binding;GO:0046872~metal ion binding;GO:0003700~transcription factor activity, sequence-specific DNA binding;GO:0006355~regulation of transcription, DNA-templated;GO:0043565~sequence-specific DNA binding;GO:0006351~transcription, DNA-templated;GO:0043401~steroid hormone mediated signaling pathway
WBGene00020363	fbxa-3	53.4376	2.78129	2.89772e-06	5.86627e-05	F-box A protein [Source:UniProtKB/TrEMBL;Acc:O76638]	protein_coding	GO:0005515~protein binding
WBGene00017894	F28B12.1	11.3588	2.78048	0.00491324	0.035978		protein_coding	~
WBGene00010047	F54D1.6	201.303	2.78046	2.03132e-05	0.000333935		protein_coding	GO:0016020~membrane;GO:0016021~integral component of membrane;GO:0007160~cell-matrix adhesion
WBGene00044169	C06C3.10	15.0651	2.77619	0.00183587	0.0159669		protein_coding	~
WBGene00019659	K11H12.3	94.1754	2.77573	8.58602e-15	5.88842e-13		protein_coding	GO:0045087~innate immune response;GO:0045121~membrane raft
WBGene00002138	inx-16	15.5709	2.76575	0.000147709	0.00188641	Innexin-16 [Source:UniProtKB/Swiss-Prot;Acc:O61787]	protein_coding	GO:0016020~membrane;GO:0016021~integral component of membrane;GO:0005886~plasma membrane;GO:0006810~transport;GO:0006811~ion transport;GO:0030054~cell junction;GO:0055085~transmembrane transport;GO:0005622~intracellular;GO:0005921~gap junction;GO:0005243~gap junction channel activity;GO:0019722~calcium-mediated signaling;GO:0055077~gap junction hemi-channel activity;GO:1900073~regulation of neuro…
WBGene00015947	C18A11.1	548.415	2.7624	9.11139e-19	8.49378e-17		protein_coding	~
WBGene00008572	F08B12.4	836.317	2.75377	2.02219e-22	2.42165e-20		protein_coding	GO:0005634~nucleus
WBGene00003528	nas-9	545.401	2.75228	1.41316e-21	1.58274e-19	Zinc metalloproteinase nas-9 [Source:UniProtKB/Swiss-Prot;Acc:P91137]	protein_coding	GO:0008270~zinc ion binding;GO:0004222~metalloendopeptidase activity;GO:0006508~proteolysis;GO:0008237~metallopeptidase activity;GO:0005576~extracellular region;GO:0016787~hydrolase activity;GO:0046872~metal ion binding;GO:0008233~peptidase activity;~
WBGene00219216	K08D10.14	113.185	2.7506	8.70301e-06	0.000157545		protein_coding	GO:0045087~innate immune response
WBGene00002174	itx-1	143.288	2.74965	8.82912e-17	7.04881e-15	InTestinal NeureXin-like [Source:UniProtKB/TrEMBL;Acc:O45000]	protein_coding	GO:0016020~membrane;GO:0016021~integral component of membrane;GO:0005515~protein binding;GO:0016323~basolateral plasma membrane;GO:0005912~adherens junction
WBGene00016419	tyr-4	110.181	2.74843	1.03002e-23	1.33628e-21	TYRosinase [Source:UniProtKB/TrEMBL;Acc:O01497]	protein_coding	GO:0008152~metabolic process;GO:0046872~metal ion binding;GO:0055114~oxidation-reduction process;GO:0016491~oxidoreductase activity
WBGene00008389	D1086.2	167.541	2.7481	6.10818e-24	8.05866e-22		protein_coding	~
WBGene00017764	F25A2.1	22.5191	2.74598	0.000236647	0.00287149		protein_coding	GO:0016787~hydrolase activity;GO:0006629~lipid metabolic process
WBGene00021309	Y32G9B.1	27.9533	2.73837	5.04687e-09	1.74212e-07		protein_coding	~;GO:0016020~membrane;GO:0016021~integral component of membrane
WBGene00219631	NA	11.2008	2.73495	0.000542874	0.00580059	NA	NA	NA
WBGene00022847	ZK1055.6	105.031	2.73309	9.54613e-05	0.00129568		protein_coding	~
WBGene00010019	F54B8.4	61.0708	2.73213	3.72204e-08	1.11647e-06		protein_coding	GO:0045087~innate immune response;GO:0034198~cellular response to amino acid starvation;GO:0010507~negative regulation of autophagy;GO:0070513~death domain binding;GO:0097190~apoptotic signaling pathway
WBGene00015045	cyp-34A10	32.8746	2.30334	0.00578628	0.0412647	CYtochrome P450 family [Source:UniProtKB/TrEMBL;Acc:O61204]	protein_coding	GO:0046872~metal ion binding;GO:0055114~oxidation-reduction process;GO:0016491~oxidoreductase activity;GO:0004497~monooxygenase activity;GO:0005506~iron ion binding;GO:0020037~heme binding;GO:0016705~oxidoreductase activity, acting on paired donors, with incorporation or reduction of molecular oxygen;GO:0008395~steroid hydroxylase activity
WBGene00007883	C33A12.4	628.951	2.72354	1.24788e-32	2.66122e-30		protein_coding	~
WBGene00019327	zip-2	754.445	2.72172	2.11961e-07	5.49969e-06	BZIP transcription factor family [Source:UniProtKB/TrEMBL;Acc:Q21148]	protein_coding	GO:0003700~transcription factor activity, sequence-specific DNA binding;GO:0006355~regulation of transcription, DNA-templated;GO:0043565~sequence-specific DNA binding;GO:0006366~transcription from RNA polymerase II promoter;GO:0045089~positive regulation of innate immune response;GO:0050829~defense response to Gram-negative bacterium
WBGene00044728	NA	695.522	2.72164	2.54799e-39	7.62829e-37	NA	NA	NA
WBGene00017420	F13B9.2	13.2232	2.71958	0.00136216	0.0125258		protein_coding	~
WBGene00015371	C03A7.13	25.4981	2.7163	4.91857e-07	1.18901e-05		protein_coding	GO:0008152~metabolic process;GO:0016758~transferase activity, transferring hexosyl groups
WBGene00018860	vpat-1	224.995	2.71618	1.14038e-07	3.08754e-06		protein_coding	GO:0016020~membrane;GO:0016021~integral component of membrane;GO:0055085~transmembrane transport;GO:0022857~transmembrane transporter activity;GO:0005887~integral component of plasma membrane
WBGene00019861	R04A9.1	15.3668	2.70799	9.28611e-05	0.0012648		protein_coding	GO:0016020~membrane;GO:0016021~integral component of membrane
WBGene00004809	skr-3	219.815	2.70026	1.00092e-10	4.37706e-09	SKR-3; SKp1 Related (Ubiquitin ligase complex component) [Source:UniProtKB/TrEMBL;Acc:G5EE67]	protein_coding	GO:0016874~ligase activity;GO:0006511~ubiquitin-dependent protein catabolic process;GO:0045087~innate immune response;GO:0050829~defense response to Gram-negative bacterium
WBGene00020302	T07D1.3	6.159	2.67819	0.00404105	0.0305839		protein_coding	GO:0016020~membrane;GO:0016021~integral component of membrane
WBGene00194725	T16H12.13	19.3601	2.67761	0.000462467	0.00506663		protein_coding	~
WBGene00007398	C07A4.3	38.8896	2.6771	1.7182e-08	5.56112e-07		protein_coding	GO:0005576~extracellular region
WBGene00018413	cyp-33C4	143.533	2.24482	1.39445e-11	6.72101e-10	CYtochrome P450 family [Source:UniProtKB/TrEMBL;Acc:O16362]	protein_coding	GO:0046872~metal ion binding;GO:0055114~oxidation-reduction process;GO:0016491~oxidoreductase activity;GO:0004497~monooxygenase activity;GO:0005506~iron ion binding;GO:0020037~heme binding;GO:0016705~oxidoreductase activity, acting on paired donors, with incorporation or reduction of molecular oxygen;GO:0008395~steroid hydroxylase activity
WBGene00021048	W05H9.1	828.924	2.67426	3.34876e-21	3.6457e-19		protein_coding	GO:0016020~membrane;GO:0016021~integral component of membrane
WBGene00003593	nfm-1	231.749	2.67	4.17346e-07	1.02319e-05	NeuroFibroMatosis homolog [Source:UniProtKB/TrEMBL;Acc:H2KYX3]	protein_coding	GO:0005856~cytoskeleton;GO:0005737~cytoplasm;GO:0003779~actin binding;GO:0008092~cytoskeletal protein binding;GO:0019898~extrinsic component of membrane;GO:0008285~negative regulation of cell proliferation;GO:0005515~protein binding
WBGene00000545	clp-4	310.613	2.66618	9.45951e-11	4.14833e-09	CaLPain family [Source:UniProtKB/TrEMBL;Acc:Q8IAA9]	protein_coding	GO:0016787~hydrolase activity;GO:0005737~cytoplasm;GO:0006508~proteolysis;GO:0008233~peptidase activity;GO:0008234~cysteine-type peptidase activity;GO:0005622~intracellular;GO:0004198~calcium-dependent cysteine-type endopeptidase activity
WBGene00011073	R07A4.2	27.1169	2.66616	9.72344e-05	0.00131745		protein_coding	GO:0016020~membrane;GO:0016021~integral component of membrane
WBGene00017667	ttr-37	59.1289	2.66175	0.000231593	0.00281895	TransThyretin-Related family domain [Source:UniProtKB/TrEMBL;Acc:O16586]	protein_coding	GO:0005615~extracellular space
WBGene00044534	H23N18.6	16.9453	2.66076	0.00159192	0.014178		protein_coding	GO:0016020~membrane;GO:0016021~integral component of membrane
WBGene00008439	mfb-1	96.5655	2.65334	1.11407e-05	0.000195755	MAFBx (F-box) protein homolog [Source:UniProtKB/TrEMBL;Acc:O45323]	protein_coding	GO:0005634~nucleus;GO:0004842~ubiquitin-protein transferase activity;GO:0016567~protein ubiquitination;GO:0006508~proteolysis;GO:0006511~ubiquitin-dependent protein catabolic process;GO:0004190~aspartic-type endopeptidase activity;GO:0005515~protein binding;GO:0019005~SCF ubiquitin ligase complex
WBGene00009432	cld-9	484.518	2.65223	7.06809e-07	1.63988e-05	Cub (CUB) Like Domain containing protein [Source:UniProtKB/TrEMBL;Acc:E0AHD6]	protein_coding	GO:0045087~innate immune response;GO:0050829~defense response to Gram-negative bacterium;GO:0045121~membrane raft;~
WBGene00020710	T23B3.2	98.636	2.65185	2.32219e-06	4.82668e-05		protein_coding	GO:0016020~membrane;GO:0016021~integral component of membrane
WBGene00016862	C52A10.1	701.453	2.65121	1.32583e-06	2.90712e-05	Carboxylic ester hydrolase [Source:UniProtKB/TrEMBL;Acc:Q95YC4]	protein_coding	GO:0016787~hydrolase activity;GO:0005615~extracellular space;GO:0004104~cholinesterase activity
WBGene00012901	cnp-2	155.269	2.65055	0.000814123	0.00814542	Calcineurin-interacting protein 2 [Source:UniProtKB/Swiss-Prot;Acc:Q9U2D6]	protein_coding	GO:0005515~protein binding
WBGene00020360	math-41	54.3262	2.64546	3.46852e-08	1.0485e-06	MATH (Meprin-associated Traf homology) domain containing [Source:UniProtKB/TrEMBL;Acc:O76640]	protein_coding	GO:0005515~protein binding
WBGene00020049	ttr-8	185.331	2.63675	1.79665e-11	8.45023e-10	TransThyretin-Related family domain [Source:UniProtKB/TrEMBL;Acc:Q95Y93]	protein_coding	GO:0005615~extracellular space
WBGene00012535	Y37A1A.2	108.767	2.63643	1.9317e-05	0.000319951		protein_coding	GO:0016020~membrane;GO:0016021~integral component of membrane
WBGene00014698	C37A5.3	227.454	2.63588	6.6961e-07	1.56759e-05		protein_coding	~
WBGene00044788	ttr-38	21.5733	2.6328	4.60627e-06	9.00884e-05	TransThyretin-Related family domain [Source:UniProtKB/TrEMBL;Acc:Q1W0R1]	protein_coding	GO:0005615~extracellular space
WBGene00022231	tyr-6	97.2469	2.62942	5.80146e-05	0.000844875	TYRosinase [Source:UniProtKB/TrEMBL;Acc:Q95XC6]	protein_coding	GO:0008152~metabolic process;GO:0046872~metal ion binding;GO:0055114~oxidation-reduction process;GO:0016491~oxidoreductase activity
WBGene00019478	cri-2	302.752	2.62441	7.71636e-16	5.72039e-14	Putative metalloproteinase inhibitor tag-225 [Source:UniProtKB/Swiss-Prot;Acc:Q21265]	protein_coding	GO:0005576~extracellular region;GO:0046872~metal ion binding;GO:0010951~negative regulation of endopeptidase activity;GO:0005515~protein binding;GO:0005615~extracellular space;GO:0002020~protease binding;GO:0010466~negative regulation of peptidase activity;GO:0030414~peptidase inhibitor activity;GO:0005578~proteinaceous extracellular matrix;GO:0004857~enzyme inhibitor activity;GO:0043086~negative…
WBGene00012282	W05E10.5	17.4593	2.61925	1.4475e-05	0.00024709		protein_coding	~
WBGene00022649	ZK84.1	37.2093	2.61793	7.83326e-07	1.796e-05		protein_coding	~
WBGene00011141	R08B4.5	75.6932	2.61657	4.40704e-11	1.98291e-09		protein_coding	~
WBGene00003763	nlp-25	76.7264	2.61301	5.25798e-07	1.26127e-05	Neuropeptide-Like Protein [Source:UniProtKB/TrEMBL;Acc:Q9XWP3]	protein_coding	GO:0007218~neuropeptide signaling pathway
WBGene00021066	W06H8.2	216.493	2.61049	3.07483e-05	0.000480129		protein_coding	GO:0055114~oxidation-reduction process;GO:0003824~catalytic activity;GO:0016491~oxidoreductase activity;GO:0005622~intracellular;GO:0010181~FMN binding;GO:0003959~NADPH dehydrogenase activity
WBGene00021256	Y22D7AR.2	29.463	2.60132	2.93464e-08	9.08279e-07		protein_coding	GO:0016020~membrane;GO:0016021~integral component of membrane;GO:0005515~protein binding
WBGene00006923	vhp-1	211.622	2.59706	4.65927e-05	0.000692794	Tyrosine-protein phosphatase vhp-1 [Source:UniProtKB/Swiss-Prot;Acc:Q10038]	protein_coding	GO:0005634~nucleus;GO:0016311~dephosphorylation;GO:0016791~phosphatase activity;GO:0016787~hydrolase activity;GO:0005737~cytoplasm;GO:0004721~phosphoprotein phosphatase activity;GO:0004725~protein tyrosine phosphatase activity;GO:0006470~protein dephosphorylation;GO:0008138~protein tyrosine/serine/threonine phosphatase activity;GO:0035335~peptidyl-tyrosine dephosphorylation;GO:0008340~determinati…
WBGene00010790	sodh-1	2054.03	2.59144	2.38859e-13	1.4139e-11	Alcohol dehydrogenase 1 [Source:UniProtKB/Swiss-Prot;Acc:Q17334]	protein_coding	GO:0008270~zinc ion binding;GO:0046872~metal ion binding;GO:0055114~oxidation-reduction process;GO:0005737~cytoplasm;GO:0016491~oxidoreductase activity;GO:0004022~alcohol dehydrogenase (NAD) activity;GO:0006067~ethanol metabolic process;GO:0006116~NADH oxidation
WBGene00019101	F59B1.10	18.961	2.5906	7.52456e-05	0.00105629		protein_coding	~
WBGene00013842	NA	10.2459	2.5845	0.00137499	0.0126065	NA	NA	NA
WBGene00009291	clec-264	158.341	2.57883	6.29052e-16	4.68569e-14	C-type LECtin [Source:UniProtKB/TrEMBL;Acc:O45419]	protein_coding	GO:0030246~carbohydrate binding;GO:0050830~defense response to Gram-positive bacterium
WBGene00010931	M162.5	21.8493	2.57526	2.18126e-05	0.000353359		protein_coding	GO:0016020~membrane;GO:0016021~integral component of membrane;GO:0055085~transmembrane transport;GO:0022857~transmembrane transporter activity;GO:0006820~anion transport
WBGene00009484	F36G3.3	16.2868	2.56232	0.000476185	0.00518409		protein_coding	GO:0016020~membrane;GO:0016021~integral component of membrane
WBGene00019014	F57C12.2	17.1234	2.56115	0.000456446	0.00501833		protein_coding	GO:0008270~zinc ion binding;GO:0005515~protein binding
WBGene00017865	F27D9.7	67.0874	2.56098	0.000283216	0.00334531		protein_coding	GO:0016020~membrane;GO:0016021~integral component of membrane;GO:0046872~metal ion binding;GO:0004222~metalloendopeptidase activity;GO:0006508~proteolysis;GO:0008237~metallopeptidase activity
WBGene00019166	tat-2	80.4709	2.55606	4.75442e-07	1.15471e-05	Phospholipid-transporting ATPase [Source:UniProtKB/TrEMBL;Acc:U4PRL1]	protein_coding	GO:0016020~membrane;GO:0016021~integral component of membrane;GO:0016787~hydrolase activity;GO:0005524~ATP binding;GO:0000166~nucleotide binding;GO:0046872~metal ion binding;GO:0000287~magnesium ion binding;GO:0015914~phospholipid transport;GO:0004012~phospholipid-translocating ATPase activity;GO:0045332~phospholipid translocation;GO:0016125~sterol metabolic process;GO:0005886~plasma membrane;GO:…
WBGene00018374	tag-343	34.2926	2.55327	2.08509e-07	5.4282e-06		protein_coding	GO:0016020~membrane;GO:0016021~integral component of membrane;GO:0006368~transcription elongation from RNA polymerase II promoter;GO:0016570~histone modification;GO:0016593~Cdc73/Paf1 complex
WBGene00012531	Y32F6B.1	200.619	2.55029	2.01669e-14	1.31915e-12	Solute carrier organic anion transporter family member [Source:UniProtKB/TrEMBL;Acc:O62421]	protein_coding	GO:0016020~membrane;GO:0016021~integral component of membrane;GO:0005886~plasma membrane;GO:0006810~transport;GO:0006811~ion transport;GO:0005215~transporter activity;GO:0005887~integral component of plasma membrane;GO:0015347~sodium-independent organic anion transmembrane transporter activity;GO:0043252~sodium-independent organic anion transport
WBGene00008951	F19C6.2	201.912	2.54895	2.70059e-05	0.00042857		protein_coding	GO:0005634~nucleus;GO:0006366~transcription from RNA polymerase II promoter;GO:0003713~transcription coactivator activity;GO:1903506~regulation of nucleic acid-templated transcription;~
WBGene00001113	dur-1	123.364	2.54425	2.06235e-05	0.00033761	Dauer Up-Regulated [Source:UniProtKB/TrEMBL;Acc:H9G2U2]	protein_coding	~
WBGene00195073	F02E11.7	22.4335	2.53791	4.06705e-05	0.000617716		protein_coding	GO:0016020~membrane;GO:0016021~integral component of membrane
WBGene00001960	hlh-16	22.1002	2.53683	0.00489285	0.0358794	Helix Loop Helix [Source:UniProtKB/TrEMBL;Acc:O45320]	protein_coding	GO:0046983~protein dimerization activity
WBGene00006578	tli-1	202.419	2.52882	6.06198e-16	4.53716e-14	ToLlIp homolog [Source:UniProtKB/TrEMBL;Acc:Q93565]	protein_coding	GO:0005737~cytoplasm;GO:0006511~ubiquitin-dependent protein catabolic process;GO:0005515~protein binding;GO:0031624~ubiquitin conjugating enzyme binding;GO:0043130~ubiquitin binding
WBGene00004055	pmk-1	137.312	2.52794	1.52492e-05	0.000258324	Mitogen-activated protein kinase pmk-1 [Source:UniProtKB/Swiss-Prot;Acc:Q17446]	protein_coding	GO:0005634~nucleus;GO:0004672~protein kinase activity;GO:0005524~ATP binding;GO:0006468~protein phosphorylation;GO:0016301~kinase activity;GO:0016310~phosphorylation;GO:0000166~nucleotide binding;GO:0046872~metal ion binding;GO:0016740~transferase activity;GO:0004674~protein serine/threonine kinase activity;GO:0035556~intracellular signal transduction;GO:0000165~MAPK cascade;GO:0008340~determinat…
WBGene00018430	nhr-142	117.437	2.52507	7.55256e-06	0.000139808	Nuclear Hormone Receptor family [Source:UniProtKB/TrEMBL;Acc:J7SF93]	protein_coding	GO:0005634~nucleus;GO:0003677~DNA binding;GO:0008270~zinc ion binding;GO:0046872~metal ion binding;GO:0003700~transcription factor activity, sequence-specific DNA binding;GO:0006355~regulation of transcription, DNA-templated;GO:0043565~sequence-specific DNA binding;GO:0006351~transcription, DNA-templated;GO:0043401~steroid hormone mediated signaling pathway
WBGene00009426	F35E12.2	38.3668	2.52507	1.22751e-05	0.000213279		protein_coding	GO:0045087~innate immune response;GO:0050829~defense response to Gram-negative bacterium;GO:0045121~membrane raft;GO:0016020~membrane;GO:0016021~integral component of membrane
WBGene00006981	zig-4	58.9426	2.52147	4.09054e-06	8.10198e-05	Zwei Ig domain protein zig-4 [Source:UniProtKB/Swiss-Prot;Acc:G5ECB1]	protein_coding	GO:0005576~extracellular region;GO:0005515~protein binding;GO:0048666~neuron development
WBGene00000522	clc-1	337.041	2.51847	6.68386e-13	3.72955e-11	CLaudin-like in Caenorhabditis [Source:UniProtKB/TrEMBL;Acc:Q93198]	protein_coding	GO:0016020~membrane;GO:0016021~integral component of membrane;GO:0045087~innate immune response;GO:0005911~cell-cell junction;GO:0050830~defense response to Gram-positive bacterium;GO:0090136~epithelial cell-cell adhesion
WBGene00007260	olrn-1	10.5468	2.51773	0.00225904	0.0190102		protein_coding	GO:0016020~membrane;GO:0016021~integral component of membrane;GO:0008355~olfactory learning
WBGene00017308	F09F9.3	9.37344	2.51301	0.00404472	0.0305968		protein_coding	GO:0016020~membrane;GO:0016021~integral component of membrane
WBGene00003736	nhx-9	111.197	2.50707	1.43133e-05	0.000244867	Probable Na(+)/H(+) antiporter nhx-9 [Source:UniProtKB/Swiss-Prot;Acc:P35449]	protein_coding	GO:0016021~integral component of membrane;GO:0055085~transmembrane transport;GO:0006812~cation transport;GO:0006814~sodium ion transport;GO:0006885~regulation of pH;GO:0015299~solute:proton antiporter activity;GO:0015385~sodium:proton antiporter activity;GO:0016020~membrane;GO:0005886~plasma membrane;GO:0006810~transport;GO:0006811~ion transport;GO:1902600~hydrogen ion transmembrane transport;GO:…
WBGene00020556	pamn-1	230.921	2.50678	2.57546e-06	5.30353e-05	Probable peptidyl-glycine alpha-amidating monooxygenase pamn-1 Probable peptidylglycine alpha-hydroxylating monooxygenase Probable peptidyl-alpha-hydroxyglycine alpha-amidating lyase [Source:UniProtKB/Swiss-Prot;Acc:P83388]	protein_coding	GO:0016020~membrane;GO:0005576~extracellular region;GO:0008152~metabolic process;GO:0046872~metal ion binding;GO:0055114~oxidation-reduction process;GO:0003824~catalytic activity;GO:0016491~oxidoreductase activity;GO:0016829~lyase activity;GO:0004497~monooxygenase activity;GO:0005507~copper ion binding;GO:0016715~oxidoreductase activity, acting on paired donors, with incorporation or reduction of…
WBGene00012466	ippk-1	200.591	2.50522	3.5034e-06	7.01942e-05	Inositol 1,3,4,5,6-PentakisPhosphate 2-Kinase homolog [Source:UniProtKB/TrEMBL;Acc:Q9XXI1]	protein_coding	GO:0005634~nucleus;GO:0005524~ATP binding;GO:0016301~kinase activity;GO:0016310~phosphorylation;GO:0032958~inositol phosphate biosynthetic process;GO:0035299~inositol pentakisphosphate 2-kinase activity;GO:0052746~inositol phosphorylation
WBGene00015889	C17C3.3	16.3191	2.49682	0.0035644	0.0277314		protein_coding	GO:0006637~acyl-CoA metabolic process;GO:0047617~acyl-CoA hydrolase activity;GO:0005782~peroxisomal matrix;GO:0009062~fatty acid catabolic process
WBGene00015055	pitr-3	179.848	2.49664	0.000118459	0.00156286	Phosphate transporter [Source:UniProtKB/TrEMBL;Acc:Q17455]	protein_coding	GO:0016020~membrane;GO:0016021~integral component of membrane;GO:0006810~transport;GO:0055085~transmembrane transport;GO:0005887~integral component of plasma membrane;GO:0035725~sodium ion transmembrane transport;GO:0005315~inorganic phosphate transmembrane transporter activity;GO:0006817~phosphate ion transport;GO:0015319~sodium:inorganic phosphate symporter activity;GO:0035435~phosphate ion tra…
WBGene00010269	F58G1.7	29.39	2.49321	0.00576737	0.0411487		protein_coding	GO:0016020~membrane;GO:0016021~integral component of membrane
WBGene00001743	grp-1	1189.03	2.4887	6.32333e-05	0.000909811	GTP exchange factor for ARFs 1 [Source:UniProtKB/Swiss-Prot;Acc:P34512]	protein_coding	GO:0005634~nucleus;GO:0043547~positive regulation of GTPase activity;GO:0005085~guanyl-nucleotide exchange factor activity;GO:0030496~midbody;GO:0005086~ARF guanyl-nucleotide exchange factor activity;GO:0032012~regulation of ARF protein signal transduction
WBGene00000503	cht-1	307.328	2.48868	0.000765467	0.00775328	Probable endochitinase [Source:UniProtKB/Swiss-Prot;Acc:Q11174]	protein_coding	GO:0005576~extracellular region;GO:0008152~metabolic process;GO:0016787~hydrolase activity;GO:0016798~hydrolase activity, acting on glycosyl bonds;GO:0005737~cytoplasm;GO:0006030~chitin metabolic process;GO:0008061~chitin binding;GO:0004553~hydrolase activity, hydrolyzing O-glycosyl compounds;GO:0004568~chitinase activity;GO:0005975~carbohydrate metabolic process;GO:0006032~chitin catabolic proce…
WBGene00017504	F16B4.2	17.4768	2.48787	0.0015608	0.0139326		protein_coding	~
WBGene00010491	K02B7.3	162.745	2.48737	7.37593e-14	4.57484e-12		protein_coding	~
WBGene00044977	F56C4.4	57.9549	2.48305	3.97856e-07	9.81587e-06		protein_coding	~
WBGene00008886	F16C3.2	686.439	2.47704	2.35467e-11	1.08454e-09		protein_coding	~
WBGene00019320	K02E10.6	249.35	2.47423	1.86929e-08	5.98789e-07		protein_coding	~
WBGene00014194	ZK1037.6	273.354	2.47342	1.77748e-08	5.71733e-07		protein_coding	GO:0016020~membrane;GO:0016021~integral component of membrane
WBGene00019939	lips-17	717.595	2.46461	4.64843e-16	3.53009e-14	LIPaSe related [Source:UniProtKB/TrEMBL;Acc:Q09611]	protein_coding	GO:0016787~hydrolase activity
WBGene00019780	M60.4	482.386	2.4624	2.51984e-20	2.59794e-18		protein_coding	GO:0016020~membrane;GO:0016021~integral component of membrane;GO:0008104~protein localization;GO:0045121~membrane raft;GO:0001766~membrane raft polarization
WBGene00021135	W10G11.2	300.191	2.46178	2.75989e-13	1.6124e-11		protein_coding	~
WBGene00003588	nex-1	1655.13	2.45316	2.58273e-13	1.51728e-11	Annexin [Source:UniProtKB/TrEMBL;Acc:G5EEA8]	protein_coding	GO:0005509~calcium ion binding;GO:0005886~plasma membrane;GO:0043652~engulfment of apoptotic cell;GO:0005544~calcium-dependent phospholipid binding;GO:0043231~intracellular membrane-bounded organelle;GO:0005545~1-phosphatidylinositol binding;GO:0001786~phosphatidylserine binding;GO:0008201~heparin binding;GO:0008429~phosphatidylethanolamine binding
WBGene00011733	T12D8.5	129.844	2.44697	1.00041e-09	3.74385e-08		protein_coding	~
WBGene00015100	B0280.2	27.3322	2.44174	0.00233904	0.0195986		protein_coding	~
WBGene00019644	cpt-4	64.0961	2.43952	0.000226069	0.00276034	Carnitine Palmitoyl Transferase [Source:UniProtKB/TrEMBL;Acc:O44619]	protein_coding	GO:0016740~transferase activity;GO:0016746~transferase activity, transferring acyl groups
WBGene00020714	T23B3.6	31.4127	2.4393	3.36978e-05	0.00052096		protein_coding	GO:0016020~membrane;GO:0016021~integral component of membrane
WBGene00014181	ZK1010.8	12.9601	2.43293	0.0013045	0.012074		protein_coding	GO:0016020~membrane;GO:0016021~integral component of membrane;GO:0003729~mRNA binding;GO:0005681~spliceosomal complex;GO:0000381~regulation of alternative mRNA splicing, via spliceosome
WBGene00004369	rig-1	145.388	2.42096	1.13797e-05	0.000198833	NeuRonal IGCAM [Source:UniProtKB/TrEMBL;Acc:H2KZQ5]	protein_coding	GO:0016020~membrane;GO:0016021~integral component of membrane;GO:0005515~protein binding
WBGene00045248	ZK180.7	25.9447	2.42058	0.000114796	0.00151839		protein_coding	GO:0016020~membrane;GO:0016021~integral component of membrane
WBGene00008559	F07H5.8	11.9874	2.41777	0.00380117	0.0291798		protein_coding	~
WBGene00001564	icl-1	1405.05	2.41569	2.44638e-11	1.12015e-09	Bifunctional glyoxylate cycle protein Isocitrate lyase Malate synthase [Source:UniProtKB/Swiss-Prot;Acc:Q10663]	protein_coding	GO:0008152~metabolic process;GO:0016740~transferase activity;GO:0003824~catalytic activity;GO:0016829~lyase activity;GO:0006099~tricarboxylic acid cycle;GO:0005739~mitochondrion;GO:0008340~determination of adult lifespan;GO:0046912~transferase activity, transferring acyl groups, acyl groups converted into alkyl on transfer;GO:0019752~carboxylic acid metabolic process;GO:0004451~isocitrate lyase a…
WBGene00007139	mnp-1	74.9748	2.41537	0.00589783	0.0418493	Matrix non-peptidase homolog 1 [Source:UniProtKB/Swiss-Prot;Acc:P46557]	protein_coding	GO:0005886~plasma membrane;GO:0008270~zinc ion binding;GO:0005737~cytoplasm;GO:0006508~proteolysis;GO:0008237~metallopeptidase activity;GO:0070006~metalloaminopeptidase activity;GO:0043171~peptide catabolic process;GO:0042277~peptide binding
WBGene00019094	F59A7.7	8.25341	2.41437	0.00393913	0.0299728		protein_coding	GO:0005737~cytoplasm;GO:0030170~pyridoxal phosphate binding;GO:0004124~cysteine synthase activity;GO:0006535~cysteine biosynthetic process from serine
WBGene00009162	F26E4.7	298.707	2.40799	4.15231e-05	0.000628727		protein_coding	GO:0007155~cell adhesion;GO:0005615~extracellular space;GO:0050839~cell adhesion molecule binding;GO:0005578~proteinaceous extracellular matrix;GO:0030198~extracellular matrix organization;~
WBGene00235315	Y50D4A.10	12.2823	2.4079	0.0032153	0.0255517		protein_coding	GO:0016020~membrane;GO:0016021~integral component of membrane
WBGene00016403	grsp-3	28.2219	2.40559	8.88853e-05	0.00122133	Glycine Rich Secreted Protein [Source:UniProtKB/TrEMBL;Acc:V6CJX3]	protein_coding	~
WBGene00018470	F45E4.5	284.359	2.40327	0.000158473	0.00201068		protein_coding	~;GO:0050829~defense response to Gram-negative bacterium
WBGene00007758	C27A7.8	51.5392	2.39617	0.00187852	0.0163105		protein_coding	~
WBGene00019532	NA	81.7858	2.39341	1.3708e-06	2.98053e-05	NA	NA	NA
WBGene00012216	W02D9.10	55.6305	2.39215	0.000328167	0.0037732		protein_coding	~
WBGene00015878	C17B7.4	50.1647	2.38749	2.51741e-09	9.05106e-08		protein_coding	~
WBGene00007375	C06C3.4	135.331	2.38726	2.83574e-15	2.00668e-13		protein_coding	~
WBGene00017961	nhr-180	22.3393	2.38718	0.00010302	0.00138499	Nuclear Hormone Receptor family [Source:UniProtKB/TrEMBL;Acc:O17131]	protein_coding	GO:0005634~nucleus;GO:0003677~DNA binding;GO:0008270~zinc ion binding;GO:0046872~metal ion binding;GO:0003700~transcription factor activity, sequence-specific DNA binding;GO:0006355~regulation of transcription, DNA-templated;GO:0043565~sequence-specific DNA binding;GO:0006351~transcription, DNA-templated;GO:0043401~steroid hormone mediated signaling pathway
WBGene00012113	T28B8.1	368.174	2.37764	0.000487499	0.00529615		protein_coding	~
WBGene00012668	Y39B6A.5	1000.77	2.37576	9.47127e-16	6.98809e-14		protein_coding	~
WBGene00003640	nhr-50	144.759	2.37372	4.83391e-10	1.91975e-08	Nuclear Hormone Receptor family [Source:UniProtKB/TrEMBL;Acc:O62031]	protein_coding	GO:0005634~nucleus;GO:0003677~DNA binding;GO:0008270~zinc ion binding;GO:0046872~metal ion binding;GO:0003700~transcription factor activity, sequence-specific DNA binding;GO:0006355~regulation of transcription, DNA-templated;GO:0043565~sequence-specific DNA binding;GO:0006351~transcription, DNA-templated;GO:0043401~steroid hormone mediated signaling pathway
WBGene00013996	ZK550.2	69.7249	2.37172	1.87169e-07	4.89722e-06		protein_coding	GO:0016020~membrane;GO:0016021~integral component of membrane;GO:0055085~transmembrane transport
WBGene00011108	R07E3.7	34.9724	2.37094	9.36578e-06	0.000167594		protein_coding	~
WBGene00011517	cgt-1	10.1274	2.37087	0.00208766	0.0178086	Ceramide glucosyltransferase 1 [Source:UniProtKB/Swiss-Prot;Acc:O18037]	protein_coding	GO:0016020~membrane;GO:0016021~integral component of membrane;GO:0016740~transferase activity;GO:0016757~transferase activity, transferring glycosyl groups;GO:0006629~lipid metabolic process;GO:0002119~nematode larval development;GO:0006665~sphingolipid metabolic process;GO:0006679~glucosylceramide biosynthetic process;GO:0008120~ceramide glucosyltransferase activity;GO:1904508~regulation of prot…
WBGene00020341	T08B1.4	32.8574	2.37032	4.7851e-05	0.00070947		protein_coding	GO:0016787~hydrolase activity;GO:0006629~lipid metabolic process
WBGene00021893	ndnf-1	23.7783	2.37018	0.000937046	0.00915178	NDNF (Neuron Derived Neurotrophic Factor) homolog [Source:UniProtKB/TrEMBL;Acc:Q9N397]	protein_coding	~
WBGene00008599	F09A5.2	28.321	2.36507	1.26592e-05	0.000219464	Putative tyrosine-protein kinase F09A5.2 [Source:UniProtKB/Swiss-Prot;Acc:Q19238]	protein_coding	GO:0016020~membrane;GO:0016021~integral component of membrane;GO:0004672~protein kinase activity;GO:0005524~ATP binding;GO:0006468~protein phosphorylation;GO:0016301~kinase activity;GO:0016310~phosphorylation;GO:0000166~nucleotide binding;GO:0016740~transferase activity;GO:0004713~protein tyrosine kinase activity;GO:0018108~peptidyl-tyrosine phosphorylation;GO:0004714~transmembrane receptor prote…
WBGene00045456	C10A4.9	37.4547	2.36309	0.000507019	0.00547004		protein_coding	GO:0016020~membrane;GO:0016021~integral component of membrane
WBGene00017447	F14B8.5	137.029	2.36124	6.18926e-08	1.79098e-06		protein_coding	GO:0016020~membrane;GO:0016021~integral component of membrane
WBGene00004222	ptr-8	126.267	2.35772	3.12779e-05	0.000486448	PaTched Related family [Source:UniProtKB/TrEMBL;Acc:Q20404]	protein_coding	GO:0016020~membrane;GO:0016021~integral component of membrane;GO:0018996~molting cycle, collagen and cuticulin-based cuticle
WBGene00019944	R07G3.8	45.2974	2.3573	0.00153268	0.0137377		protein_coding	GO:0005515~protein binding
WBGene00013845	fbxa-37	22.2514	2.35225	0.000792632	0.00796623	F-box A protein [Source:UniProtKB/TrEMBL;Acc:A4F333]	protein_coding	GO:0005515~protein binding
WBGene00018724	F53A9.1	42.6097	2.34926	1.93613e-06	4.11209e-05		protein_coding	~
WBGene00000986	dhs-23	114.721	2.34479	5.83258e-05	0.000847821	DeHydrogenases, Short chain [Source:UniProtKB/TrEMBL;Acc:O45709]	protein_coding	GO:0055114~oxidation-reduction process;GO:0016491~oxidoreductase activity
WBGene00016417	C34F11.8	810.325	2.34364	1.12116e-09	4.18565e-08		protein_coding	~
WBGene00012494	nhr-232	298.116	2.34149	0.000786101	0.00791081	Nuclear Hormone Receptor family [Source:UniProtKB/TrEMBL;Acc:O62412]	protein_coding	GO:0005634~nucleus;GO:0003677~DNA binding;GO:0008270~zinc ion binding;GO:0046872~metal ion binding;GO:0003700~transcription factor activity, sequence-specific DNA binding;GO:0006355~regulation of transcription, DNA-templated;GO:0043565~sequence-specific DNA binding;GO:0006351~transcription, DNA-templated;GO:0043401~steroid hormone mediated signaling pathway
WBGene00022575	ZC239.17	13.3768	2.34123	0.00140388	0.0128035		protein_coding	GO:0016020~membrane;GO:0016021~integral component of membrane;GO:0051260~protein homooligomerization
WBGene00021941	lgc-33	42.2516	2.33938	4.13709e-06	8.17339e-05	Ligand-Gated ion Channel [Source:UniProtKB/TrEMBL;Acc:Q8WTK7]	protein_coding	GO:0016020~membrane;GO:0016021~integral component of membrane;GO:0005230~extracellular ligand-gated ion channel activity;GO:0006810~transport;GO:0034220~ion transmembrane transport
WBGene00020972	trpl-2	56.2994	2.33814	1.04817e-06	2.34454e-05	TRP-channel-Like [Source:UniProtKB/TrEMBL;Acc:Q23141]	protein_coding	GO:0016020~membrane;GO:0016021~integral component of membrane
WBGene00009927	F52B11.5	30.1869	2.33125	2.89736e-05	0.000456077		protein_coding	~
WBGene00021702	Y48G9A.9	56.9581	2.32467	5.05766e-06	9.79325e-05	Protein-tyrosine-phosphatase [Source:UniProtKB/TrEMBL;Acc:Q7YZG5]	protein_coding	GO:0016311~dephosphorylation;GO:0016791~phosphatase activity;GO:0016787~hydrolase activity;GO:0004721~phosphoprotein phosphatase activity;GO:0004725~protein tyrosine phosphatase activity;GO:0006470~protein dephosphorylation;GO:0035335~peptidyl-tyrosine dephosphorylation
WBGene00007958	C35C5.9	477.005	2.32093	1.46436e-31	2.96066e-29		protein_coding	~
WBGene00013080	Y51A2D.13	1085.04	2.31928	2.66729e-08	8.32947e-07		protein_coding	GO:0016020~membrane;GO:0016021~integral component of membrane;GO:0003824~catalytic activity
WBGene00007957	C35C5.8	200.991	2.31818	6.16891e-12	3.11208e-10		protein_coding	~
WBGene00045063	Y37A1A.4	90.7754	2.31579	0.000166178	0.00209649		protein_coding	~
WBGene00015081	B0244.6	92.049	2.30869	6.77223e-12	3.39004e-10	Putative G-protein coupled receptor-like protein B0244.6 [Source:UniProtKB/Swiss-Prot;Acc:Q09965]	protein_coding	GO:0016020~membrane;GO:0016021~integral component of membrane;GO:0005886~plasma membrane;GO:0007165~signal transduction;GO:0004871~signal transducer activity;GO:0004930~G-protein coupled receptor activity;GO:0007186~G-protein coupled receptor signaling pathway
WBGene00019284	K01A2.10	18.4435	2.30636	0.000443214	0.00490402		protein_coding	~
WBGene00016147	cyp-32A1	67.1958	2.23603	8.35611e-11	3.6748e-09	CYtochrome P450 family [Source:UniProtKB/TrEMBL;Acc:Q27472]	protein_coding	GO:0046872~metal ion binding;GO:0055114~oxidation-reduction process;GO:0016491~oxidoreductase activity;GO:0004497~monooxygenase activity;GO:0005506~iron ion binding;GO:0020037~heme binding;GO:0016705~oxidoreductase activity, acting on paired donors, with incorporation or reduction of molecular oxygen
WBGene00018364	dagl-2	454.067	2.30204	3.00965e-08	9.27806e-07	DiAcylGlycerol Lipase homolog [Source:UniProtKB/TrEMBL;Acc:Q65ZK3]	protein_coding	GO:0016020~membrane;GO:0016021~integral component of membrane;GO:0016787~hydrolase activity;GO:0006629~lipid metabolic process
WBGene00011756	ctg-2	130.636	2.29804	0.000301139	0.00353022	CRAL/TRIO and GOLD domain containing [Source:UniProtKB/TrEMBL;Acc:B7WN92]	protein_coding	GO:0016021~integral component of membrane;GO:0006810~transport
WBGene00003648	nhr-58	71.6479	2.29435	2.86805e-07	7.29573e-06	Nuclear Hormone Receptor family [Source:UniProtKB/TrEMBL;Acc:O16960]	protein_coding	GO:0005634~nucleus;GO:0003677~DNA binding;GO:0008270~zinc ion binding;GO:0046872~metal ion binding;GO:0003700~transcription factor activity, sequence-specific DNA binding;GO:0006355~regulation of transcription, DNA-templated;GO:0043565~sequence-specific DNA binding;GO:0006351~transcription, DNA-templated;GO:0043401~steroid hormone mediated signaling pathway
WBGene00018931	ugt-52	43.4933	2.29119	8.91395e-06	0.000160621	UDP-GlucuronosylTransferase [Source:UniProtKB/TrEMBL;Acc:O45109]	protein_coding	GO:0016020~membrane;GO:0016021~integral component of membrane;GO:0008152~metabolic process;GO:0016740~transferase activity;GO:0015020~glucuronosyltransferase activity;GO:0016758~transferase activity, transferring hexosyl groups;GO:0009813~flavonoid biosynthetic process;GO:0043231~intracellular membrane-bounded organelle;GO:0052696~flavonoid glucuronidation
WBGene00006875	vab-9	53.1521	2.28266	0.000555826	0.00592677	Cell junction protein VAB-9 [Source:UniProtKB/TrEMBL;Acc:G5ED30]	protein_coding	GO:0016020~membrane;GO:0016021~integral component of membrane;GO:0030054~cell junction;GO:0016337~single organismal cell-cell adhesion;GO:0005515~protein binding;GO:0045087~innate immune response;GO:0050829~defense response to Gram-negative bacterium
WBGene00010686	K08F9.3	19.1282	2.28212	0.00203179	0.017466		protein_coding	GO:0016020~membrane;GO:0016021~integral component of membrane;GO:0005975~carbohydrate metabolic process;GO:0005576~extracellular region;GO:0008061~chitin binding;GO:0004568~chitinase activity;GO:0006032~chitin catabolic process
WBGene00022346	pals-17	30.9458	2.2798	5.05167e-06	9.79325e-05	Protein containing ALS2cr12 (ALS2CR12) domain [Source:UniProtKB/TrEMBL;Acc:Q9BKS4]	protein_coding	~
WBGene00013899	ZC443.4	101.551	2.27908	5.93588e-06	0.000112695		protein_coding	GO:0003743~translation initiation factor activity;GO:0006413~translational initiation;GO:0005852~eukaryotic translation initiation factor 3 complex;GO:0031369~translation initiation factor binding
WBGene00007419	C07E3.9	159.048	2.27838	3.5543e-13	2.04938e-11	Phospholipase A(2) [Source:UniProtKB/TrEMBL;Acc:Q17790]	protein_coding	GO:0005509~calcium ion binding;GO:0005576~extracellular region;GO:0016787~hydrolase activity;GO:0006629~lipid metabolic process;GO:0016042~lipid catabolic process;GO:0006644~phospholipid metabolic process;GO:0004623~phospholipase A2 activity;GO:0050482~arachidonic acid secretion
WBGene00016424	C34H4.1	238.454	2.27633	7.00273e-07	1.62714e-05		protein_coding	GO:0045087~innate immune response;GO:0045121~membrane raft;GO:0016020~membrane;GO:0016021~integral component of membrane
WBGene00009403	F35C11.4	190.501	2.27525	2.78565e-11	1.26804e-09		protein_coding	GO:0016020~membrane;GO:0016021~integral component of membrane
WBGene00001475	fmi-1	8.71109	2.27375	0.00414769	0.0311938	FlaMIngo (Cadherin plus 7TM domain) homolog; Flamingo-like protein FMI-1 [Source:UniProtKB/TrEMBL;Acc:G5EDK5]	protein_coding	GO:0016020~membrane;GO:0016021~integral component of membrane;GO:0005509~calcium ion binding;GO:0005886~plasma membrane;GO:0007155~cell adhesion;GO:0004930~G-protein coupled receptor activity;GO:0007186~G-protein coupled receptor signaling pathway;GO:0007156~homophilic cell adhesion via plasma membrane adhesion molecules;GO:0005515~protein binding;GO:0030424~axon;GO:0033564~anterior/posterior axo…
WBGene00004878	smf-3	21.9571	2.26666	0.000428315	0.00476968	NRAMP-like transporter smf-3 [Source:UniProtKB/Swiss-Prot;Acc:Q95XG8]	protein_coding	GO:0016020~membrane;GO:0016021~integral component of membrane;GO:0005886~plasma membrane;GO:0006810~transport;GO:0006811~ion transport;GO:0031410~cytoplasmic vesicle;GO:0005215~transporter activity;GO:0005622~intracellular;GO:0010038~response to metal ion;GO:0006979~response to oxidative stress;GO:0016324~apical plasma membrane;GO:0010042~response to manganese ion;GO:0030659~cytoplasmic vesicle m…
WBGene00008454	E02A10.4	10.4902	2.26608	0.00172567	0.0151781		protein_coding	~
WBGene00009434	F35E12.10	630.586	2.25497	5.35369e-16	4.02639e-14		protein_coding	GO:0045087~innate immune response;GO:0050829~defense response to Gram-negative bacterium;GO:0045121~membrane raft
WBGene00017128	E04F6.9	135.427	2.25471	3.48377e-08	1.05107e-06		protein_coding	~
WBGene00012381	Y2H9A.4	26.5148	2.2518	0.00488879	0.0358665		protein_coding	GO:0016020~membrane;GO:0016021~integral component of membrane
WBGene00009895	scl-2	1763.46	2.24778	2.29984e-06	4.79303e-05	SCP-Like extracellular protein [Source:UniProtKB/TrEMBL;Acc:J7RNK2]	protein_coding	~
WBGene00014254	cyp-13A10	97.6479	2.16726	1.02171e-06	2.28863e-05	Putative cytochrome P450 CYP13A10 [Source:UniProtKB/Swiss-Prot;Acc:Q09653]	protein_coding	GO:0016020~membrane;GO:0016021~integral component of membrane;GO:0046872~metal ion binding;GO:0055114~oxidation-reduction process;GO:0016491~oxidoreductase activity;GO:0004497~monooxygenase activity;GO:0005506~iron ion binding;GO:0020037~heme binding;GO:0016705~oxidoreductase activity, acting on paired donors, with incorporation or reduction of molecular oxygen;GO:0005575~cellular_component
WBGene00007973	C36B1.6	337.75	2.23715	5.1359e-22	6.01171e-20		protein_coding	GO:0016020~membrane;GO:0016021~integral component of membrane
WBGene00011009	cyp-14A4	32.1125	2.09713	0.00140147	0.0128035	CYtochrome P450 family [Source:UniProtKB/TrEMBL;Acc:G5ED86]	protein_coding	GO:0046872~metal ion binding;GO:0055114~oxidation-reduction process;GO:0016491~oxidoreductase activity;GO:0004497~monooxygenase activity;GO:0005506~iron ion binding;GO:0020037~heme binding;GO:0016705~oxidoreductase activity, acting on paired donors, with incorporation or reduction of molecular oxygen
WBGene00045208	F13E9.15	16.5091	2.23571	0.00400168	0.0303745		protein_coding	~
WBGene00008320	slc-25A29	298.347	2.23306	1.7918e-05	0.000298978	SLC (SoLute Carrier) homolog [Source:UniProtKB/TrEMBL;Acc:Q8I4M0]	protein_coding	GO:0016020~membrane;GO:0016021~integral component of membrane;GO:0006810~transport
WBGene00017382	F11D5.5	21.5206	2.23302	0.000105926	0.00141794		protein_coding	GO:0016020~membrane;GO:0016021~integral component of membrane;GO:0055085~transmembrane transport;GO:0022857~transmembrane transporter activity
WBGene00021371	nape-1	41.1666	2.23253	6.58392e-06	0.00012394	N-Acyl Phosphatidyl Ethanolamine specific phospholipase D (NAPE-PLD) homolog [Source:UniProtKB/TrEMBL;Acc:Q965X7]	protein_coding	GO:0008270~zinc ion binding;GO:0043025~neuronal cell body;GO:0070290~N-acylphosphatidylethanolamine-specific phospholipase D activity;GO:0070291~N-acylethanolamine metabolic process
WBGene00020248	T05C1.1	34.3964	2.23167	0.00526979	0.0382509		protein_coding	~
WBGene00164973	C39B10.7	12.4615	2.22605	0.0017409	0.0152603		protein_coding	GO:0016020~membrane;GO:0016021~integral component of membrane
WBGene00022307	Y77E11A.2	98.7575	2.22474	8.29196e-05	0.00115155		protein_coding	GO:0008152~metabolic process;GO:0016310~phosphorylation;GO:0019674~NAD metabolic process;GO:0003951~NAD+ kinase activity;GO:0006741~NADP biosynthetic process
WBGene00044289	Y37F4.8	22.5634	2.2242	0.000410998	0.00459987		protein_coding	~
WBGene00010538	ttr-3	125.147	2.22367	2.76165e-07	7.0481e-06	Transthyretin-like protein 3 [Source:UniProtKB/Swiss-Prot;Acc:P34499]	protein_coding	GO:0005576~extracellular region;GO:0005615~extracellular space
WBGene00018085	ttr-20	603.862	2.21654	1.1718e-14	7.93153e-13	TransThyretin-Related family domain [Source:UniProtKB/TrEMBL;Acc:Q20089]	protein_coding	GO:0005615~extracellular space
WBGene00003771	nlp-33	5253.22	2.21614	5.66242e-07	1.3479e-05	Neuropeptide-like protein 33 [Source:UniProtKB/Swiss-Prot;Acc:Q95ZN4]	protein_coding	GO:0005576~extracellular region;GO:0007218~neuropeptide signaling pathway;GO:0050832~defense response to fungus;GO:0031640~killing of cells of other organism
WBGene00009528	F38A6.4	59.5	2.21501	1.63611e-11	7.81318e-10		protein_coding	~
WBGene00011097	nhr-206	49.1609	2.21056	0.00355868	0.0277008	Nuclear Hormone Receptor family [Source:UniProtKB/TrEMBL;Acc:Q21803]	protein_coding	GO:0005634~nucleus;GO:0003677~DNA binding;GO:0008270~zinc ion binding;GO:0046872~metal ion binding;GO:0003700~transcription factor activity, sequence-specific DNA binding;GO:0006355~regulation of transcription, DNA-templated;GO:0043565~sequence-specific DNA binding;GO:0006351~transcription, DNA-templated;GO:0043401~steroid hormone mediated signaling pathway;GO:0042594~response to starvation
WBGene00044773	C08A9.10	1238.43	2.20861	2.43358e-12	1.26286e-10		protein_coding	~
WBGene00000963	dhp-1	378.35	2.20613	5.44083e-06	0.000104701	Dihydropyrimidinase 1 [Source:UniProtKB/Swiss-Prot;Acc:Q21773]	protein_coding	GO:0005634~nucleus;GO:0016787~hydrolase activity;GO:0046872~metal ion binding;GO:0005737~cytoplasm;GO:0016810~hydrolase activity, acting on carbon-nitrogen (but not peptide) bonds;GO:0016812~hydrolase activity, acting on carbon-nitrogen (but not peptide) bonds, in cyclic amides;GO:0004157~dihydropyrimidinase activity;GO:0006208~pyrimidine nucleobase catabolic process;GO:0046113~nucleobase catabol…
WBGene00018062	F35F10.13	12.823	2.20601	0.00274793	0.0223978		protein_coding	~
WBGene00011262	pho-8	35.583	2.20592	0.000470033	0.00512787	Intestinal acid PHOsphatase [Source:UniProtKB/TrEMBL;Acc:P90949]	protein_coding	GO:0016311~dephosphorylation;GO:0003993~acid phosphatase activity
WBGene00011252	R11H6.4	405.332	2.20378	8.19347e-13	4.52326e-11		protein_coding	~
WBGene00015933	C17H12.8	1116.71	2.19998	0.000158229	0.00200922		protein_coding	GO:0045087~innate immune response;GO:0050829~defense response to Gram-negative bacterium;GO:0045121~membrane raft
WBGene00018274	F41C3.8	30.0227	2.19927	6.24639e-06	0.000117879		protein_coding	GO:0016020~membrane;GO:0016021~integral component of membrane;GO:0045087~innate immune response;GO:0050829~defense response to Gram-negative bacterium
WBGene00020456	fbxa-60	68.1448	2.19797	2.69006e-08	8.37577e-07	F-box A protein [Source:UniProtKB/TrEMBL;Acc:Q9TZ26]	protein_coding	GO:0005515~protein binding;GO:0045087~innate immune response
WBGene00007547	nhr-154	50.3077	2.19757	0.000473997	0.0051675	Nuclear hormone receptor family member nhr-154 [Source:UniProtKB/Swiss-Prot;Acc:O01931]	protein_coding	GO:0005634~nucleus;GO:0003677~DNA binding;GO:0008270~zinc ion binding;GO:0046872~metal ion binding;GO:0003700~transcription factor activity, sequence-specific DNA binding;GO:0006355~regulation of transcription, DNA-templated;GO:0043565~sequence-specific DNA binding;GO:0006351~transcription, DNA-templated;GO:0043401~steroid hormone mediated signaling pathway;GO:0042594~response to starvation
WBGene00006865	slcf-2	19.2295	2.19609	0.00383656	0.029379	SoLute Carrier Family [Source:UniProtKB/TrEMBL;Acc:Q23535]	protein_coding	GO:0016020~membrane;GO:0016021~integral component of membrane;GO:0055085~transmembrane transport;GO:0022857~transmembrane transporter activity
WBGene00016568	C41G11.1	341.812	2.19422	2.25774e-16	1.74868e-14		protein_coding	GO:0016787~hydrolase activity
WBGene00015479	wht-1	19.4679	2.19051	0.000376878	0.0042733	ABC transporter ATP-binding protein/permease wht-1 [Source:UniProtKB/Swiss-Prot;Acc:Q11180]	protein_coding	GO:0016020~membrane;GO:0016021~integral component of membrane;GO:0005886~plasma membrane;GO:0006810~transport;GO:0005524~ATP binding;GO:0000166~nucleotide binding;GO:0055085~transmembrane transport;GO:0016887~ATPase activity;GO:0042626~ATPase activity, coupled to transmembrane movement of substances;GO:0016246~RNA interference;GO:0003674~molecular_function;GO:0005575~cellular_component;GO:0006727…
WBGene00015695	ugt-26	2085.51	2.19033	3.55924e-07	8.85148e-06	UDP-glucuronosyltransferase [Source:UniProtKB/TrEMBL;Acc:H2KYQ0]	protein_coding	GO:0016020~membrane;GO:0016021~integral component of membrane;GO:0008152~metabolic process;GO:0016740~transferase activity;GO:0015020~glucuronosyltransferase activity;GO:0016757~transferase activity, transferring glycosyl groups;GO:0016758~transferase activity, transferring hexosyl groups;GO:0009813~flavonoid biosynthetic process;GO:0043231~intracellular membrane-bounded organelle;GO:0052696~flav…
WBGene00018704	ztf-13	122.732	2.18924	1.38542e-08	4.55165e-07	Zinc finger putative Transcription Factor family [Source:UniProtKB/TrEMBL;Acc:O01933]	protein_coding	GO:0046872~metal ion binding
WBGene00010475	K01F9.2	24.6205	2.18737	0.000446718	0.00493578		protein_coding	~
WBGene00015295	acl-12	58.1579	2.18383	0.000547688	0.00584801	Putative 1-acyl-sn-glycerol-3-phosphate acyltransferase acl-12 [Source:UniProtKB/Swiss-Prot;Acc:Q11087]	protein_coding	GO:0016020~membrane;GO:0016021~integral component of membrane;GO:0008152~metabolic process;GO:0016740~transferase activity;GO:0016746~transferase activity, transferring acyl groups;GO:0006629~lipid metabolic process;GO:0008654~phospholipid biosynthetic process;GO:0016024~CDP-diacylglycerol biosynthetic process;GO:0003841~1-acylglycerol-3-phosphate O-acyltransferase activity
WBGene00017060	D2063.1	32.7509	2.18284	0.000750831	0.00763484		protein_coding	GO:0008270~zinc ion binding;GO:0046872~metal ion binding;GO:0055114~oxidation-reduction process;GO:0005737~cytoplasm;GO:0016491~oxidoreductase activity;GO:0005515~protein binding;GO:0055120~striated muscle dense body;GO:0004022~alcohol dehydrogenase (NAD) activity;GO:0006067~ethanol metabolic process;GO:0006116~NADH oxidation
WBGene00009331	F32D8.7	20.2614	2.18202	9.91672e-05	0.00133781		protein_coding	GO:0016020~membrane;GO:0016021~integral component of membrane;GO:0004867~serine-type endopeptidase inhibitor activity;GO:0010951~negative regulation of endopeptidase activity
WBGene00016425	C34H4.2	385.515	2.17859	5.07685e-08	1.49125e-06		protein_coding	GO:0045087~innate immune response;GO:0045121~membrane raft
WBGene00023416	spi-1	38.2939	2.17605	5.96601e-07	1.40939e-05	Serine protease inhibitor 1 protein [Source:UniProtKB/Swiss-Prot;Acc:Q8MPZ7]	protein_coding	GO:0005576~extracellular region;GO:0004867~serine-type endopeptidase inhibitor activity;GO:0010951~negative regulation of endopeptidase activity;GO:0010466~negative regulation of peptidase activity;GO:0030414~peptidase inhibitor activity
WBGene00009494	hrg-5	10.4511	2.17414	0.00298922	0.0240382	Heme transporter hrg-5 [Source:UniProtKB/Swiss-Prot;Acc:Q7YTM8]	protein_coding	GO:0016020~membrane;GO:0016021~integral component of membrane;GO:0006810~transport;GO:0015232~heme transporter activity;GO:0015886~heme transport
WBGene00045474	C49G9.2	67.5761	2.17296	4.15571e-05	0.000628727		protein_coding	GO:0016020~membrane;GO:0016021~integral component of membrane
WBGene00011699	cyp-34A2	77.5858	2.0039	0.000225839	0.00275971	CYtochrome P450 family [Source:UniProtKB/TrEMBL;Acc:O62377]	protein_coding	GO:0046872~metal ion binding;GO:0055114~oxidation-reduction process;GO:0016491~oxidoreductase activity;GO:0004497~monooxygenase activity;GO:0005506~iron ion binding;GO:0020037~heme binding;GO:0016705~oxidoreductase activity, acting on paired donors, with incorporation or reduction of molecular oxygen;GO:0008395~steroid hydroxylase activity
WBGene00001390	far-6	346.182	2.16707	1.85886e-15	1.32746e-13	Fatty Acid/Retinol binding protein [Source:UniProtKB/TrEMBL;Acc:Q9XUB7]	protein_coding	GO:0008289~lipid binding
WBGene00018621	F48G7.10	14.605	2.16547	0.00137832	0.0126296		protein_coding	GO:0005634~nucleus;GO:0005886~plasma membrane;GO:0005524~ATP binding;GO:0006468~protein phosphorylation;GO:0046872~metal ion binding;GO:0005737~cytoplasm;GO:0004674~protein serine/threonine kinase activity;GO:0035556~intracellular signal transduction;GO:0018105~peptidyl-serine phosphorylation;GO:0004697~protein kinase C activity
WBGene00017127	E04F6.8	170.505	2.15983	2.44518e-14	1.57952e-12		protein_coding	~
WBGene00000097	aip-1	1270.94	2.15923	0.0015325	0.0137377	Arsenite Inducible Protein [Source:UniProtKB/TrEMBL;Acc:Q9XUW8]	protein_coding	GO:0005634~nucleus;GO:0008270~zinc ion binding;GO:0046872~metal ion binding;GO:0005737~cytoplasm;GO:0046685~response to arsenic-containing substance;GO:0071218~cellular response to misfolded protein
WBGene00007551	C13C4.7	125.894	2.15742	1.83922e-08	5.90371e-07		protein_coding	GO:0046872~metal ion binding;GO:0055114~oxidation-reduction process;GO:0005515~protein binding;GO:0016702~oxidoreductase activity, acting on single donors with incorporation of molecular oxygen, incorporation of two atoms of oxygen;~
WBGene00010667	K08E4.3	290.759	2.15416	6.73718e-07	1.57484e-05		protein_coding	~
WBGene00009221	acs-2	141.483	2.15318	0.000209116	0.00256744	Fatty Acid CoA Synthetase family [Source:UniProtKB/TrEMBL;Acc:O18693]	protein_coding	GO:0008152~metabolic process;GO:0003824~catalytic activity;GO:0006631~fatty acid metabolic process;GO:0005739~mitochondrion
WBGene00013149	Y53F4B.1	28.9139	2.15307	9.27674e-06	0.000166383		protein_coding	GO:0004672~protein kinase activity;GO:0005524~ATP binding;GO:0006468~protein phosphorylation;GO:0000166~nucleotide binding;GO:0004674~protein serine/threonine kinase activity;GO:0004871~signal transducer activity;GO:0005622~intracellular;GO:0035556~intracellular signal transduction
WBGene00018869	rfip-1	816.614	2.14937	0.000193849	0.00240274	Rab-11 Family Interacting-Protein [Source:UniProtKB/TrEMBL;Acc:Q8IG15]	protein_coding	~
WBGene00017698	F22B7.9	141.221	2.14777	0.000993029	0.00959025		protein_coding	~
WBGene00015693	ugt-28	1183.91	2.14658	0.000102492	0.00137908	UDP-GlucuronosylTransferase [Source:UniProtKB/TrEMBL;Acc:P91038]	protein_coding	GO:0016020~membrane;GO:0016021~integral component of membrane;GO:0008152~metabolic process;GO:0016740~transferase activity;GO:0015020~glucuronosyltransferase activity;GO:0016758~transferase activity, transferring hexosyl groups;GO:0009813~flavonoid biosynthetic process;GO:0043231~intracellular membrane-bounded organelle;GO:0052696~flavonoid glucuronidation
WBGene00012085	T27D12.1	213.687	2.14544	0.00078527	0.00790756		protein_coding	GO:0016020~membrane;GO:0016021~integral component of membrane;GO:0055085~transmembrane transport;GO:0022857~transmembrane transporter activity;GO:0006820~anion transport
WBGene00018251	F40H3.3	39.9539	2.14486	8.08577e-07	1.84341e-05		protein_coding	~
WBGene00008644	F10C2.3	415.907	2.14384	0.000894341	0.00877875		protein_coding	GO:0008152~metabolic process;GO:0003824~catalytic activity;GO:0005615~extracellular space;GO:0032504~multicellular organism reproduction
WBGene00015859	C16D9.4	24.1991	2.14191	1.44138e-05	0.000246316		protein_coding	~
WBGene00007764	C27B7.7	84.4074	2.13922	9.20884e-06	0.000165356	Ig-like and fibronectin type-III domain-containing protein C27B7.7 [Source:UniProtKB/Swiss-Prot;Acc:Q18245]	protein_coding	GO:0005576~extracellular region;GO:0005515~protein binding
WBGene00009093	F23H12.3	326.612	2.13859	3.88468e-09	1.36209e-07		protein_coding	GO:0016020~membrane;GO:0016021~integral component of membrane
WBGene00004096	pqm-1	76.9643	2.13151	4.09314e-05	0.000621072	ParaQuat (Methylviologen) responsive; Paraquat responsive protein [Source:UniProtKB/TrEMBL;Acc:G5EFY7]	protein_coding	GO:0005634~nucleus;GO:0046872~metal ion binding;GO:0005737~cytoplasm;GO:0008340~determination of adult lifespan;GO:0045087~innate immune response;GO:0050829~defense response to Gram-negative bacterium
WBGene00008044	C40H1.9	32.907	2.13106	1.97853e-07	5.15943e-06		protein_coding	GO:0016787~hydrolase activity;GO:0006629~lipid metabolic process
WBGene00019746	M03A1.3	13.4288	2.12798	0.00439865	0.0327404		protein_coding	GO:0016020~membrane;GO:0016021~integral component of membrane;GO:0055114~oxidation-reduction process
WBGene00004859	sma-5	180.54	2.12346	5.66947e-05	0.0008272	Mitogen-activated protein kinase sma-5 [Source:UniProtKB/Swiss-Prot;Acc:G5EBT1]	protein_coding	GO:0004672~protein kinase activity;GO:0005524~ATP binding;GO:0006468~protein phosphorylation;GO:0016301~kinase activity;GO:0016310~phosphorylation;GO:0000166~nucleotide binding;GO:0016740~transferase activity;GO:0004674~protein serine/threonine kinase activity;GO:0005622~intracellular;GO:0000165~MAPK cascade;GO:0008340~determination of adult lifespan;GO:0040018~positive regulation of multicellula…
WBGene00013806	Y116A8C.29	13.6065	2.12106	0.00074479	0.00759408		protein_coding	GO:0016020~membrane;GO:0016021~integral component of membrane
WBGene00015625	C09B8.8	21.5498	2.12046	0.00436022	0.0324997		protein_coding	GO:0016020~membrane;GO:0016021~integral component of membrane
WBGene00001991	hot-6	18.0537	2.11773	0.00067507	0.0069944	Homolog of Odr-2 (Two); Ly-6-related protein HOT-6 [Source:UniProtKB/TrEMBL;Acc:G5EER8]	protein_coding	GO:0016020~membrane;GO:0016021~integral component of membrane
WBGene00044743	crb-3	45.547	2.11576	4.8514e-05	0.000717177	Drosophila CRumBs homolog [Source:UniProtKB/TrEMBL;Acc:A0FLQ5]	protein_coding	GO:0016020~membrane;GO:0016021~integral component of membrane
WBGene00019615	K10B4.3	52.1854	2.11476	0.000670472	0.00696724	Protein melted homolog [Source:UniProtKB/Swiss-Prot;Acc:O17237]	protein_coding	GO:0016020~membrane;GO:0005886~plasma membrane;GO:0005488~binding
WBGene00023501	F11E6.11	66.1458	2.11242	2.80315e-05	0.000443491		protein_coding	GO:0016020~membrane;GO:0016021~integral component of membrane
WBGene00000535	cpi-1	16786.6	2.10894	2.16046e-14	1.40728e-12	Cystatin [Source:UniProtKB/TrEMBL;Acc:G5EDZ9]	protein_coding	GO:0005615~extracellular space;GO:0002020~protease binding;GO:0004869~cysteine-type endopeptidase inhibitor activity;GO:0010466~negative regulation of peptidase activity;GO:0030414~peptidase inhibitor activity;GO:2000117~negative regulation of cysteine-type endopeptidase activity
WBGene00009240	F28H7.7	25.4318	2.1054	0.00424685	0.0317708		protein_coding	GO:0016020~membrane;GO:0016021~integral component of membrane
WBGene00007072	ugt-1	2335.64	2.10423	1.42048e-06	3.07567e-05	UDP-GlucuronosylTransferase [Source:UniProtKB/TrEMBL;Acc:Q17403]	protein_coding	GO:0016020~membrane;GO:0016021~integral component of membrane;GO:0008152~metabolic process;GO:0016740~transferase activity;GO:0015020~glucuronosyltransferase activity;GO:0016758~transferase activity, transferring hexosyl groups;GO:0009813~flavonoid biosynthetic process;GO:0043231~intracellular membrane-bounded organelle;GO:0052696~flavonoid glucuronidation
WBGene00006470	tag-120	433.353	2.10217	7.95136e-09	2.67358e-07		protein_coding	GO:0016020~membrane;GO:0016021~integral component of membrane
WBGene00015042	cyp-34A7	30.395	1.96999	0.00155525	0.0138911	CYtochrome P450 family [Source:UniProtKB/TrEMBL;Acc:O44657]	protein_coding	GO:0046872~metal ion binding;GO:0055114~oxidation-reduction process;GO:0016491~oxidoreductase activity;GO:0004497~monooxygenase activity;GO:0005506~iron ion binding;GO:0020037~heme binding;GO:0016705~oxidoreductase activity, acting on paired donors, with incorporation or reduction of molecular oxygen;GO:0008395~steroid hydroxylase activity
WBGene00020611	T20D4.5	61.369	2.09302	0.000468242	0.0051191		protein_coding	GO:0005634~nucleus;GO:0005737~cytoplasm;GO:0006516~glycoprotein catabolic process;GO:0005829~cytosol;GO:0000224~peptide-N4-(N-acetyl-beta-glucosaminyl)asparagine amidase activity;GO:0006515~misfolded or incompletely synthesized protein catabolic process;GO:0006517~protein deglycosylation
WBGene00003721	nhr-131	156.894	2.08684	0.000387541	0.00437508	Nuclear Hormone Receptor family [Source:UniProtKB/TrEMBL;Acc:O16968]	protein_coding	GO:0005634~nucleus;GO:0003677~DNA binding;GO:0008270~zinc ion binding;GO:0046872~metal ion binding;GO:0003700~transcription factor activity, sequence-specific DNA binding;GO:0006355~regulation of transcription, DNA-templated;GO:0043565~sequence-specific DNA binding;GO:0006351~transcription, DNA-templated;GO:0043401~steroid hormone mediated signaling pathway
WBGene00022797	best-24	136.658	2.08623	1.60046e-07	4.25187e-06	Bestrophin homolog 24 [Source:UniProtKB/Swiss-Prot;Acc:P34672]	protein_coding	GO:0016020~membrane;GO:0016021~integral component of membrane;GO:0005886~plasma membrane;GO:0006810~transport;GO:0006811~ion transport;GO:0005254~chloride channel activity;GO:0006821~chloride transport;GO:0034707~chloride channel complex;GO:1902476~chloride transmembrane transport;GO:0005887~integral component of plasma membrane
WBGene00007811	C29F7.2	273.082	2.08483	5.96441e-07	1.40939e-05		protein_coding	~
WBGene00000443	ceh-20	54.7207	2.08243	0.00220527	0.0186382	Homeobox protein ceh-20 [Source:UniProtKB/Swiss-Prot;Acc:P41779]	protein_coding	GO:0005634~nucleus;GO:0003677~DNA binding;GO:0003700~transcription factor activity, sequence-specific DNA binding;GO:0006355~regulation of transcription, DNA-templated;GO:0043565~sequence-specific DNA binding;GO:0006351~transcription, DNA-templated;GO:0000977~RNA polymerase II regulatory region sequence-specific DNA binding;GO:0005515~protein binding;GO:0045944~positive regulation of transcriptio…
WBGene00018153	F37C12.10	37.5274	2.07789	2.23693e-05	0.000361625		protein_coding	~
WBGene00012554	Y37D8A.16	65.2613	2.07257	1.71582e-09	6.2557e-08		protein_coding	GO:0016020~membrane;GO:0016021~integral component of membrane
WBGene00008944	F19B2.5	74.1206	2.07208	0.00138541	0.0126796		protein_coding	GO:0005524~ATP binding
WBGene00017449	otpl-3	153.49	2.07032	0.000650101	0.00678336	OToPetrin-Like [Source:UniProtKB/TrEMBL;Acc:Q95QL0]	protein_coding	GO:0016020~membrane;GO:0016021~integral component of membrane
WBGene00020330	T07H6.1	19.6116	2.06663	0.00029815	0.00351104		protein_coding	GO:0016020~membrane;GO:0016021~integral component of membrane;GO:0008152~metabolic process;GO:0016787~hydrolase activity;GO:0005615~extracellular space;GO:0004104~cholinesterase activity
WBGene00009624	cnc-8	5395.31	2.06581	1.03323e-20	1.08685e-18	CaeNaCin (Caenorhabditis bacteriocin) [Source:UniProtKB/TrEMBL;Acc:Q9XVW3]	protein_coding	~
WBGene00002069	ikb-1	134.753	2.06456	9.01659e-05	0.00123565	I Kappa B homolog; IKB-1 [Source:UniProtKB/TrEMBL;Acc:G5EFS1]	protein_coding	GO:0005737~cytoplasm;GO:0007165~signal transduction;GO:0005515~protein binding;GO:0050829~defense response to Gram-negative bacterium
WBGene00011263	R13H4.5	68.8854	2.06002	1.86195e-10	7.9416e-09		protein_coding	GO:0005515~protein binding
WBGene00021876	Y54G2A.11	106.984	2.05666	1.49383e-08	4.8551e-07		protein_coding	GO:0016020~membrane;GO:0016021~integral component of membrane;~
WBGene00022874	nep-25	16.14	2.05163	0.00239472	0.0200005	NEPrilysin metallopeptidase family [Source:UniProtKB/TrEMBL;Acc:Q23427]	protein_coding	GO:0004222~metalloendopeptidase activity;GO:0006508~proteolysis;GO:0008237~metallopeptidase activity
WBGene00020736	T23F2.3	32.2448	2.04565	7.3226e-05	0.00103259	UPF0057 membrane protein T23F2.3 [Source:UniProtKB/Swiss-Prot;Acc:Q22700]	protein_coding	GO:0016020~membrane;GO:0016021~integral component of membrane
WBGene00007925	C34C12.6	33.5736	2.04536	0.00491946	0.0360067	CRAL-TRIO domain-containing protein C34C12.6 [Source:UniProtKB/Swiss-Prot;Acc:Q09270]	protein_coding	GO:0016021~integral component of membrane;GO:0006810~transport
WBGene00004057	pmk-3	201.631	2.04289	1.18061e-05	0.000205821	Mitogen-activated protein kinase pmk-3 [Source:UniProtKB/Swiss-Prot;Acc:O44514]	protein_coding	GO:0005634~nucleus;GO:0004672~protein kinase activity;GO:0005524~ATP binding;GO:0006468~protein phosphorylation;GO:0016301~kinase activity;GO:0016310~phosphorylation;GO:0000166~nucleotide binding;GO:0016740~transferase activity;GO:0005737~cytoplasm;GO:0004674~protein serine/threonine kinase activity;GO:0000165~MAPK cascade;GO:0019903~protein phosphatase binding;GO:0030424~axon;GO:0050807~regulati…
WBGene00020153	nhr-212	62.033	2.04247	5.88097e-08	1.70811e-06	Nuclear Hormone Receptor family [Source:UniProtKB/TrEMBL;Acc:H2L0I0]	protein_coding	GO:0005634~nucleus;GO:0003677~DNA binding;GO:0008270~zinc ion binding;GO:0046872~metal ion binding;GO:0003700~transcription factor activity, sequence-specific DNA binding;GO:0006355~regulation of transcription, DNA-templated;GO:0043565~sequence-specific DNA binding;GO:0006351~transcription, DNA-templated;GO:0043401~steroid hormone mediated signaling pathway
WBGene00255426	NA	95.8166	2.04186	0.000107001	0.0014311	NA	NA	NA
WBGene00015362	fbxa-105	96.442	2.03871	0.00487036	0.035765	F-box A protein [Source:UniProtKB/TrEMBL;Acc:O17054]	protein_coding	GO:0005515~protein binding;GO:0045087~innate immune response
WBGene00045397	Y54G2A.52	580.091	2.03588	6.34977e-08	1.83062e-06		protein_coding	GO:0016020~membrane;GO:0016021~integral component of membrane
WBGene00013161	Y53F4B.14	489.963	2.0315	1.0747e-13	6.58699e-12		protein_coding	GO:0016020~membrane;GO:0016021~integral component of membrane;GO:0005739~mitochondrion;GO:0051082~unfolded protein binding;GO:0031305~integral component of mitochondrial inner membrane;GO:0033617~mitochondrial respiratory chain complex IV assembly;~
WBGene00003374	mlk-1	103.435	2.03079	4.93493e-09	1.71489e-07	Mitogen-activated protein kinase kinase kinase mlk-1 [Source:UniProtKB/Swiss-Prot;Acc:A0A0K3AV08]	protein_coding	GO:0004672~protein kinase activity;GO:0005524~ATP binding;GO:0006468~protein phosphorylation;GO:0005515~protein binding;GO:0016301~kinase activity;GO:0016310~phosphorylation;GO:0000166~nucleotide binding;GO:0046872~metal ion binding;GO:0016740~transferase activity;GO:0004674~protein serine/threonine kinase activity;GO:0000165~MAPK cascade;GO:0000186~activation of MAPKK activity;GO:0004709~MAP kin…
WBGene00000074	adm-2	117.237	2.02273	0.000532327	0.00570748	ADAM (Disintegrin plus metalloprotease) family [Source:UniProtKB/TrEMBL;Acc:G5EDW5]	protein_coding	GO:0016020~membrane;GO:0016021~integral component of membrane;GO:0046872~metal ion binding;GO:0004222~metalloendopeptidase activity;GO:0006508~proteolysis;GO:0008233~peptidase activity;GO:0008237~metallopeptidase activity;GO:0005515~protein binding;GO:0007229~integrin-mediated signaling pathway
WBGene00016626	clhm-1	64.4312	2.02222	0.000710888	0.00732435	Calcium homeostasis modulator protein [Source:UniProtKB/Swiss-Prot;Acc:Q18593]	protein_coding	GO:0016020~membrane;GO:0016021~integral component of membrane;GO:0005886~plasma membrane;GO:0006810~transport;GO:0006811~ion transport;GO:0005245~voltage-gated calcium channel activity;GO:0070588~calcium ion transmembrane transport;GO:0005244~voltage-gated ion channel activity;GO:0005262~calcium channel activity;GO:0006816~calcium ion transport;GO:0034765~regulation of ion transmembrane transport…
WBGene00007404	best-5	65.1143	2.0202	0.0035956	0.0279462	Bestrophin homolog 5 [Source:UniProtKB/Swiss-Prot;Acc:P34319]	protein_coding	GO:0016020~membrane;GO:0016021~integral component of membrane;GO:0005886~plasma membrane;GO:0006810~transport;GO:0006811~ion transport;GO:0005254~chloride channel activity;GO:0006821~chloride transport;GO:0034707~chloride channel complex;GO:1902476~chloride transmembrane transport;GO:0005887~integral component of plasma membrane
WBGene00022843	ZK1055.2	14.3615	2.01927	0.00074268	0.00758167		protein_coding	GO:0016020~membrane;GO:0016021~integral component of membrane
WBGene00001388	far-4	144.363	2.01813	2.13108e-05	0.000346673	Fatty Acid/Retinol binding protein [Source:UniProtKB/TrEMBL;Acc:Q19477]	protein_coding	GO:0008289~lipid binding
WBGene00012825	Y43F8C.3	15.5657	2.01791	0.000857576	0.00848205		protein_coding	GO:0005515~protein binding
WBGene00021927	abhd-14	16.5969	2.01375	0.000338192	0.00387701	ABHydrolase Domain containing homolog [Source:UniProtKB/TrEMBL;Acc:Q9N366]	protein_coding	GO:0016787~hydrolase activity
WBGene00010135	F55H12.4	991.117	2.01298	1.17863e-11	5.78832e-10		protein_coding	~
WBGene00018971	clec-67	89.2773	2.0115	0.00244983	0.0203083	C-type LECtin [Source:UniProtKB/TrEMBL;Acc:Q8ITX4]	protein_coding	GO:0030246~carbohydrate binding;GO:0045087~innate immune response
WBGene00016269	C30G4.4	335.944	2.01042	3.4158e-10	1.3994e-08		protein_coding	GO:0003700~transcription factor activity, sequence-specific DNA binding;GO:0006355~regulation of transcription, DNA-templated
WBGene00004184	T19D2.2	104.469	2.00995	0.000312814	0.00363696	Putative prenylated protein tyrosine phosphatase [Source:UniProtKB/TrEMBL;Acc:G5EG43]	protein_coding	GO:0005634~nucleus;GO:0016311~dephosphorylation;GO:0016791~phosphatase activity;GO:0005737~cytoplasm;GO:0004725~protein tyrosine phosphatase activity;GO:0006470~protein dephosphorylation;GO:0035335~peptidyl-tyrosine dephosphorylation
WBGene00015262	B0563.5	23.1656	2.00948	0.00167399	0.014782		protein_coding	~
WBGene00019998	R10H1.1	657.577	2.00839	6.17571e-14	3.89245e-12		protein_coding	~
WBGene00007143	B0334.3	2660.35	2.00588	1.10061e-06	2.44775e-05		protein_coding	GO:0003824~catalytic activity;GO:0000287~magnesium ion binding;GO:0030976~thiamine pyrophosphate binding
WBGene00004172	pqn-92	116.191	2.00504	2.56367e-06	5.29327e-05	Prion-like-(Q/N-rich)-domain-bearing protein [Source:UniProtKB/TrEMBL;Acc:Q9XW82]	protein_coding	~
WBGene00019967	cyp-33C8	177.235	1.9207	0.000730803	0.00749482	CYtochrome P450 family [Source:UniProtKB/TrEMBL;Acc:O02641]	protein_coding	GO:0046872~metal ion binding;GO:0055114~oxidation-reduction process;GO:0016491~oxidoreductase activity;GO:0004497~monooxygenase activity;GO:0005506~iron ion binding;GO:0020037~heme binding;GO:0016705~oxidoreductase activity, acting on paired donors, with incorporation or reduction of molecular oxygen;GO:0008395~steroid hydroxylase activity
WBGene00009480	F36F2.7	40.3272	1.99872	3.77557e-05	0.000577955		protein_coding	GO:0016020~membrane;GO:0016021~integral component of membrane
WBGene00017478	F15A8.6	52.1935	1.9983	0.000514715	0.00554922	Carboxylic ester hydrolase [Source:UniProtKB/TrEMBL;Acc:A0A1C3NSL8]	protein_coding	GO:0016787~hydrolase activity;GO:0005615~extracellular space;GO:0004104~cholinesterase activity
WBGene00016870	ets-10	19.3042	1.99695	0.00460872	0.0340363	ETS class transcription factor [Source:UniProtKB/TrEMBL;Acc:Q8IFX7]	protein_coding	~
WBGene00006798	unc-64	125.814	1.99534	2.13962e-05	0.000347338	Syntaxin-1A homolog [Source:UniProtKB/Swiss-Prot;Acc:O16000]	protein_coding	GO:0016020~membrane;GO:0016021~integral component of membrane;GO:0006886~intracellular protein transport;GO:0016192~vesicle-mediated transport;GO:0005515~protein binding;GO:0005484~SNAP receptor activity;GO:0000149~SNARE binding;GO:0017157~regulation of exocytosis;~;GO:0006810~transport;GO:0007275~multicellular organism development;GO:0016323~basolateral plasma membrane;GO:0007268~chemical synapt…
WBGene00008233	C50F4.8	465.223	1.99504	0.000142126	0.00182861		protein_coding	~
WBGene00020865	T27E4.7	34.5203	1.98979	2.13801e-05	0.000347338		protein_coding	~
WBGene00005663	sars-1	2570.7	1.98814	6.66124e-06	0.000124792	Probable serine--tRNA ligase, cytoplasmic [Source:UniProtKB/Swiss-Prot;Acc:Q18678]	protein_coding	GO:0005524~ATP binding;GO:0000166~nucleotide binding;GO:0004812~aminoacyl-tRNA ligase activity;GO:0006418~tRNA aminoacylation for protein translation;GO:0016874~ligase activity;GO:0005737~cytoplasm;GO:0006412~translation;GO:0000122~negative regulation of transcription from RNA polymerase II promoter;GO:0004828~serine-tRNA ligase activity;GO:0006434~seryl-tRNA aminoacylation;GO:0097056~selenocyste…
WBGene00004131	pqn-44	920.48	1.98798	7.82124e-05	0.00109399	Prion-like-(Q/N-rich)-domain-bearing protein [Source:UniProtKB/TrEMBL;Acc:Q95R13]	protein_coding	~
WBGene00020134	T01B6.1	14.5209	1.98121	0.00645755	0.0450005		protein_coding	~
WBGene00014171	nep-26	28.4673	1.97729	0.000469615	0.0051269	NEPrilysin metallopeptidase family [Source:UniProtKB/TrEMBL;Acc:G5ED52]	protein_coding	GO:0016020~membrane;GO:0016021~integral component of membrane;GO:0004222~metalloendopeptidase activity;GO:0006508~proteolysis;GO:0008237~metallopeptidase activity
WBGene00007913	cyp-36A1	66.8189	1.89169	0.000881636	0.00868141	Probable cytochrome P450 CYP36A1 [Source:UniProtKB/Swiss-Prot;Acc:P90771]	protein_coding	GO:0016020~membrane;GO:0016021~integral component of membrane;GO:0046872~metal ion binding;GO:0055114~oxidation-reduction process;GO:0016491~oxidoreductase activity;GO:0004497~monooxygenase activity;GO:0005506~iron ion binding;GO:0020037~heme binding;GO:0016705~oxidoreductase activity, acting on paired donors, with incorporation or reduction of molecular oxygen;GO:0008395~steroid hydroxylase acti…
WBGene00001812	haf-2	826.659	1.96881	0.0002393	0.0028969	HAlF transporter (PGP related) [Source:UniProtKB/TrEMBL;Acc:O02086]	protein_coding	GO:0016020~membrane;GO:0016021~integral component of membrane;GO:0006810~transport;GO:0005524~ATP binding;GO:0000166~nucleotide binding;GO:0055085~transmembrane transport;GO:0016887~ATPase activity;GO:0042626~ATPase activity, coupled to transmembrane movement of substances;GO:0016246~RNA interference;GO:0015833~peptide transport;GO:0015197~peptide transporter activity
WBGene00003978	pes-4	30.8041	1.96697	0.000136713	0.00177214	Patterned Expression Site [Source:UniProtKB/TrEMBL;Acc:Q95Y67]	protein_coding	GO:0003723~RNA binding;GO:0003676~nucleic acid binding
WBGene00021339	Y34F4.4	31.6839	1.96604	0.00153367	0.0137377		protein_coding	GO:0016020~membrane;GO:0016021~integral component of membrane
WBGene00010005	cnc-7	62.9798	1.96541	0.000468806	0.00512166	CaeNaCin (Caenorhabditis bacteriocin) [Source:UniProtKB/TrEMBL;Acc:Q9U3E5]	protein_coding	GO:0016020~membrane;GO:0016021~integral component of membrane
WBGene00010086	F55B11.4	120.906	1.96231	5.1201e-07	1.23199e-05		protein_coding	~
WBGene00020879	T28A11.17	15.1722	1.95785	0.00203811	0.0174914		protein_coding	GO:0006508~proteolysis;GO:0008237~metallopeptidase activity
WBGene00018418	F44E2.4	41.1357	1.95647	0.00160103	0.0142347		protein_coding	GO:0016020~membrane;GO:0016021~integral component of membrane;GO:0005515~protein binding
WBGene00000452	ceh-31	14.5208	1.95499	0.00225586	0.0190039	Homeobox protein ceh-31 [Source:UniProtKB/Swiss-Prot;Acc:Q22910]	protein_coding	GO:0005634~nucleus;GO:0003677~DNA binding;GO:0006355~regulation of transcription, DNA-templated;GO:0043565~sequence-specific DNA binding;GO:0000977~RNA polymerase II regulatory region sequence-specific DNA binding;GO:0007275~multicellular organism development;GO:0006357~regulation of transcription from RNA polymerase II promoter;GO:0045944~positive regulation of transcription from RNA polymerase …
WBGene00019875	mca-2	283.672	1.95277	7.763e-07	1.78515e-05	Calcium-transporting ATPase [Source:UniProtKB/TrEMBL;Acc:Q9TYP9]	protein_coding	GO:0016020~membrane;GO:0016021~integral component of membrane;GO:0006810~transport;GO:0006811~ion transport;GO:0016787~hydrolase activity;GO:0005524~ATP binding;GO:0000166~nucleotide binding;GO:0046872~metal ion binding;GO:0070588~calcium ion transmembrane transport;GO:0006816~calcium ion transport;GO:0005887~integral component of plasma membrane;GO:0043231~intracellular membrane-bounded organell…
WBGene00011768	oac-46	111.807	1.95111	2.10374e-06	4.41984e-05	O-ACyltransferase homolog [Source:UniProtKB/TrEMBL;Acc:Q94056]	protein_coding	GO:0016020~membrane;GO:0016021~integral component of membrane;GO:0016740~transferase activity;GO:0016746~transferase activity, transferring acyl groups;GO:0016747~transferase activity, transferring acyl groups other than amino-acyl groups
WBGene00007749	ceh-79	44.1698	1.95045	0.00162116	0.0143808	C. Elegans Homeobox [Source:UniProtKB/TrEMBL;Acc:O02224]	protein_coding	GO:0003677~DNA binding
WBGene00016004	C18H9.6	4408.93	1.94363	4.26562e-11	1.92484e-09		protein_coding	~
WBGene00011060	R06C1.6	27.4328	1.94246	0.00718681	0.0491583		protein_coding	~
WBGene00015369	ugt-51	39.4178	1.93806	0.00593433	0.0420508	UDP-GlucuronosylTransferase [Source:UniProtKB/TrEMBL;Acc:O16506]	protein_coding	GO:0016020~membrane;GO:0016021~integral component of membrane;GO:0008152~metabolic process;GO:0016740~transferase activity;GO:0015020~glucuronosyltransferase activity;GO:0016758~transferase activity, transferring hexosyl groups;GO:0009813~flavonoid biosynthetic process;GO:0043231~intracellular membrane-bounded organelle;GO:0052696~flavonoid glucuronidation
WBGene00011393	T03D8.6	125.583	1.93278	3.69904e-08	1.11171e-06		protein_coding	GO:0006749~glutathione metabolic process;GO:0003840~gamma-glutamyltransferase activity;GO:0016020~membrane;GO:0016021~integral component of membrane
WBGene00045053	K12C11.7	42.6464	1.93195	4.70267e-07	1.14393e-05		protein_coding	GO:0016020~membrane;GO:0016021~integral component of membrane;GO:0005375~copper ion transmembrane transporter activity;GO:0035434~copper ion transmembrane transport
WBGene00001983	hoe-1	1245.77	1.93118	2.7555e-06	5.60754e-05	Ribonuclease Z [Source:UniProtKB/Swiss-Prot;Acc:O44476]	protein_coding	GO:0005634~nucleus;GO:0016787~hydrolase activity;GO:0046872~metal ion binding;GO:0005739~mitochondrion;GO:0040026~positive regulation of vulval development;GO:0002119~nematode larval development;GO:0007281~germ cell development;GO:0008033~tRNA processing;GO:0004518~nuclease activity;GO:0007126~meiotic nuclear division;GO:0004519~endonuclease activity;GO:0072684~mitochondrial tRNA 3'-trailer cleav…
WBGene00011254	R12G8.1	36.7316	1.92868	0.0012121	0.0113743		protein_coding	GO:0005634~nucleus;GO:0005886~plasma membrane;GO:0005524~ATP binding;GO:0006468~protein phosphorylation;GO:0046872~metal ion binding;GO:0005737~cytoplasm;GO:0004674~protein serine/threonine kinase activity;GO:0035556~intracellular signal transduction;GO:0018105~peptidyl-serine phosphorylation;GO:0004697~protein kinase C activity
WBGene00010644	K07G5.5	103.489	1.92807	3.53826e-05	0.000545383		protein_coding	GO:0016020~membrane;GO:0016021~integral component of membrane;GO:0055085~transmembrane transport;GO:0006812~cation transport;GO:0008324~cation transmembrane transporter activity;GO:0098655~cation transmembrane transport;GO:0005385~zinc ion transmembrane transporter activity;GO:0010043~response to zinc ion;GO:0061088~regulation of sequestering of zinc ion;GO:0071577~zinc II ion transmembrane trans…
WBGene00015220	B0507.3	22.1658	1.92706	0.0061535	0.0432559		protein_coding	~;GO:0005515~protein binding
WBGene00020077	R52.5	13.9132	1.92693	0.00502692	0.0366897		protein_coding	~
WBGene00007497	C09G9.8	25.6468	1.9259	0.000188134	0.00233648		protein_coding	~
WBGene00019674	K12C11.3	162.265	1.92533	7.14478e-11	3.15994e-09		protein_coding	GO:0016020~membrane;GO:0016021~integral component of membrane;GO:0005375~copper ion transmembrane transporter activity;GO:0035434~copper ion transmembrane transport
WBGene00004929	soc-2	217.213	1.92318	5.94851e-07	1.40939e-05	Leucine-rich repeat protein soc-2 [Source:UniProtKB/Swiss-Prot;Acc:Q22875]	protein_coding	GO:0005515~protein binding;GO:0040025~vulval development;GO:0007517~muscle organ development;GO:0008543~fibroblast growth factor receptor signaling pathway;GO:0031344~regulation of cell projection organization;GO:0046579~positive regulation of Ras protein signal transduction;GO:0017016~Ras GTPase binding
WBGene00008969	F20C5.4	34.417	1.92287	0.00509383	0.0371432		protein_coding	GO:0016020~membrane;GO:0016021~integral component of membrane;GO:0045087~innate immune response
WBGene00001559	gei-1	27.97	1.92252	0.000434296	0.00482593	GEX Interacting protein [Source:UniProtKB/TrEMBL;Acc:C7FZT8]	protein_coding	GO:0007165~signal transduction;GO:0008289~lipid binding;GO:0005515~protein binding
WBGene00017336	ugt-41	2090.64	1.92251	0.00205349	0.0176039	UDP-GlucuronosylTransferase [Source:UniProtKB/TrEMBL;Acc:O16922]	protein_coding	GO:0016020~membrane;GO:0016021~integral component of membrane;GO:0008152~metabolic process;GO:0016740~transferase activity;GO:0015020~glucuronosyltransferase activity;GO:0016758~transferase activity, transferring hexosyl groups;GO:0009813~flavonoid biosynthetic process;GO:0043231~intracellular membrane-bounded organelle;GO:0052696~flavonoid glucuronidation
WBGene00011726	lpr-2	23.0851	1.92072	0.000234954	0.00285317	LiPocalin-Related protein [Source:UniProtKB/TrEMBL;Acc:G5EEB8]	protein_coding	GO:0005576~extracellular region;GO:0006810~transport;GO:0005215~transporter activity;GO:0044765~single-organism transport;GO:0005501~retinoid binding
WBGene00015709	cyp-33A1	350.818	1.46991	6.83849e-05	0.000974923	CYtochrome P450 family [Source:UniProtKB/TrEMBL;Acc:Q27470]	protein_coding	GO:0046872~metal ion binding;GO:0055114~oxidation-reduction process;GO:0016491~oxidoreductase activity;GO:0004497~monooxygenase activity;GO:0005506~iron ion binding;GO:0020037~heme binding;GO:0016705~oxidoreductase activity, acting on paired donors, with incorporation or reduction of molecular oxygen;GO:0008395~steroid hydroxylase activity
WBGene00009621	fipr-21	11254.5	1.91865	3.04303e-14	1.94954e-12	FIP (Fungus-Induced Protein) Related [Source:UniProtKB/TrEMBL;Acc:Q20277]	protein_coding	~
WBGene00014136	ZK896.5	50.7632	1.91733	4.42117e-06	8.66991e-05		protein_coding	~
WBGene00000458	ceh-37	94.6124	1.91659	6.97295e-10	2.7071e-08	Homeobox protein ceh-37 [Source:UniProtKB/Swiss-Prot;Acc:Q93356]	protein_coding	GO:0005634~nucleus;GO:0003677~DNA binding;GO:0006355~regulation of transcription, DNA-templated;GO:0043565~sequence-specific DNA binding;GO:0005694~chromosome;GO:0007275~multicellular organism development;GO:0006357~regulation of transcription from RNA polymerase II promoter;GO:0000723~telomere maintenance;GO:0042048~olfactory behavior;GO:0000784~nuclear chromosome, telomeric region;GO:0048665~ne…
WBGene00022653	ZK105.1	465.677	1.91516	2.94158e-13	1.70875e-11		protein_coding	~
WBGene00016594	C42D4.1	1806.56	1.91433	6.3567e-13	3.55975e-11		protein_coding	~
WBGene00015935	C17H12.10	67.0013	1.91291	4.11237e-07	1.0098e-05		protein_coding	GO:0016020~membrane;GO:0016021~integral component of membrane
WBGene00007309	C04G2.10	160.714	1.90571	4.87338e-10	1.9305e-08		protein_coding	GO:0005634~nucleus;GO:0004672~protein kinase activity;GO:0005524~ATP binding;GO:0006468~protein phosphorylation;GO:0005737~cytoplasm;GO:0004674~protein serine/threonine kinase activity;GO:0035556~intracellular signal transduction
WBGene00011774	ttr-54	106.515	1.90261	8.3639e-08	2.3546e-06	TransThyretin-Related family domain [Source:UniProtKB/TrEMBL;Acc:Q22499]	protein_coding	GO:0005615~extracellular space
WBGene00008681	scrm-4	10.5798	1.90215	0.00719925	0.0492217	Phospholipid scramblase [Source:UniProtKB/TrEMBL;Acc:O62149]	protein_coding	GO:0016020~membrane;GO:0017121~phospholipid scrambling;GO:0017128~phospholipid scramblase activity
WBGene00011801	T16G1.7	1889.19	1.89848	2.29787e-06	4.79303e-05		protein_coding	~
WBGene00013755	fbxa-115	16.9619	1.89691	0.00149349	0.0134475	F-box A protein [Source:UniProtKB/TrEMBL;Acc:Q9U2W8]	protein_coding	GO:0005515~protein binding
WBGene00022258	Y73C8B.1	25.9689	1.89683	0.00472836	0.0348043		protein_coding	GO:0016787~hydrolase activity
WBGene00010488	endu-1	451.349	1.89668	1.80167e-15	1.29255e-13	Poly(U)-specific endoribonuclease homolog [Source:UniProtKB/Swiss-Prot;Acc:Q21109]	protein_coding	GO:0005576~extracellular region;GO:0016787~hydrolase activity;GO:0003723~RNA binding;GO:0046872~metal ion binding;GO:0090305~nucleic acid phosphodiester bond hydrolysis;GO:0016788~hydrolase activity, acting on ester bonds;GO:0004518~nuclease activity;GO:0090502~RNA phosphodiester bond hydrolysis, endonucleolytic;GO:0004519~endonuclease activity;GO:0004521~endoribonuclease activity
WBGene00044073	tag-244	244.001	1.89614	3.40219e-08	1.03045e-06		protein_coding	GO:0045087~innate immune response;GO:0045121~membrane raft;~
WBGene00019593	K09F6.10	24.0981	1.89222	0.00099818	0.00963402		protein_coding	~
WBGene00020386	cyp-34A4	184.702	1.05578	0.0054469	0.0392762	CYtochrome P450 family [Source:UniProtKB/TrEMBL;Acc:O61935]	protein_coding	GO:0046872~metal ion binding;GO:0055114~oxidation-reduction process;GO:0016491~oxidoreductase activity;GO:0004497~monooxygenase activity;GO:0005506~iron ion binding;GO:0020037~heme binding;GO:0016705~oxidoreductase activity, acting on paired donors, with incorporation or reduction of molecular oxygen;GO:0008395~steroid hydroxylase activity
WBGene00022814	ZK742.4	46.8701	1.89096	7.38367e-05	0.00103932		protein_coding	GO:0055114~oxidation-reduction process;GO:0003824~catalytic activity;GO:0016491~oxidoreductase activity;GO:0005622~intracellular;GO:0010181~FMN binding;GO:0003959~NADPH dehydrogenase activity
WBGene00007691	C23H4.2	58.2155	1.89043	5.48953e-07	1.30874e-05	Carboxylic ester hydrolase [Source:UniProtKB/TrEMBL;Acc:Q93251]	protein_coding	GO:0016020~membrane;GO:0016021~integral component of membrane;GO:0016787~hydrolase activity;GO:0005615~extracellular space;GO:0052689~carboxylic ester hydrolase activity
WBGene00001770	gst-22	161.853	1.88957	1.33348e-06	2.91568e-05	Glutathione S-Transferase [Source:UniProtKB/TrEMBL;Acc:O45387]	protein_coding	GO:0016740~transferase activity;GO:0005515~protein binding
WBGene00010742	K10D6.2	35.8676	1.88487	1.90874e-05	0.000317364		protein_coding	GO:0016020~membrane;GO:0016021~integral component of membrane
WBGene00002274	lec-11	1228.83	1.8824	0.000184574	0.00229693	Galectin [Source:UniProtKB/TrEMBL;Acc:Q94215]	protein_coding	GO:0005737~cytoplasm;GO:0030246~carbohydrate binding;GO:0045087~innate immune response
WBGene00044811	F12E12.11	200.392	1.88115	0.000794639	0.00797696		protein_coding	GO:0055114~oxidation-reduction process;GO:0016491~oxidoreductase activity
WBGene00013119	Y51H4A.25	31.137	1.87868	0.000837171	0.00833148		protein_coding	GO:0016020~membrane;GO:0016021~integral component of membrane;GO:0008375~acetylglucosaminyltransferase activity;GO:0005515~protein binding
WBGene00021565	Y45G12C.1	132.932	1.87814	4.10868e-05	0.000622822		protein_coding	~
WBGene00011831	T19B10.2	264.58	1.87654	2.69863e-06	5.51341e-05		protein_coding	~
WBGene00001466	flr-2	19.6926	1.87547	0.000298647	0.00351424	Glycoprotein hormone alpha 2 [Source:UniProtKB/TrEMBL;Acc:C8KHX6]	protein_coding	GO:0005615~extracellular space
WBGene00003602	nhr-3	85.9273	1.87511	3.0347e-05	0.000474815	Nuclear hormone receptor family member nhr-3 [Source:UniProtKB/Swiss-Prot;Acc:Q9XTJ4]	protein_coding	GO:0005634~nucleus;GO:0003677~DNA binding;GO:0008270~zinc ion binding;GO:0046872~metal ion binding;GO:0003700~transcription factor activity, sequence-specific DNA binding;GO:0006355~regulation of transcription, DNA-templated;GO:0043565~sequence-specific DNA binding;GO:0006351~transcription, DNA-templated;GO:0043401~steroid hormone mediated signaling pathway
[truncated: 612 more rows]

## Sheet: ano_upgene
name	Gene.name	baseMean	log2FoldChange	pvalue	padj	Gene.description	Gene.biotype	GO
[truncated: 1,594 more rows]

## Sheet: ano_downgene
name	Gene.name	baseMean	log2FoldChange	pvalue	padj	Gene.description	Gene.biotype	GO
[truncated: 638 more rows]

[truncated: 3 more sheets: sig_cc, mitochondrial genes, mitochondrial gene induction]
