# Supplementary material for: Wounding triggers MIRO-1 dependent mitochondrial fragmentation that accelerates epidermal wound closure through oxidative signaling
Source: Nat Commun. 2020 Feb 26;11:1050. doi: 10.1038/s41467-020-14885-x (PMC7044169; doi:10.1038/s41467-020-14885-x)
Supplement: Supplementary file 5 — Supplementary Data 2 [file 41467_2020_14885_MOESM5_ESM.xlsx]

## Sheet: df_216_gene
name	Gene.name	baseMean	log2FoldChange	pvalue	padj	Gene.description	Gene.biotype	GO
WBGene00008810	cyp-13A12	86.6956	3.62381	6.61966e-08	6.07694e-06	CYtochrome P450 family [Source:UniProtKB/TrEMBL;Acc:O17807]	protein_coding	GO:0046872~metal ion binding;GO:0055114~oxidation-reduction process;GO:0016491~oxidoreductase activity;GO:0004497~monooxygenase activity;GO:0005506~iron ion binding;GO:0020037~heme binding;GO:0016705~oxidoreductase activity, acting on paired donors, with incorporation or reduction of molecular oxygen
WBGene00011674	cyp-13A8	40.1938	5.83682	5.17966e-10	9.10817e-08	Putative cytochrome P450 CYP13A8 [Source:UniProtKB/Swiss-Prot;Acc:Q27516]	protein_coding	GO:0046872~metal ion binding;GO:0055114~oxidation-reduction process;GO:0016491~oxidoreductase activity;GO:0004497~monooxygenase activity;GO:0005506~iron ion binding;GO:0020037~heme binding;GO:0016705~oxidoreductase activity, acting on paired donors, with incorporation or reduction of molecular oxygen
WBGene00011009	cyp-14A4	48.0403	2.37969	5.98403e-06	0.000292983	CYtochrome P450 family [Source:UniProtKB/TrEMBL;Acc:G5ED86]	protein_coding	GO:0046872~metal ion binding;GO:0055114~oxidation-reduction process;GO:0016491~oxidoreductase activity;GO:0004497~monooxygenase activity;GO:0005506~iron ion binding;GO:0020037~heme binding;GO:0016705~oxidoreductase activity, acting on paired donors, with incorporation or reduction of molecular oxygen
WBGene00021167	cyp-32B1	31.0114	2.1186	0.000926582	0.0184798	CYtochrome P450 family [Source:UniProtKB/TrEMBL;Acc:Q9N4Q5]	protein_coding	GO:0046872~metal ion binding;GO:0055114~oxidation-reduction process;GO:0016491~oxidoreductase activity;GO:0004497~monooxygenase activity;GO:0005506~iron ion binding;GO:0020037~heme binding;GO:0016705~oxidoreductase activity, acting on paired donors, with incorporation or reduction of molecular oxygen
WBGene00019967	cyp-33C8	419.213	2.97545	1.51344e-20	8.99778e-18	CYtochrome P450 family [Source:UniProtKB/TrEMBL;Acc:O02641]	protein_coding	GO:0046872~metal ion binding;GO:0055114~oxidation-reduction process;GO:0016491~oxidoreductase activity;GO:0004497~monooxygenase activity;GO:0005506~iron ion binding;GO:0020037~heme binding;GO:0016705~oxidoreductase activity, acting on paired donors, with incorporation or reduction of molecular oxygen;GO:0008395~steroid hydroxylase activity
WBGene00012448	cyp-33D3	19.8246	2.73892	0.001921	0.0326308	CYtochrome P450 family [Source:UniProtKB/TrEMBL;Acc:G5EE22]	protein_coding	GO:0016020~membrane;GO:0016021~integral component of membrane;GO:0046872~metal ion binding;GO:0055114~oxidation-reduction process;GO:0016491~oxidoreductase activity;GO:0004497~monooxygenase activity;GO:0005506~iron ion binding;GO:0020037~heme binding;GO:0016705~oxidoreductase activity, acting on paired donors, with incorporation or reduction of molecular oxygen;GO:0008395~steroid hydroxylase acti…
WBGene00000986	dhs-23	214.901	2.97631	1.38172e-13	4.42328e-11	DeHydrogenases, Short chain [Source:UniProtKB/TrEMBL;Acc:O45709]	protein_coding	GO:0055114~oxidation-reduction process;GO:0016491~oxidoreductase activity
WBGene00000988	dhs-25	10239.1	-1.00546	0.00010065	0.00313369	DeHydrogenases, Short chain [Source:UniProtKB/TrEMBL;Acc:Q19246]	protein_coding	GO:0055114~oxidation-reduction process;GO:0016491~oxidoreductase activity
WBGene00016103	dpyd-1	474.038	1.02288	2.54608e-06	0.000146487	Dihydropyrimidine dehydrogenase [NADP(+)] [Source:UniProtKB/Swiss-Prot;Acc:Q18164]	protein_coding	GO:0000166~nucleotide binding;GO:0046872~metal ion binding;GO:0055114~oxidation-reduction process;GO:0005737~cytoplasm;GO:0003824~catalytic activity;GO:0016491~oxidoreductase activity;GO:0016627~oxidoreductase activity, acting on the CH-CH group of donors;GO:0051536~iron-sulfur cluster binding;GO:0051539~4 iron, 4 sulfur cluster binding;GO:0006212~uracil catabolic process;GO:0006214~thymidine cat…
WBGene00009902	drd-1	1536.23	1.06566	0.00130693	0.0243538	Dietary restriction down regulated [Source:UniProtKB/TrEMBL;Acc:A5JYS2]	protein_coding	GO:0016020~membrane;GO:0016021~integral component of membrane;GO:0055114~oxidation-reduction process;GO:0016491~oxidoreductase activity;GO:0005506~iron ion binding;GO:0006633~fatty acid biosynthetic process;GO:0005789~endoplasmic reticulum membrane;GO:0016126~sterol biosynthetic process;GO:0000254~C-4 methylsterol oxidase activity
WBGene00044811	F12E12.11	709.132	3.58051	9.00066e-29	9.98755e-26		protein_coding	GO:0055114~oxidation-reduction process;GO:0016491~oxidoreductase activity
WBGene00009334	F32D8.12	1276.29	-0.974746	4.86872e-05	0.00172687		protein_coding	GO:0055114~oxidation-reduction process;GO:0003824~catalytic activity;GO:0016491~oxidoreductase activity;GO:0050660~flavin adenine dinucleotide binding;GO:0016614~oxidoreductase activity, acting on CH-OH group of donors
WBGene00001398	fat-6	864.944	1.08373	0.00307452	0.0468115	Delta(9)-fatty-acid desaturase fat-6 [Source:UniProtKB/Swiss-Prot;Acc:G5EGN2]	protein_coding	GO:0016020~membrane;GO:0016021~integral component of membrane;GO:0055114~oxidation-reduction process;GO:0016491~oxidoreductase activity;GO:0006631~fatty acid metabolic process;GO:0007275~multicellular organism development;GO:0005506~iron ion binding;GO:0006633~fatty acid biosynthetic process;GO:0006629~lipid metabolic process;GO:0045087~innate immune response;GO:0005789~endoplasmic reticulum memb…
WBGene00001768	gst-20	1340.42	1.78184	3.06578e-12	8.1439e-10	Glutathione S-Transferase [Source:UniProtKB/TrEMBL;Acc:G5EC71]	protein_coding	GO:0055114~oxidation-reduction process;GO:0016740~transferase activity;GO:0005737~cytoplasm;GO:0005515~protein binding;GO:0008340~determination of adult lifespan;GO:0004364~glutathione transferase activity
WBGene00002262	ldh-1	670.763	0.816679	0.000285613	0.00741346	L-lactate dehydrogenase [Source:UniProtKB/Swiss-Prot;Acc:Q27888]	protein_coding	GO:0055114~oxidation-reduction process;GO:0005737~cytoplasm;GO:0003824~catalytic activity;GO:0016491~oxidoreductase activity;GO:0005975~carbohydrate metabolic process;GO:0016616~oxidoreductase activity, acting on the CH-OH group of donors, NAD or NADP as acceptor;GO:0019752~carboxylic acid metabolic process;GO:0004459~L-lactate dehydrogenase activity
WBGene00019819	R02D3.1	942.367	0.690985	0.000482898	0.0111236		protein_coding	GO:0055114~oxidation-reduction process;GO:0016491~oxidoreductase activity;GO:0005737~cytoplasm;GO:0006091~generation of precursor metabolites and energy;GO:0019878~lysine biosynthetic process via aminoadipic acid;GO:0004753~saccharopine dehydrogenase activity
WBGene00019886	R05D8.9	13.365	2.79027	0.00250692	0.0399036		protein_coding	GO:0055114~oxidation-reduction process;GO:0016491~oxidoreductase activity
WBGene00004932	sod-3	44.2003	1.38953	0.00134626	0.0247907	Superoxide dismutase [Mn] 2, mitochondrial [Source:UniProtKB/Swiss-Prot;Acc:P41977]	protein_coding	GO:0046872~metal ion binding;GO:0055114~oxidation-reduction process;GO:0016491~oxidoreductase activity;GO:0005739~mitochondrion;GO:0042803~protein homodimerization activity;GO:0004784~superoxide dismutase activity;GO:0006801~superoxide metabolic process;GO:0019430~removal of superoxide radicals;GO:0097249~mitochondrial respiratory chain supercomplex
WBGene00000016	abf-5	242.95	1.51746	1.72428e-05	0.000717588	ABF-5; AntiBacterial Factor related [Source:UniProtKB/TrEMBL;Acc:G5EFQ2]	protein_coding	~
WBGene00015894	acdh-2	371.429	-1.12144	8.86474e-05	0.00281619	Acyl CoA DeHydrogenase [Source:UniProtKB/TrEMBL;Acc:H2KYU0]	protein_coding	GO:0008152~metabolic process;GO:0055114~oxidation-reduction process;GO:0016491~oxidoreductase activity;GO:0009055~electron carrier activity;GO:0000062~fatty-acyl-CoA binding;GO:0003995~acyl-CoA dehydrogenase activity;GO:0016627~oxidoreductase activity, acting on the CH-CH group of donors;GO:0050660~flavin adenine dinucleotide binding;GO:0005777~peroxisome;GO:0033539~fatty acid beta-oxidation usin…
WBGene00009221	acs-2	113.992	1.27166	0.0026935	0.0423531	Fatty Acid CoA Synthetase family [Source:UniProtKB/TrEMBL;Acc:O18693]	protein_coding	GO:0008152~metabolic process;GO:0003824~catalytic activity;GO:0006631~fatty acid metabolic process;GO:0005739~mitochondrion
WBGene00000066	act-4	21629.5	-0.754519	0.00134077	0.0247626	Actin-4 [Source:UniProtKB/Swiss-Prot;Acc:P10986]	protein_coding	GO:0005856~cytoskeleton;GO:0005524~ATP binding;GO:0000166~nucleotide binding;GO:0005737~cytoplasm;GO:0005200~structural constituent of cytoskeleton;GO:0005865~striated muscle thin filament;GO:0030036~actin cytoskeleton organization;GO:0045121~membrane raft
WBGene00019730	asns-2	325.886	-2.28688	5.6726e-09	7.15378e-07	Asparagine synthetase [Source:UniProtKB/TrEMBL;Acc:Q65ZI9]	protein_coding	GO:0006541~glutamine metabolic process;GO:0005829~cytosol;GO:0042803~protein homodimerization activity;GO:0004066~asparagine synthase (glutamine-hydrolyzing) activity;GO:0006529~asparagine biosynthetic process;GO:0016020~membrane;GO:0016021~integral component of membrane
WBGene00007605	asp-10	547.275	-0.801121	0.00307259	0.0468115	ASpartyl Protease [Source:UniProtKB/TrEMBL;Acc:Q18020]	protein_coding	GO:0016787~hydrolase activity;GO:0006508~proteolysis;GO:0008233~peptidase activity;GO:0004190~aspartic-type endopeptidase activity;GO:0030163~protein catabolic process
WBGene00000221	atf-5	2174.69	-0.810784	0.00165143	0.0289988	ATF (cAMP-dependent transcription factor) family [Source:UniProtKB/TrEMBL;Acc:Q22156]	protein_coding	GO:0005634~nucleus;GO:0003700~transcription factor activity, sequence-specific DNA binding;GO:0006355~regulation of transcription, DNA-templated;GO:0043565~sequence-specific DNA binding;GO:0000977~RNA polymerase II regulatory region sequence-specific DNA binding;GO:0006357~regulation of transcription from RNA polymerase II promoter;GO:0000981~RNA polymerase II transcription factor activity, seque…
WBGene00044646	B0205.14	576.705	8.16524	4.0187e-52	1.67245e-48		protein_coding	~
WBGene00015067	B0238.1	110.12	0.973404	0.000764466	0.016014	Carboxylic ester hydrolase [Source:UniProtKB/TrEMBL;Acc:O16497]	protein_coding	GO:0016787~hydrolase activity;GO:0005615~extracellular space;GO:0004104~cholinesterase activity
WBGene00015076	B0238.12	423.902	1.62256	0.000101186	0.00314254		protein_coding	~
WBGene00219208	B0365.9	278.405	0.991683	0.0015295	0.0275012		protein_coding	~
WBGene00000256	bli-6	541.759	-1.67164	5.92521e-06	0.000291245	BLIstered cuticle [Source:UniProtKB/TrEMBL;Acc:Q8MXR1]	protein_coding	GO:0016020~membrane;GO:0016021~integral component of membrane;GO:0042302~structural constituent of cuticle
WBGene00045386	C02B4.4	63.3877	1.59422	2.11506e-05	0.000833011		protein_coding	~
WBGene00007375	C06C3.4	99.0298	1.35336	0.000495289	0.0113254		protein_coding	~
WBGene00044773	C08A9.10	914.788	1.15886	0.000266167	0.00701998		protein_coding	~
WBGene00007459	C08F11.12	261.204	1.42789	3.91821e-07	2.86075e-05	UPF0375 protein C08F11.12 [Source:UniProtKB/Swiss-Prot;Acc:Q9U3R0]	protein_coding	GO:0005576~extracellular region
WBGene00007497	C09G9.8	28.314	1.64827	0.00163948	0.0288852		protein_coding	~
WBGene00007599	C15A11.7	1444.22	1.60809	2.38238e-08	2.41822e-06		protein_coding	GO:0016020~membrane;GO:0016021~integral component of membrane
WBGene00015947	C18A11.1	357.732	1.56338	8.96004e-09	1.08608e-06		protein_coding	~
WBGene00016004	C18H9.6	3227.45	0.816874	0.000805613	0.0165701		protein_coding	~
WBGene00016097	C25E10.8	832.061	1.40452	1.20374e-08	1.39155e-06		protein_coding	~
WBGene00016119	C25H3.10	188.151	1.00846	0.00052968	0.0119154		protein_coding	GO:0005515~protein binding
WBGene00007765	C27B7.9	1816.27	0.917677	3.86797e-07	2.84068e-05		protein_coding	~
WBGene00007890	C33A12.19	1288.11	0.971153	2.29405e-05	0.000895039		protein_coding	~
WBGene00016360	C33G8.2	416.219	-1.2442	7.53301e-05	0.00244285		protein_coding	~
WBGene00007959	C35C5.10	594.121	-0.915848	0.00333886	0.0499597		protein_coding	GO:0016020~membrane;GO:0016021~integral component of membrane
WBGene00014698	C37A5.3	47.8057	-2.46706	1.81288e-07	1.46024e-05		protein_coding	~
WBGene00008105	C45B11.2	15.795	2.67093	0.000924719	0.0184764		protein_coding	~
WBGene00016662	C45B2.8	165.251	-3.79857	5.66863e-11	1.17955e-08		protein_coding	~
WBGene00008113	C46C2.5	1000.2	1.41573	1.08308e-05	0.00048456		protein_coding	~
WBGene00016788	C49G7.10	487.314	1.84632	3.59444e-09	4.82544e-07		protein_coding	GO:0045087~innate immune response;~
WBGene00077593	C49G7.12	117.834	3.25263	7.94144e-22	5.21836e-19		protein_coding	~
WBGene00008233	C50F4.8	417.5	1.31259	2.30175e-07	1.79608e-05		protein_coding	~
WBGene00008255	C51E3.10	77.3734	1.40439	0.00277829	0.0433045		protein_coding	GO:0016020~membrane;GO:0016021~integral component of membrane;~
WBGene00016892	C53A3.2	1028.82	-1.97378	1.39716e-06	8.72179e-05		protein_coding	GO:0008152~metabolic process;GO:0016311~dephosphorylation;GO:0016791~phosphatase activity;GO:0005829~cytosol
WBGene00000412	cdr-1	92.4714	2.42377	1.37709e-06	8.67309e-05	CaDmium Responsive; Cadmium-inducible lysosomal protein CDR-1 [Source:UniProtKB/TrEMBL;Acc:G5EE89]	protein_coding	GO:0016021~integral component of membrane;GO:0003674~molecular_function;GO:0005764~lysosome;GO:1990170~stress response to cadmium ion
WBGene00000443	ceh-20	88.6578	2.48758	3.38947e-10	6.22316e-08	Homeobox protein ceh-20 [Source:UniProtKB/Swiss-Prot;Acc:P41779]	protein_coding	GO:0005634~nucleus;GO:0003677~DNA binding;GO:0003700~transcription factor activity, sequence-specific DNA binding;GO:0006355~regulation of transcription, DNA-templated;GO:0043565~sequence-specific DNA binding;GO:0006351~transcription, DNA-templated;GO:0000977~RNA polymerase II regulatory region sequence-specific DNA binding;GO:0005515~protein binding;GO:0045944~positive regulation of transcriptio…
WBGene00023408	cex-2	193.409	2.00761	8.68818e-17	3.61573e-14	Calexcitin-2 [Source:UniProtKB/Swiss-Prot;Acc:P45961]	protein_coding	GO:0005509~calcium ion binding;GO:0046872~metal ion binding
WBGene00013008	clec-146	425.347	0.751866	0.000891589	0.0180121	C-type LECtin [Source:UniProtKB/TrEMBL;Acc:B7WNB3]	protein_coding	GO:0030246~carbohydrate binding
WBGene00012583	clec-4	31.6804	2.13722	0.000784922	0.0162247	C-type LECtin [Source:UniProtKB/TrEMBL;Acc:Q9NAK5]	protein_coding	GO:0030246~carbohydrate binding
WBGene00000539	cln-3.1	278.546	-1.30396	7.2774e-05	0.00237228	Battenin [Source:UniProtKB/TrEMBL;Acc:G5EBM4]	protein_coding	GO:0016020~membrane;GO:0016021~integral component of membrane;GO:0005737~cytoplasm;GO:0008340~determination of adult lifespan;GO:0031301~integral component of organelle membrane;GO:0051453~regulation of intracellular pH;GO:0003674~molecular_function;GO:0046662~regulation of oviposition;GO:0005764~lysosome;GO:0007040~lysosome organization;GO:0005765~lysosomal membrane;GO:0007034~vacuolar transport…
WBGene00000558	cnc-4	171.738	-1.85586	0.00043844	0.0102893	CaeNaCin (Caenorhabditis bacteriocin) [Source:UniProtKB/TrEMBL;Acc:O44613]	protein_coding	GO:0016020~membrane;GO:0016021~integral component of membrane;GO:0045087~innate immune response;GO:0050832~defense response to fungus
WBGene00000677	col-103	5536.39	-0.833409	0.000153637	0.00441973	COLlagen [Source:UniProtKB/TrEMBL;Acc:O45114]	protein_coding	GO:0005581~collagen trimer;GO:0042302~structural constituent of cuticle
WBGene00000712	col-139	20011.3	-1.25745	0.00160966	0.0284906	COLlagen [Source:UniProtKB/TrEMBL;Acc:Q20282]	protein_coding	GO:0016020~membrane;GO:0016021~integral component of membrane;GO:0005581~collagen trimer;GO:0042302~structural constituent of cuticle
WBGene00000732	col-159	3888.96	-1.0338	0.000449034	0.0104985	COLlagen [Source:UniProtKB/TrEMBL;Acc:Q20922]	protein_coding	GO:0016020~membrane;GO:0016021~integral component of membrane;GO:0005581~collagen trimer;GO:0042302~structural constituent of cuticle
WBGene00000741	col-168	24.3137	-2.77688	0.000241533	0.00654129	COLlagen [Source:UniProtKB/TrEMBL;Acc:Q22380]	protein_coding	GO:0016020~membrane;GO:0016021~integral component of membrane;GO:0005581~collagen trimer;GO:0042302~structural constituent of cuticle
WBGene00000535	cpi-1	12148.2	0.996061	1.23099e-06	7.88147e-05	Cystatin [Source:UniProtKB/TrEMBL;Acc:G5EDZ9]	protein_coding	GO:0005615~extracellular space;GO:0002020~protease binding;GO:0004869~cysteine-type endopeptidase inhibitor activity;GO:0010466~negative regulation of peptidase activity;GO:0030414~peptidase inhibitor activity;GO:2000117~negative regulation of cysteine-type endopeptidase activity
WBGene00000785	cpr-5	16936.4	-1.82161	4.95799e-12	1.26327e-09	Cathepsin B-like cysteine proteinase 5 [Source:UniProtKB/Swiss-Prot;Acc:P43509]	protein_coding	GO:0016787~hydrolase activity;GO:0006508~proteolysis;GO:0008233~peptidase activity;GO:0008234~cysteine-type peptidase activity;GO:0005615~extracellular space;GO:0005764~lysosome;GO:0004197~cysteine-type endopeptidase activity;GO:0051603~proteolysis involved in cellular protein catabolic process
WBGene00008417	D2030.7	6668.12	-0.63049	0.00324403	0.0487972		protein_coding	GO:0046872~metal ion binding
WBGene00017082	DC2.5	900.948	1.56249	5.26711e-06	0.000265161		protein_coding	GO:0055114~oxidation-reduction process;GO:0016491~oxidoreductase activity
WBGene00016361	drd-10	389.375	-2.52752	4.64571e-11	1.01757e-08	Dietary restriction down regulated [Source:UniProtKB/TrEMBL;Acc:Q18400]	protein_coding	~
WBGene00017578	drl-1	142.254	-0.984891	0.00104372	0.0202656		protein_coding	GO:0016020~membrane;GO:0016021~integral component of membrane;GO:0004672~protein kinase activity;GO:0005524~ATP binding;GO:0006468~protein phosphorylation;GO:0005737~cytoplasm;GO:0023014~signal transduction by protein phosphorylation;GO:0004702~signal transducer, downstream of receptor, with serine/threonine kinase activity
WBGene00010262	droe-4	154.171	1.12047	0.000417526	0.00991028	Dietary restriction over expressed [Source:UniProtKB/TrEMBL;Acc:Q9XUW9]	protein_coding	~
WBGene00001099	dsc-4	337.625	-1.16033	0.000752744	0.0159298	Defecation Suppressor of Clk-1; Microsomal triglyceride transfer protein [Source:UniProtKB/TrEMBL;Acc:G5ECG7]	protein_coding	GO:0030968~endoplasmic reticulum unfolded protein response
WBGene00017131	E04F6.15	225.828	-0.991493	0.00207572	0.0343219		protein_coding	GO:0055114~oxidation-reduction process;GO:0016491~oxidoreductase activity
WBGene00001167	eef-2	23819.3	-0.709014	6.7543e-05	0.00221914	Elongation factor 2 [Source:UniProtKB/Swiss-Prot;Acc:P29691]	protein_coding	GO:0005525~GTP binding;GO:0000166~nucleotide binding;GO:0003924~GTPase activity;GO:0005737~cytoplasm;GO:0005622~intracellular;GO:0003746~translation elongation factor activity;GO:0006414~translational elongation;GO:0006412~translation;~
WBGene00017146	EGAP1.1	22.227	1.92333	0.00212884	0.0349717		protein_coding	~
WBGene00001303	emo-1	950.731	-1.08885	4.30736e-11	9.6031e-09	Protein transport protein Sec61 subunit gamma [Source:UniProtKB/Swiss-Prot;Acc:Q19967]	protein_coding	GO:0016020~membrane;GO:0016021~integral component of membrane;GO:0006810~transport;GO:0006886~intracellular protein transport;GO:0015031~protein transport;GO:0007275~multicellular organism development;GO:0005623~cell;GO:0005789~endoplasmic reticulum membrane;GO:0005783~endoplasmic reticulum;GO:0030154~cell differentiation;GO:0030728~ovulation;GO:0048477~oogenesis;GO:0001555~oocyte growth;GO:00154…
WBGene00011884	enol-1	4858.21	0.620363	0.000463806	0.0107632	Enolase [Source:UniProtKB/Swiss-Prot;Acc:Q27527]	protein_coding	GO:0046872~metal ion binding;GO:0005737~cytoplasm;GO:0000287~magnesium ion binding;GO:0016829~lyase activity;GO:0006096~glycolytic process;GO:0000015~phosphopyruvate hydratase complex;GO:0004634~phosphopyruvate hydratase activity;~
WBGene00008577	F08G2.5	25.3826	3.15523	8.1702e-06	0.000377796		protein_coding	GO:0005515~protein binding;GO:0045087~innate immune response
WBGene00008615	F09C6.1	187.954	6.85	1.43029e-31	1.98413e-28		protein_coding	GO:0051015~actin filament binding;GO:0030674~protein binding, bridging
WBGene00008617	F09C6.3	34.8084	8.42498	3.7281e-11	8.61951e-09		protein_coding	~
WBGene00008644	F10C2.3	116.007	-2.4799	5.11878e-07	3.63113e-05		protein_coding	GO:0008152~metabolic process;GO:0003824~catalytic activity;GO:0005615~extracellular space;GO:0032504~multicellular organism reproduction
WBGene00017484	F15E6.3	437.109	-1.37245	0.000544966	0.0121934	RNA binding protein; RRM-type RNA binding protein [Source:UniProtKB/TrEMBL;Acc:G5ECT2]	protein_coding	~
WBGene00017485	F15E6.4	2046.29	-0.773912	8.53743e-05	0.00271913		protein_coding	~
WBGene00008922	F17C11.11	767.165	0.807963	0.000756104	0.0159459		protein_coding	~
WBGene00017539	F17E9.2	19.7913	3.02813	2.85352e-05	0.00107308		protein_coding	~
WBGene00194713	F19B10.13	31.0171	3.89318	1.98451e-06	0.000119118		protein_coding	~
WBGene00194674	F23D12.11	8818.05	0.91485	6.93584e-05	0.00227281		protein_coding	~
WBGene00017764	F25A2.1	20.9955	2.20193	0.00211685	0.0348667		protein_coding	GO:0016787~hydrolase activity;GO:0006629~lipid metabolic process
WBGene00017970	F32A5.4	160.483	1.0928	0.000670941	0.0146446		protein_coding	GO:0005576~extracellular region;~
WBGene00018025	F35A5.2	415.329	1.42461	2.13597e-09	3.2923e-07		protein_coding	~
WBGene00009578	F40F8.5	345.219	0.964228	0.000414411	0.0098739		protein_coding	~
WBGene00018268	F41C3.2	36.9422	-3.02872	5.11729e-06	0.000259713		protein_coding	GO:0016020~membrane;GO:0016021~integral component of membrane;GO:0055085~transmembrane transport;GO:0022857~transmembrane transporter activity;GO:0006820~anion transport
WBGene00009803	F47B8.2	34.5021	2.26509	0.00068905	0.0148837		protein_coding	GO:0016020~membrane;GO:0016021~integral component of membrane
WBGene00018911	F56A4.3	223.237	-10.4657	5.04148e-18	2.24796e-15		protein_coding	GO:0005515~protein binding
WBGene00018997	F57B9.3	12.7695	3.10478	0.000690806	0.0148959		protein_coding	GO:0016787~hydrolase activity;GO:0005524~ATP binding;GO:0000166~nucleotide binding;GO:0006413~translational initiation;GO:0003676~nucleic acid binding;GO:0010468~regulation of gene expression;GO:0006412~translation;GO:0000122~negative regulation of transcription from RNA polymerase II promoter;GO:0004386~helicase activity;GO:0004004~ATP-dependent RNA helicase activity;GO:0010501~RNA secondary str…
WBGene00010204	F57F5.1	49247.9	-1.23143	1.28742e-12	3.73801e-10		protein_coding	GO:0016787~hydrolase activity;GO:0006508~proteolysis;GO:0008233~peptidase activity;GO:0008234~cysteine-type peptidase activity;GO:0005615~extracellular space;GO:0005764~lysosome;GO:0004197~cysteine-type endopeptidase activity;GO:0051603~proteolysis involved in cellular protein catabolic process
WBGene00010281	F58G11.3	663.092	-0.724908	0.00202375	0.0336887		protein_coding	~
WBGene00044107	F58G6.9	576.307	1.68121	1.28536e-05	0.000567056		protein_coding	GO:0016020~membrane;GO:0016021~integral component of membrane;GO:0005375~copper ion transmembrane transporter activity;GO:0035434~copper ion transmembrane transport
WBGene00019090	F59A7.2	112.891	0.978996	0.00264155	0.0416411		protein_coding	GO:0050829~defense response to Gram-negative bacterium
WBGene00077764	F59C6.16	814.135	-0.841595	1.41442e-05	0.00061745		protein_coding	~
WBGene00001387	far-3	534.72	2.48659	3.05628e-19	1.65903e-16	Fatty Acid/Retinol binding protein [Source:UniProtKB/TrEMBL;Acc:Q19478]	protein_coding	GO:0008289~lipid binding
WBGene00001388	far-4	468.993	3.55652	5.69137e-15	2.03019e-12	Fatty Acid/Retinol binding protein [Source:UniProtKB/TrEMBL;Acc:Q19477]	protein_coding	GO:0008289~lipid binding
WBGene00010934	fbxa-118	12.3578	5.12356	0.000126961	0.0037651	F-box A protein [Source:UniProtKB/TrEMBL;Acc:Q9XUD2]	protein_coding	GO:0005515~protein binding
WBGene00007989	fipr-22	87.5058	-2.35912	2.00858e-07	1.60751e-05	FIP (Fungus-Induced Protein) Related [Source:UniProtKB/TrEMBL;Acc:O62092]	protein_coding	~
WBGene00018138	folt-2	13144.5	-1.351	5.61191e-06	0.000278034	Folate-like transporter 2 [Source:UniProtKB/Swiss-Prot;Acc:O45166]	protein_coding	GO:0016020~membrane;GO:0016021~integral component of membrane;GO:0006810~transport;GO:0055085~transmembrane transport;GO:0022857~transmembrane transporter activity;GO:0005887~integral component of plasma membrane;GO:0005542~folic acid binding
WBGene00008132	gale-1	394.528	-0.747449	0.00171868	0.029927	UDP-GALactose 4-Epimerase [Source:UniProtKB/TrEMBL;Acc:O62107]	protein_coding	GO:0005975~carbohydrate metabolic process;GO:0016853~isomerase activity;GO:0042335~cuticle development;GO:0006012~galactose metabolic process;GO:0003978~UDP-glucose 4-epimerase activity;GO:0016857~racemase and epimerase activity, acting on carbohydrates and derivatives
WBGene00010146	glb-19	46.2341	1.54568	0.00109044	0.021042	GLoBin related [Source:UniProtKB/TrEMBL;Acc:C1P639]	protein_coding	GO:0006810~transport;GO:0019825~oxygen binding;GO:0020037~heme binding;GO:0005344~oxygen transporter activity;GO:0015671~oxygen transport
WBGene00001671	gpa-9	115.85	1.47608	6.02243e-06	0.000293711	Guanine nucleotide-binding protein alpha-9 subunit [Source:RefSeq peptide;Acc:NP_001256444]	protein_coding	GO:0003924~GTPase activity;GO:0004871~signal transducer activity;GO:0007186~G-protein coupled receptor signaling pathway;GO:0019001~guanyl nucleotide binding;GO:0031683~G-protein beta/gamma-subunit complex binding
WBGene00001760	gst-12	136.356	1.423	3.03782e-06	0.000169318	Glutathione S-Transferase [Source:UniProtKB/TrEMBL;Acc:Q93695]	protein_coding	GO:0016740~transferase activity;GO:0005515~protein binding
WBGene00001762	gst-14	443.325	7.68852	3.533e-55	2.20547e-51	Glutathione S-Transferase [Source:UniProtKB/TrEMBL;Acc:Q93696]	protein_coding	GO:0016740~transferase activity;GO:0005515~protein binding
WBGene00001770	gst-22	137.004	1.07197	0.00232989	0.0374371	Glutathione S-Transferase [Source:UniProtKB/TrEMBL;Acc:O45387]	protein_coding	GO:0016740~transferase activity;GO:0005515~protein binding
WBGene00001772	gst-24	460.763	2.72562	1.39941e-28	1.34397e-25	Glutathione S-Transferase [Source:UniProtKB/TrEMBL;Acc:Q93694]	protein_coding	GO:0016740~transferase activity;GO:0005515~protein binding;GO:0045087~innate immune response
WBGene00001753	gst-5	1488.56	1.59333	5.25617e-14	1.82287e-11	Probable glutathione S-transferase 5 [Source:UniProtKB/Swiss-Prot;Acc:Q09596]	protein_coding	GO:0016740~transferase activity;GO:0005515~protein binding;GO:0045087~innate immune response;GO:0004364~glutathione transferase activity;GO:0005575~cellular_component
WBGene00001754	gst-6	225.045	1.56289	0.000111166	0.00338515	Probable glutathione S-transferase 6 [Source:UniProtKB/Swiss-Prot;Acc:P91252]	protein_coding	GO:0016740~transferase activity;GO:0005515~protein binding;GO:0045087~innate immune response;GO:0004364~glutathione transferase activity;GO:0005575~cellular_component
WBGene00010411	H25K10.1	44.9269	2.45203	2.73617e-07	2.10871e-05	Purple acid phosphatase [Source:UniProtKB/TrEMBL;Acc:G5EE15]	protein_coding	GO:0016311~dephosphorylation;GO:0016787~hydrolase activity;GO:0003993~acid phosphatase activity;GO:0046872~metal ion binding
WBGene00017301	hach-1	2116.45	-0.878965	5.98212e-05	0.00203506	3-hydroxyisobutyryl-CoA hydrolase, mitochondrial [Source:UniProtKB/TrEMBL;Acc:Q19278]	protein_coding	GO:0016787~hydrolase activity;GO:0005739~mitochondrion;GO:0006635~fatty acid beta-oxidation;GO:0003860~3-hydroxyisobutyryl-CoA hydrolase activity;GO:0006574~valine catabolic process;GO:0009083~branched-chain amino acid catabolic process
WBGene00002015	hsp-16.1	31.6082	2.15212	0.000467452	0.0108077	Heat shock protein Hsp-16.1/Hsp-16.11 [Source:UniProtKB/Swiss-Prot;Acc:P34696]	protein_coding	GO:0030968~endoplasmic reticulum unfolded protein response;GO:0009408~response to heat;GO:0051082~unfolded protein binding;GO:0005797~Golgi medial cisterna
WBGene00002018	hsp-16.41	26.726	1.95463	0.00179831	0.0308851	Heat shock protein Hsp-16.41 [Source:UniProtKB/Swiss-Prot;Acc:P06581]	protein_coding	GO:0030968~endoplasmic reticulum unfolded protein response;GO:0050829~defense response to Gram-negative bacterium;GO:0009408~response to heat;GO:0051082~unfolded protein binding
WBGene00002019	hsp-16.48	57.4794	1.69851	0.000272119	0.00715243	Heat shock protein Hsp-16.48/Hsp-16.49 [Source:UniProtKB/Swiss-Prot;Acc:P02513]	protein_coding	GO:0008340~determination of adult lifespan;GO:0030968~endoplasmic reticulum unfolded protein response;GO:0009408~response to heat;GO:0051082~unfolded protein binding
WBGene00002020	hsp-16.49	67.0353	1.87542	0.000131935	0.00387579	Heat shock protein Hsp-16.48/Hsp-16.49 [Source:UniProtKB/Swiss-Prot;Acc:P02513]	protein_coding	GO:0008340~determination of adult lifespan;GO:0030968~endoplasmic reticulum unfolded protein response;GO:0009408~response to heat;GO:0051082~unfolded protein binding
WBGene00016669	ilys-2	34.1682	3.9635	7.62389e-09	9.33179e-07	Invertebrate LYSozyme [Source:UniProtKB/TrEMBL;Acc:O76358]	protein_coding	GO:0003796~lysozyme activity;GO:0050830~defense response to Gram-positive bacterium
WBGene00002105	ins-22	184.044	1.61814	5.34192e-08	5.01458e-06	Probable insulin-like peptide alpha-type 2 [Source:UniProtKB/Swiss-Prot;Acc:Q21508]	protein_coding	GO:0005576~extracellular region
WBGene00019540	K08D12.6	2448.57	-0.817254	0.000223678	0.00612418		protein_coding	~
WBGene00019550	K09C4.5	271.319	-1.51086	0.000368289	0.00896314		protein_coding	GO:0016020~membrane;GO:0016021~integral component of membrane;GO:0055085~transmembrane transport;GO:0022857~transmembrane transporter activity
WBGene00019564	K09D9.1	144.386	2.21186	2.56054e-08	2.57809e-06		protein_coding	GO:0045087~innate immune response
WBGene00206386	K10C2.12	467.809	1.2007	0.000218133	0.00599865		protein_coding	GO:0005515~protein binding
WBGene00019664	K11H12.8	834.239	1.04785	1.68871e-08	1.83335e-06		protein_coding	GO:0016020~membrane;GO:0016021~integral component of membrane;~
WBGene00016289	lntl-1	378.134	0.849885	0.00150612	0.0272916	LIN-24 (Twenty-four) Like [Source:UniProtKB/TrEMBL;Acc:V6CLN0]	protein_coding	GO:0005515~protein binding;~
WBGene00008051	lron-4	58.4631	1.51739	0.00223455	0.0362787	ELRR (Extracellular Leucine-Rich Repeat) ONly [Source:UniProtKB/TrEMBL;Acc:Q09498]	protein_coding	GO:0005515~protein binding
WBGene00019732	M02D8.6	358.953	0.904935	3.77025e-05	0.00137235		protein_coding	~
WBGene00010940	M163.8	476.092	1.26707	1.67285e-08	1.83206e-06		protein_coding	~
WBGene00003148	mbf-1	515.125	-0.747195	0.000397188	0.00952318	MBF (Multiprotein bridging factor) transcriptional coactivator [Source:UniProtKB/TrEMBL;Acc:Q9XTV4]	protein_coding	GO:0003677~DNA binding;GO:0043565~sequence-specific DNA binding
WBGene00013882	msa-1	2033.78	1.0331	2.08922e-05	0.00082806	Microfilaria Surface-Associated protein [Source:UniProtKB/TrEMBL;Acc:P91844]	protein_coding	GO:0016020~membrane;GO:0016021~integral component of membrane
WBGene00003473	mtl-1	48.4169	2.46364	3.70486e-05	0.00135249	Metallothionein-1 [Source:UniProtKB/Swiss-Prot;Acc:P17511]	protein_coding	GO:0008270~zinc ion binding;GO:0046872~metal ion binding;GO:0005737~cytoplasm;GO:0005507~copper ion binding;GO:0010288~response to lead ion;GO:0046689~response to mercury ion;GO:0046870~cadmium ion binding
WBGene00012588	NA	145.383	1.1521	0.00012207	0.00363732	NA	NA	NA
WBGene00022951	NA	1003.65	-1.66618	1.86497e-17	8.02904e-15	NA	NA	NA
WBGene00004622	NA	23808.4	-2.1586	2.07505e-26	1.8505e-23	NA	NA	NA
WBGene00018225	NA	73.1479	-2.66331	0.000243249	0.00656299	NA	NA	NA
WBGene00194811	NA	35.7148	-3.36974	2.23829e-07	1.75755e-05	NA	NA	NA
WBGene00017496	NA	19.8511	-7.93741	3.03321e-09	4.16149e-07	NA	NA	NA
WBGene00003549	nas-31	14.6247	-3.5141	9.14182e-05	0.00286054	Zinc metalloproteinase nas-31 [Source:UniProtKB/Swiss-Prot;Acc:Q7JLI1]	protein_coding	GO:0008270~zinc ion binding;GO:0004222~metalloendopeptidase activity;GO:0006508~proteolysis;GO:0008237~metallopeptidase activity;GO:0018996~molting cycle, collagen and cuticulin-based cuticle;GO:0005576~extracellular region;GO:0016787~hydrolase activity;GO:0046872~metal ion binding;GO:0008233~peptidase activity
WBGene00003704	nhr-114	206.126	-0.922848	0.00203023	0.0337516	Nuclear Hormone Receptor family; Nuclear receptor protein [Source:UniProtKB/TrEMBL;Acc:G5EEM0]	protein_coding	GO:0005634~nucleus;GO:0003677~DNA binding;GO:0008270~zinc ion binding;GO:0046872~metal ion binding;GO:0003700~transcription factor activity, sequence-specific DNA binding;GO:0006355~regulation of transcription, DNA-templated;GO:0043565~sequence-specific DNA binding;GO:0006351~transcription, DNA-templated;GO:0043401~steroid hormone mediated signaling pathway;GO:0005515~protein binding;GO:0003707~s…
WBGene00018266	nhr-183	103.652	1.19794	0.000540173	0.0121296	Nuclear Hormone Receptor family [Source:UniProtKB/TrEMBL;Acc:O16677]	protein_coding	GO:0005634~nucleus;GO:0003677~DNA binding;GO:0008270~zinc ion binding;GO:0046872~metal ion binding;GO:0003700~transcription factor activity, sequence-specific DNA binding;GO:0006355~regulation of transcription, DNA-templated;GO:0043565~sequence-specific DNA binding;GO:0006351~transcription, DNA-templated;GO:0043401~steroid hormone mediated signaling pathway
WBGene00003640	nhr-50	95.1461	1.11587	0.0010725	0.0207279	Nuclear Hormone Receptor family [Source:UniProtKB/TrEMBL;Acc:O62031]	protein_coding	GO:0005634~nucleus;GO:0003677~DNA binding;GO:0008270~zinc ion binding;GO:0046872~metal ion binding;GO:0003700~transcription factor activity, sequence-specific DNA binding;GO:0006355~regulation of transcription, DNA-templated;GO:0043565~sequence-specific DNA binding;GO:0006351~transcription, DNA-templated;GO:0043401~steroid hormone mediated signaling pathway
WBGene00003607	nhr-8	157.386	1.33239	1.95088e-06	0.000117665	Nuclear hormone receptor family member nhr-8 [Source:UniProtKB/Swiss-Prot;Acc:Q9XYB7]	protein_coding	GO:0005634~nucleus;GO:0003677~DNA binding;GO:0008270~zinc ion binding;GO:0046872~metal ion binding;GO:0003700~transcription factor activity, sequence-specific DNA binding;GO:0006355~regulation of transcription, DNA-templated;GO:0043565~sequence-specific DNA binding;GO:0006351~transcription, DNA-templated;GO:0043401~steroid hormone mediated signaling pathway;GO:0003682~chromatin binding;GO:0009755…
WBGene00003759	nlp-21	551.04	0.723902	0.00187073	0.0319072	Neuropeptide-Like Protein [Source:UniProtKB/TrEMBL;Acc:Q9XX02]	protein_coding	GO:0007218~neuropeptide signaling pathway
WBGene00003764	nlp-26	117.037	-0.924361	0.00196288	0.0331177	Neuropeptide-Like Protein [Source:UniProtKB/TrEMBL;Acc:Q9XWN4]	protein_coding	GO:0007218~neuropeptide signaling pathway
WBGene00003768	nlp-30	212.87	-2.18364	7.09367e-06	0.000335472	Neuropeptide-like protein 30 QWGYGGY-amide GYGGYGGY-amide GYGGY-amide GMW-amide PYGGYGW-amide [Source:UniProtKB/Swiss-Prot;Acc:O44663]	protein_coding	GO:0005576~extracellular region;GO:0007218~neuropeptide signaling pathway
WBGene00003769	nlp-31	795.521	-0.987865	0.000419476	0.00991887	Neuropeptide-like protein 31 QWGYGGY-amide GYGGYGGY-amide GYGGY-amide GMYGGY-amide PYGGYGW-amide [Source:UniProtKB/Swiss-Prot;Acc:O44662]	protein_coding	GO:0005576~extracellular region;GO:0007218~neuropeptide signaling pathway;GO:0050832~defense response to fungus;GO:0050829~defense response to Gram-negative bacterium;GO:0003690~double-stranded DNA binding;GO:0031640~killing of cells of other organism;GO:0042742~defense response to bacterium
WBGene00012604	nspe-2	67.5991	1.56301	0.000161826	0.0046446	Nematode Specific Peptide family, group E [Source:UniProtKB/TrEMBL;Acc:Q7YWR0]	protein_coding	~
WBGene00003835	nxf-2	1081.1	-0.779617	0.000339046	0.00841175	Nuclear RNA export factor 2 [Source:UniProtKB/Swiss-Prot;Acc:Q9XVS8]	protein_coding	GO:0005634~nucleus;GO:0006810~transport;GO:0003723~RNA binding;GO:0005515~protein binding;GO:0051028~mRNA transport;GO:0044822~poly(A) RNA binding;GO:0016973~poly(A)+ mRNA export from nucleus
WBGene00008936	papl-1	596.749	0.632268	0.00207794	0.0343219	Purple acid phosphatase [Source:UniProtKB/TrEMBL;Acc:Q19553]	protein_coding	GO:0016311~dephosphorylation;GO:0016787~hydrolase activity;GO:0003993~acid phosphatase activity;GO:0046872~metal ion binding
WBGene00003982	pes-9	1091.73	0.702674	0.000659354	0.0144169	Patterned Expression Site [Source:UniProtKB/TrEMBL;Acc:O18000]	protein_coding	GO:0008152~metabolic process;GO:0016787~hydrolase activity;GO:0008270~zinc ion binding;GO:0006508~proteolysis;GO:0008237~metallopeptidase activity;GO:0043171~peptide catabolic process;GO:0016805~dipeptidase activity;GO:0070573~metallodipeptidase activity
WBGene00022199	pfk-1.1	680.56	0.757556	0.000354241	0.00872328	ATP-dependent 6-phosphofructokinase 1 [Source:UniProtKB/Swiss-Prot;Acc:Q9TZL8]	protein_coding	GO:0008152~metabolic process;GO:0005524~ATP binding;GO:0016301~kinase activity;GO:0016310~phosphorylation;GO:0000166~nucleotide binding;GO:0046872~metal ion binding;GO:0016740~transferase activity;GO:0005737~cytoplasm;GO:0003824~catalytic activity;GO:0006096~glycolytic process;GO:0006002~fructose 6-phosphate metabolic process;GO:0003872~6-phosphofructokinase activity;GO:0061615~glycolytic process…
WBGene00017671	pgal-1	3090.6	1.01703	1.78762e-05	0.000739022	Probable peptidyl-alpha-hydroxyglycine alpha-amidating lyase pgal-1 [Source:UniProtKB/Swiss-Prot;Acc:P91268]	protein_coding	GO:0016020~membrane;GO:0005576~extracellular region;GO:0046872~metal ion binding;GO:0003824~catalytic activity;GO:0016829~lyase activity;GO:0005515~protein binding;GO:0006518~peptide metabolic process;GO:0004598~peptidylamidoglycolate lyase activity
WBGene00004002	pgp-8	24.5372	1.99077	0.00184828	0.0315674	p-GlycoProtein related [Source:UniProtKB/TrEMBL;Acc:G5EG03]	protein_coding	GO:0016020~membrane;GO:0016021~integral component of membrane;GO:0006810~transport;GO:0005524~ATP binding;GO:0000166~nucleotide binding;GO:0055085~transmembrane transport;GO:0016887~ATPase activity;GO:0042626~ATPase activity, coupled to transmembrane movement of substances
WBGene00017312	pitr-5	80.095	2.26609	1.48742e-05	0.000638158	Phosphate transporter [Source:UniProtKB/TrEMBL;Acc:O17404]	protein_coding	GO:0016020~membrane;GO:0016021~integral component of membrane;GO:0006810~transport;GO:0055085~transmembrane transport;GO:0005887~integral component of plasma membrane;GO:0035725~sodium ion transmembrane transport;GO:0005315~inorganic phosphate transmembrane transporter activity;GO:0006817~phosphate ion transport;GO:0015319~sodium:inorganic phosphate symporter activity;GO:0035435~phosphate ion tra…
WBGene00004096	pqm-1	65.3438	1.35705	0.000111533	0.00338807	ParaQuat (Methylviologen) responsive; Paraquat responsive protein [Source:UniProtKB/TrEMBL;Acc:G5EFY7]	protein_coding	GO:0005634~nucleus;GO:0046872~metal ion binding;GO:0005737~cytoplasm;GO:0008340~determination of adult lifespan;GO:0045087~innate immune response;GO:0050829~defense response to Gram-negative bacterium
WBGene00017501	pud-3	45.4603	-3.21978	0.00136706	0.0250628	5C820; Protein Up-regulated in Daf-2(Gf) [Source:UniProtKB/TrEMBL;Acc:G5EEV5]	protein_coding	~
WBGene00010999	R03G8.4	51.2492	-4.23051	9.51369e-09	1.13122e-06		protein_coding	GO:0005886~plasma membrane;GO:0008270~zinc ion binding;GO:0005737~cytoplasm;GO:0006508~proteolysis;GO:0008237~metallopeptidase activity;GO:0070006~metalloaminopeptidase activity;GO:0043171~peptide catabolic process;GO:0042277~peptide binding
WBGene00011046	R05H10.7	93.8123	2.15121	0.00149311	0.0270951		protein_coding	GO:0005737~cytoplasm;GO:0008080~N-acetyltransferase activity;GO:0006807~nitrogen compound metabolic process
WBGene00019968	R08F11.4	122.419	4.20403	3.94246e-19	1.97626e-16		protein_coding	GO:0005737~cytoplasm;GO:0032259~methylation;GO:0008757~S-adenosylmethionine-dependent methyltransferase activity
WBGene00194658	R09E10.13	14.6333	-2.7403	0.000973662	0.0192041		protein_coding	~
WBGene00011181	R09H10.3	1760.58	0.960769	0.000290307	0.00748148	Probable 5-hydroxyisourate hydrolase R09H10.3 [Source:UniProtKB/Swiss-Prot;Acc:Q21882]	protein_coding	GO:0016787~hydrolase activity;GO:0005515~protein binding;GO:0042802~identical protein binding;GO:0006144~purine nucleobase metabolic process;GO:0033971~hydroxyisourate hydrolase activity;~
WBGene00011305	R186.1	131.823	1.94029	8.05223e-07	5.40495e-05		protein_coding	~
WBGene00004352	rgs-9	986.048	-1.05802	0.000311848	0.0078974	Regulator of G-protein signaling rgs-9 [Source:UniProtKB/Swiss-Prot;Acc:Q23376]	protein_coding	GO:0005886~plasma membrane;GO:0005737~cytoplasm;GO:0043547~positive regulation of GTPase activity;GO:0005096~GTPase activator activity;GO:0009968~negative regulation of signal transduction
WBGene00004496	rps-27	2540.16	-1.05167	2.37334e-09	3.52752e-07	40S ribosomal protein S27 [Source:UniProtKB/Swiss-Prot;Acc:Q9TXP0]	protein_coding	GO:0046872~metal ion binding;GO:0005622~intracellular;GO:0003735~structural constituent of ribosome;GO:0005840~ribosome;GO:0006412~translation;GO:0030529~intracellular ribonucleoprotein complex;GO:0000028~ribosomal small subunit assembly;GO:0022627~cytosolic small ribosomal subunit
WBGene00009895	scl-2	2101.72	2.1144	1.20657e-12	3.58668e-10	SCP-Like extracellular protein [Source:UniProtKB/TrEMBL;Acc:J7RNK2]	protein_coding	~
WBGene00008681	scrm-4	115.206	5.28843	9.59956e-29	9.98755e-26	Phospholipid scramblase [Source:UniProtKB/TrEMBL;Acc:O62149]	protein_coding	GO:0016020~membrane;GO:0017121~phospholipid scrambling;GO:0017128~phospholipid scramblase activity
WBGene00013311	sec-61	11277.9	-1.78764	3.95727e-19	1.97626e-16	Yeast SEC homolog [Source:UniProtKB/TrEMBL;Acc:O18239]	protein_coding	GO:0016020~membrane;GO:0016021~integral component of membrane;GO:0006810~transport;GO:0015031~protein transport
WBGene00004987	spp-2	1510.04	-0.626213	0.00103837	0.0201932	SaPosin-like Protein family [Source:UniProtKB/TrEMBL;Acc:Q8MPX7]	protein_coding	GO:0050830~defense response to Gram-positive bacterium
WBGene00011737	sqst-1	231.485	1.74778	1.48311e-08	1.63864e-06	SeQueSTosome related [Source:UniProtKB/TrEMBL;Acc:F1LIM5]	protein_coding	GO:0008270~zinc ion binding;GO:0046872~metal ion binding;GO:0005737~cytoplasm;GO:0006511~ubiquitin-dependent protein catabolic process;GO:0005515~protein binding;GO:0042802~identical protein binding;GO:0043130~ubiquitin binding;GO:0005776~autophagosome;GO:0016235~aggresome;GO:0016239~positive regulation of macroautophagy
WBGene00005291	srh-70	32.3025	-2.33495	9.25642e-06	0.000418719	Serpentine Receptor, class H [Source:UniProtKB/TrEMBL;Acc:O18104]	protein_coding	GO:0016020~membrane;GO:0016021~integral component of membrane;GO:0050907~detection of chemical stimulus involved in sensory perception
WBGene00005552	sri-40	943.151	-2.36943	0.00200351	0.0335306	Serpentine Receptor, class I [Source:UniProtKB/TrEMBL;Acc:Q9N549]	protein_coding	GO:0016020~membrane;GO:0016021~integral component of membrane
WBGene00009812	suca-1	1066.64	0.838158	3.00592e-05	0.00111693	Succinate--CoA ligase [ADP-forming] subunit beta, mitochondrial [Source:UniProtKB/Swiss-Prot;Acc:P53588]	protein_coding	GO:0008152~metabolic process;GO:0005524~ATP binding;GO:0000166~nucleotide binding;GO:0046872~metal ion binding;GO:0016874~ligase activity;GO:0003824~catalytic activity;GO:0006099~tricarboxylic acid cycle;GO:0005739~mitochondrion;GO:0004775~succinate-CoA ligase (ADP-forming) activity
WBGene00011190	swt-6	103.246	3.75433	6.15026e-22	4.26589e-19	Sugar transporter SWEET [Source:UniProtKB/TrEMBL;Acc:P92011]	protein_coding	GO:0016020~membrane;GO:0016021~integral component of membrane;GO:0005886~plasma membrane;GO:0006810~transport;GO:0008643~carbohydrate transport;GO:0034219~carbohydrate transmembrane transport;GO:0051119~sugar transmembrane transporter activity
WBGene00020315	T07E3.4	170.987	-1.02449	2.35809e-05	0.000914308		protein_coding	GO:0005515~protein binding
WBGene00011801	T16G1.7	641.488	-1.99639	2.12743e-07	1.68107e-05		protein_coding	~
WBGene00011870	T20G5.8	1577.14	0.674769	0.000542828	0.0121673		protein_coding	~
WBGene00011979	T24B8.5	578.109	1.76293	9.43791e-08	8.29805e-06		protein_coding	GO:0045087~innate immune response
WBGene00012144	T28H10.3	1292.74	0.915368	0.000760109	0.0159777		protein_coding	GO:0006508~proteolysis;GO:0008233~peptidase activity;GO:0004197~cysteine-type endopeptidase activity;GO:0005773~vacuole;GO:0006624~vacuolar protein processing;GO:0051603~proteolysis involved in cellular protein catabolic process
WBGene00006472	tag-123	340.277	0.879333	0.000935308	0.0186199	Transmembrane 9 superfamily member [Source:UniProtKB/TrEMBL;Acc:O17388]	protein_coding	GO:0016020~membrane;GO:0016021~integral component of membrane
WBGene00022122	trap-1	1466.01	-0.702227	8.22547e-06	0.000378948	TRanslocon-Associated Protein [Source:UniProtKB/TrEMBL;Acc:Q95XT5]	protein_coding	GO:0016020~membrane;GO:0016021~integral component of membrane;GO:0005789~endoplasmic reticulum membrane;GO:0005783~endoplasmic reticulum;GO:0006613~cotranslational protein targeting to membrane
WBGene00008628	ttr-21	969.941	1.37472	5.41552e-10	9.39066e-08	TransThyretin-Related family domain [Source:UniProtKB/TrEMBL;Acc:O17776]	protein_coding	GO:0005615~extracellular space;GO:0050829~defense response to Gram-negative bacterium
WBGene00011894	ttr-23	47.1174	2.30805	3.81398e-06	0.000203494	TransThyretin-Related family domain [Source:UniProtKB/TrEMBL;Acc:Q22643]	protein_coding	GO:0005615~extracellular space
WBGene00013079	ttr-26	585.401	2.40487	4.80713e-21	3.00085e-18	TransThyretin-Related family domain [Source:UniProtKB/TrEMBL;Acc:Q9XXR5]	protein_coding	GO:0005615~extracellular space
WBGene00007590	ttr-43	94.0965	1.2063	0.00164684	0.0289589	TransThyretin-Related family domain [Source:UniProtKB/TrEMBL;Acc:Q95QW9]	protein_coding	GO:0005615~extracellular space
WBGene00007073	ugt-2	712.212	1.35872	3.01888e-06	0.000169017	UDP-GlucuronosylTransferase [Source:UniProtKB/TrEMBL;Acc:Q17404]	protein_coding	GO:0016020~membrane;GO:0016021~integral component of membrane;GO:0008152~metabolic process;GO:0016740~transferase activity;GO:0015020~glucuronosyltransferase activity;GO:0016758~transferase activity, transferring hexosyl groups;GO:0009813~flavonoid biosynthetic process;GO:0043231~intracellular membrane-bounded organelle;GO:0052696~flavonoid glucuronidation
WBGene00007455	ugt-22	1924.66	1.18518	0.00204027	0.0338734	UDP-glucuronosyltransferase [Source:UniProtKB/TrEMBL;Acc:Q9U3Q6]	protein_coding	GO:0016020~membrane;GO:0016021~integral component of membrane;GO:0008152~metabolic process;GO:0016740~transferase activity;GO:0015020~glucuronosyltransferase activity;GO:0016757~transferase activity, transferring glycosyl groups;GO:0016758~transferase activity, transferring hexosyl groups;GO:0009813~flavonoid biosynthetic process;GO:0043231~intracellular membrane-bounded organelle;GO:0052696~flav…
WBGene00016762	ugt-24	63.7866	1.32427	0.00171321	0.0298736	UDP-glucuronosyltransferase [Source:UniProtKB/TrEMBL;Acc:O44149]	protein_coding	GO:0016020~membrane;GO:0016021~integral component of membrane;GO:0008152~metabolic process;GO:0016740~transferase activity;GO:0015020~glucuronosyltransferase activity;GO:0016757~transferase activity, transferring glycosyl groups;GO:0016758~transferase activity, transferring hexosyl groups;GO:0009813~flavonoid biosynthetic process;GO:0043231~intracellular membrane-bounded organelle;GO:0052696~flav…
WBGene00017315	ugt-36	90.9778	2.32834	5.78545e-07	4.03527e-05	UDP-GlucuronosylTransferase [Source:UniProtKB/TrEMBL;Acc:O17401]	protein_coding	GO:0016020~membrane;GO:0016021~integral component of membrane;GO:0008152~metabolic process;GO:0016740~transferase activity;GO:0015020~glucuronosyltransferase activity;GO:0016758~transferase activity, transferring hexosyl groups;GO:0009813~flavonoid biosynthetic process;GO:0043231~intracellular membrane-bounded organelle;GO:0052696~flavonoid glucuronidation
WBGene00015449	ugt-63	1773.01	-1.39416	1.05454e-05	0.000473596	UDP-GlucuronosylTransferase [Source:UniProtKB/TrEMBL;Acc:Q9GZD1]	protein_coding	GO:0016020~membrane;GO:0016021~integral component of membrane;GO:0008152~metabolic process;GO:0016740~transferase activity;GO:0016758~transferase activity, transferring hexosyl groups;GO:0008194~UDP-glycosyltransferase activity;GO:0009813~flavonoid biosynthetic process;GO:0043231~intracellular membrane-bounded organelle;GO:0052696~flavonoid glucuronidation
WBGene00020929	W02C12.2	149.446	1.10875	0.00225427	0.0364567		protein_coding	GO:0016020~membrane;GO:0016021~integral component of membrane
WBGene00021128	W10C8.5	460.396	1.20847	0.000734704	0.0157338		protein_coding	GO:0005524~ATP binding;GO:0016301~kinase activity;GO:0016310~phosphorylation;GO:0000166~nucleotide binding;GO:0016740~transferase activity;GO:0003824~catalytic activity;GO:0016772~transferase activity, transferring phosphorus-containing groups
WBGene00013654	Y105C5B.15	1645.73	1.14416	0.00213811	0.0350779	Purple acid phosphatase [Source:UniProtKB/TrEMBL;Acc:A0A078BQP7]	protein_coding	GO:0016311~dephosphorylation;GO:0016787~hydrolase activity;GO:0003993~acid phosphatase activity;GO:0046872~metal ion binding
WBGene00013734	Y111B2A.10	2212.45	-0.916398	0.000144278	0.00418909		protein_coding	GO:0046872~metal ion binding;GO:0003676~nucleic acid binding
WBGene00021201	Y17G9B.4	723.142	0.723782	0.00124388	0.0233883	Peptidyl-prolyl cis-trans isomerase [Source:UniProtKB/TrEMBL;Acc:Q9N579]	protein_coding	GO:0016853~isomerase activity;GO:0000413~protein peptidyl-prolyl isomerization;GO:0003755~peptidyl-prolyl cis-trans isomerase activity;GO:0006457~protein folding
WBGene00021263	Y22D7AR.10	1808.36	1.14152	0.00219934	0.0358003		protein_coding	~
WBGene00021337	Y34F4.2	662.611	1.34818	0.000266518	0.00701998		protein_coding	GO:0016020~membrane;GO:0016021~integral component of membrane
WBGene00021339	Y34F4.4	48.4908	2.28632	0.00014025	0.00410075		protein_coding	GO:0016020~membrane;GO:0016021~integral component of membrane
WBGene00189956	Y34F4.6	45.0443	1.8039	0.00135185	0.0248569		protein_coding	GO:0016020~membrane;GO:0016021~integral component of membrane
WBGene00021427	Y38F2AR.9	465.646	-0.94081	1.47519e-06	9.16307e-05		protein_coding	GO:0016020~membrane;GO:0016021~integral component of membrane;GO:0006886~intracellular protein transport;GO:0043547~positive regulation of GTPase activity;GO:0005086~ARF guanyl-nucleotide exchange factor activity;GO:0015450~P-P-bond-hydrolysis-driven protein transmembrane transporter activity;GO:0006616~SRP-dependent cotranslational protein targeting to membrane, translocation;GO:0005784~Sec61 tr…
WBGene00012783	Y43C5A.3	600.254	1.07317	6.43784e-06	0.000310334		protein_coding	GO:0050829~defense response to Gram-negative bacterium;GO:0003690~double-stranded DNA binding;GO:0031640~killing of cells of other organism
WBGene00013161	Y53F4B.14	423.898	1.28132	2.57285e-09	3.65023e-07		protein_coding	GO:0016020~membrane;GO:0016021~integral component of membrane;GO:0005739~mitochondrion;GO:0051082~unfolded protein binding;GO:0031305~integral component of mitochondrial inner membrane;GO:0033617~mitochondrial respiratory chain complex IV assembly;~
WBGene00021976	Y58A7A.2	44.4327	1.69756	0.000702086	0.0150611		protein_coding	~
WBGene00021977	Y58A7A.3	62.6502	1.50511	0.000385478	0.00930889		protein_coding	~
WBGene00021979	Y58A7A.5	29.0592	2.70205	6.07561e-06	0.000295152		protein_coding	GO:0016020~membrane;GO:0016021~integral component of membrane
WBGene00022382	Y94H6A.10	147.086	1.0546	0.00288005	0.0445018		protein_coding	~
WBGene00194717	ZC239.22	22.674	3.36576	2.77536e-05	0.00104684		protein_coding	~
WBGene00006981	zig-4	62.6807	2.19104	7.29958e-08	6.65221e-06	Zwei Ig domain protein zig-4 [Source:UniProtKB/Swiss-Prot;Acc:G5ECB1]	protein_coding	GO:0005576~extracellular region;GO:0005515~protein binding;GO:0048666~neuron development
WBGene00006983	zig-6	163.35	1.02074	0.00280277	0.0435774	Zwei Ig domain protein zig-6 [Source:UniProtKB/Swiss-Prot;Acc:Q22125]	protein_coding	GO:0016020~membrane;GO:0005576~extracellular region;GO:0005515~protein binding;GO:0042592~homeostatic process
WBGene00022848	ZK1055.7	100.513	1.26947	0.000129131	0.0038166		protein_coding	GO:0005515~protein binding;GO:0045087~innate immune response
WBGene00022858	ZK1193.2	361.313	-0.781747	0.000980936	0.0192782		protein_coding	GO:0005515~protein binding
WBGene00022668	ZK154.6	171.041	1.84171	2.07988e-11	5.09164e-09		protein_coding	GO:0016020~membrane;GO:0016021~integral component of membrane
WBGene00014006	ZK596.1	759.212	0.948226	3.05511e-06	0.000169525		protein_coding	~
WBGene00044009	ZK822.6	58.8297	1.43203	0.00133933	0.0247626		protein_coding	~

## Sheet: GO analysis
Category	Term	Count	%	PValue	log10	Genes	List Total	Pop Hits	Pop Total	Fold Enrichment	Bonferroni	Benjamini	FDR
GOTERM_BP_DIRECT	neuropeptide signaling pathway	4	1.90476	0.0751441	1.12411	WBGENE00003768, WBGENE00003769, WBGENE00003759, WBGENE00003764	125	92	11627	4.04417	0.999994	0.739553	60.8645
GOTERM_BP_DIRECT	determination of adult lifespan	17	8.09524	0.0551121	1.25875	WBGENE00018911, WBGENE00004496, WBGENE00004932, WBGENE00011870, WBGENE00001398, WBGENE00011884, WBGENE00019819, WBGENE00002020, WBGENE00001768, WBGENE00002015, WBGENE00018997, WBGENE00000539, WBGENE00002019, WBGENE00004096, WBGENE00001753, WBGENE00001167, WBGENE00003473	125	976	11627	1.62016	0.999847	0.666579	49.3788
GOTERM_BP_DIRECT	dephosphorylation	4	1.90476	0.0207693	1.68258	WBGENE00013654, WBGENE00010411, WBGENE00008936, WBGENE00016892	125	55	11627	6.7648	0.961348	0.371699	22.2797
GOTERM_BP_DIRECT	response to heat	5	2.38095	0.00916341	2.03794	WBGENE00002015, WBGENE00002019, WBGENE00002018, WBGENE00002020, WBGENE00003473	125	77	11627	6.04	0.759942	0.21165	10.4662
GOTERM_BP_DIRECT	endoplasmic reticulum unfolded protein response	5	2.38095	0.00761328	2.11843	WBGENE00002015, WBGENE00001099, WBGENE00002019, WBGENE00002018, WBGENE00002020	125	73	11627	6.37096	0.694123	0.210941	8.76946
GOTERM_BP_DIRECT	flavonoid glucuronidation	5	2.38095	0.00690767	2.16067	WBGENE00007073, WBGENE00017315, WBGENE00016762, WBGENE00015449, WBGENE00007455	125	71	11627	6.55042	0.658499	0.235552	7.98739
GOTERM_BP_DIRECT	flavonoid biosynthetic process	5	2.38095	0.00690767	2.16067	WBGENE00007073, WBGENE00017315, WBGENE00016762, WBGENE00015449, WBGENE00007455	125	71	11627	6.55042	0.658499	0.235552	7.98739
GOTERM_BP_DIRECT	innate immune response	11	5.2381	0.00206535	2.68501	WBGENE00011979, WBGENE00008577, WBGENE00000558, WBGENE00022848, WBGENE00004096, WBGENE00019564, WBGENE00016788, WBGENE00001753, WBGENE00001772, WBGENE00001754, WBGENE00001398	125	317	11627	3.22768	0.274185	0.101312	2.45234
GOTERM_BP_DIRECT	metabolic process	25	11.9048	0.000313795	3.50335	WBGENE00007073, WBGENE00013654, WBGENE00015449, WBGENE00010411, WBGENE00004002, WBGENE00009812, WBGENE00016762, WBGENE00009221, WBGENE00008936, WBGENE00001753, WBGENE00001772, WBGENE00001754, WBGENE00001671, WBGENE00008644, WBGENE00017315, WBGENE00015894, WBGENE00016669, WBGENE00001770, WBGENE00003982, WBGENE00015067, WBGENE00016892, WBGENE00022199, WBGENE00001760, WBGENE00001762, WBGENE00007455	125	1063	11627	2.18758	0.0474817	0.0240295	0.376198
GOTERM_BP_DIRECT	oxidation-reduction process	19	9.04762	1.00323e-05	4.9986	WBGENE00021167, WBGENE00044811, WBGENE00015894, WBGENE00008810, WBGENE00012448, WBGENE00004932, WBGENE00019886, WBGENE00016103, WBGENE00001398, WBGENE00009334, WBGENE00009902, WBGENE00019819, WBGENE00001768, WBGENE00000986, WBGENE00011674, WBGENE00019967, WBGENE00000988, WBGENE00002262, WBGENE00011009	125	522	11627	3.38564	0.00155381	0.00155381	0.0120475

## Sheet: oxidation reduction genes
name	Gene.name	baseMean	log2FoldChange	pvalue	padj	Gene.description	Gene.biotype	GO
WBGene00008810	cyp-13A12	86.6956	3.62381	6.61966e-08	6.07694e-06	CYtochrome P450 family [Source:UniProtKB/TrEMBL;Acc:O17807]	protein_coding	GO:0046872~metal ion binding;GO:0055114~oxidation-reduction process;GO:0016491~oxidoreductase activity;GO:0004497~monooxygenase activity;GO:0005506~iron ion binding;GO:0020037~heme binding;GO:0016705~oxidoreductase activity, acting on paired donors, with incorporation or reduction of molecular oxygen
WBGene00011674	cyp-13A8	40.1938	5.83682	5.17966e-10	9.10817e-08	Putative cytochrome P450 CYP13A8 [Source:UniProtKB/Swiss-Prot;Acc:Q27516]	protein_coding	GO:0046872~metal ion binding;GO:0055114~oxidation-reduction process;GO:0016491~oxidoreductase activity;GO:0004497~monooxygenase activity;GO:0005506~iron ion binding;GO:0020037~heme binding;GO:0016705~oxidoreductase activity, acting on paired donors, with incorporation or reduction of molecular oxygen
WBGene00011009	cyp-14A4	48.0403	2.37969	5.98403e-06	0.000292983	CYtochrome P450 family [Source:UniProtKB/TrEMBL;Acc:G5ED86]	protein_coding	GO:0046872~metal ion binding;GO:0055114~oxidation-reduction process;GO:0016491~oxidoreductase activity;GO:0004497~monooxygenase activity;GO:0005506~iron ion binding;GO:0020037~heme binding;GO:0016705~oxidoreductase activity, acting on paired donors, with incorporation or reduction of molecular oxygen
WBGene00021167	cyp-32B1	31.0114	2.1186	0.000926582	0.0184798	CYtochrome P450 family [Source:UniProtKB/TrEMBL;Acc:Q9N4Q5]	protein_coding	GO:0046872~metal ion binding;GO:0055114~oxidation-reduction process;GO:0016491~oxidoreductase activity;GO:0004497~monooxygenase activity;GO:0005506~iron ion binding;GO:0020037~heme binding;GO:0016705~oxidoreductase activity, acting on paired donors, with incorporation or reduction of molecular oxygen
WBGene00019967	cyp-33C8	419.213	2.97545	1.51344e-20	8.99778e-18	CYtochrome P450 family [Source:UniProtKB/TrEMBL;Acc:O02641]	protein_coding	GO:0046872~metal ion binding;GO:0055114~oxidation-reduction process;GO:0016491~oxidoreductase activity;GO:0004497~monooxygenase activity;GO:0005506~iron ion binding;GO:0020037~heme binding;GO:0016705~oxidoreductase activity, acting on paired donors, with incorporation or reduction of molecular oxygen;GO:0008395~steroid hydroxylase activity
WBGene00012448	cyp-33D3	19.8246	2.73892	0.001921	0.0326308	CYtochrome P450 family [Source:UniProtKB/TrEMBL;Acc:G5EE22]	protein_coding	GO:0016020~membrane;GO:0016021~integral component of membrane;GO:0046872~metal ion binding;GO:0055114~oxidation-reduction process;GO:0016491~oxidoreductase activity;GO:0004497~monooxygenase activity;GO:0005506~iron ion binding;GO:0020037~heme binding;GO:0016705~oxidoreductase activity, acting on paired donors, with incorporation or reduction of molecular oxygen;GO:0008395~steroid hydroxylase acti…
WBGene00000986	dhs-23	214.901	2.97631	1.38172e-13	4.42328e-11	DeHydrogenases, Short chain [Source:UniProtKB/TrEMBL;Acc:O45709]	protein_coding	GO:0055114~oxidation-reduction process;GO:0016491~oxidoreductase activity
WBGene00000988	dhs-25	10239.1	-1.00546	0.00010065	0.00313369	DeHydrogenases, Short chain [Source:UniProtKB/TrEMBL;Acc:Q19246]	protein_coding	GO:0055114~oxidation-reduction process;GO:0016491~oxidoreductase activity
WBGene00016103	dpyd-1	474.038	1.02288	2.54608e-06	0.000146487	Dihydropyrimidine dehydrogenase [NADP(+)] [Source:UniProtKB/Swiss-Prot;Acc:Q18164]	protein_coding	GO:0000166~nucleotide binding;GO:0046872~metal ion binding;GO:0055114~oxidation-reduction process;GO:0005737~cytoplasm;GO:0003824~catalytic activity;GO:0016491~oxidoreductase activity;GO:0016627~oxidoreductase activity, acting on the CH-CH group of donors;GO:0051536~iron-sulfur cluster binding;GO:0051539~4 iron, 4 sulfur cluster binding;GO:0006212~uracil catabolic process;GO:0006214~thymidine cat…
WBGene00009902	drd-1	1536.23	1.06566	0.00130693	0.0243538	Dietary restriction down regulated [Source:UniProtKB/TrEMBL;Acc:A5JYS2]	protein_coding	GO:0016020~membrane;GO:0016021~integral component of membrane;GO:0055114~oxidation-reduction process;GO:0016491~oxidoreductase activity;GO:0005506~iron ion binding;GO:0006633~fatty acid biosynthetic process;GO:0005789~endoplasmic reticulum membrane;GO:0016126~sterol biosynthetic process;GO:0000254~C-4 methylsterol oxidase activity
WBGene00044811	F12E12.11	709.132	3.58051	9.00066e-29	9.98755e-26		protein_coding	GO:0055114~oxidation-reduction process;GO:0016491~oxidoreductase activity
WBGene00009334	F32D8.12	1276.29	-0.974746	4.86872e-05	0.00172687		protein_coding	GO:0055114~oxidation-reduction process;GO:0003824~catalytic activity;GO:0016491~oxidoreductase activity;GO:0050660~flavin adenine dinucleotide binding;GO:0016614~oxidoreductase activity, acting on CH-OH group of donors
WBGene00001398	fat-6	864.944	1.08373	0.00307452	0.0468115	Delta(9)-fatty-acid desaturase fat-6 [Source:UniProtKB/Swiss-Prot;Acc:G5EGN2]	protein_coding	GO:0016020~membrane;GO:0016021~integral component of membrane;GO:0055114~oxidation-reduction process;GO:0016491~oxidoreductase activity;GO:0006631~fatty acid metabolic process;GO:0007275~multicellular organism development;GO:0005506~iron ion binding;GO:0006633~fatty acid biosynthetic process;GO:0006629~lipid metabolic process;GO:0045087~innate immune response;GO:0005789~endoplasmic reticulum memb…
WBGene00001768	gst-20	1340.42	1.78184	3.06578e-12	8.1439e-10	Glutathione S-Transferase [Source:UniProtKB/TrEMBL;Acc:G5EC71]	protein_coding	GO:0055114~oxidation-reduction process;GO:0016740~transferase activity;GO:0005737~cytoplasm;GO:0005515~protein binding;GO:0008340~determination of adult lifespan;GO:0004364~glutathione transferase activity
WBGene00002262	ldh-1	670.763	0.816679	0.000285613	0.00741346	L-lactate dehydrogenase [Source:UniProtKB/Swiss-Prot;Acc:Q27888]	protein_coding	GO:0055114~oxidation-reduction process;GO:0005737~cytoplasm;GO:0003824~catalytic activity;GO:0016491~oxidoreductase activity;GO:0005975~carbohydrate metabolic process;GO:0016616~oxidoreductase activity, acting on the CH-OH group of donors, NAD or NADP as acceptor;GO:0019752~carboxylic acid metabolic process;GO:0004459~L-lactate dehydrogenase activity
WBGene00019819	R02D3.1	942.367	0.690985	0.000482898	0.0111236		protein_coding	GO:0055114~oxidation-reduction process;GO:0016491~oxidoreductase activity;GO:0005737~cytoplasm;GO:0006091~generation of precursor metabolites and energy;GO:0019878~lysine biosynthetic process via aminoadipic acid;GO:0004753~saccharopine dehydrogenase activity
WBGene00019886	R05D8.9	13.365	2.79027	0.00250692	0.0399036		protein_coding	GO:0055114~oxidation-reduction process;GO:0016491~oxidoreductase activity
WBGene00004932	sod-3	44.2003	1.38953	0.00134626	0.0247907	Superoxide dismutase [Mn] 2, mitochondrial [Source:UniProtKB/Swiss-Prot;Acc:P41977]	protein_coding	GO:0046872~metal ion binding;GO:0055114~oxidation-reduction process;GO:0016491~oxidoreductase activity;GO:0005739~mitochondrion;GO:0042803~protein homodimerization activity;GO:0004784~superoxide dismutase activity;GO:0006801~superoxide metabolic process;GO:0019430~removal of superoxide radicals;GO:0097249~mitochondrial respiratory chain supercomplex
