# Supplementary material for: Wounding triggers MIRO-1 dependent mitochondrial fragmentation that accelerates epidermal wound closure through oxidative signaling
Source: Nat Commun. 2020 Feb 26;11:1050. doi: 10.1038/s41467-020-14885-x (PMC7044169; doi:10.1038/s41467-020-14885-x)
Supplement: Supplementary file 21 — Source Data [file 41467_2020_14885_MOESM21_ESM.xlsx]

## Sheet: Fig. 1e
Statistics summary
Group name	UW + 5 min	W + 5 min	UW + 1 h	W + 1 h	UW + 24 h	W + 24 h
n	25	35	25	35	25	35
mean±SEM	1.429±0.380	97.17±0.8842	1.935±0.500	78.798±2.634	5.226±0.814	17.809±1.879
Method				two tailed, unpaired t-test for wounded		two tailed, unpaired t-test for wounded
Method		two-way ANOVA		two-way ANOVA		two-way ANOVA
p value		P < 0.0001		P < 0.0001		P < 0.0001
Raw data	unwounded			wounded
	5 mins	2 hours	24 hours	5 mins	2 hours	24 hours
	unwounded + 5mins				wounded + 5min				unwounded + 1h				wounded + 1h				unwounded + 24 h				wounded + 24 h
	tubular	fragmented	total	fragmented frequency/100um2	tubular	fragmented	total	fragmented frequency/100um2	tubular	fragmented	total	fragmented frequency/100um2	tubular	fragmented	total	fragmented frequency/100um2	tubular	fragmented	total	fragmented frequency/100um2	tubular	fragmented	total	fragmented frequency/100um2
	32	1	33	3.0303	1	33	34	97.0588	31	0	31	0	9	15	24	62.5	25	0	25	0	36	4	40	10
	29	0	29	0	0	34	34	100	25	1	26	3.84615	23	5	28	17.8571	32	1	33	3.0303	45	2	47	4.25532
	27	1	28	3.57143	0	35	35	100	33	0	33	0	2	15	17	88.2353	34	2	36	5.55556	23	4	27	14.8148
	23	1	24	4.16667	0	38	38	100	28	0	28	0	5	23	28	82.1429	29	2	31	6.45161	14	12	26	46.1538
	35	0	35	0	0	22	22	100	32	1	33	3.0303	2	20	22	90.9091	35	4	39	10.2564	32	5	37	13.5135
	26	0	26	0	0	43	43	100	23	1	24	4.16667	7	21	28	75	35	0	35	0	43	2	45	4.44444
	30	0	30	0	0	24	24	100	25	0	25	0	5	24	29	82.7586	32	2	34	5.88235	40	2	42	4.7619
	39	0	39	0	0	34	34	100	31	0	31	0	8	26	34	76.4706	29	2	31	6.45161	34	5	39	12.8205
	36	0	36	0	0	25	25	100	26	2	28	7.14286	0	20	20	100	26	1	27	3.7037	12	14	26	53.8462
	41	0	41	0	0	30	30	100	25	2	27	7.40741	4	12	16	75	32	2	34	5.88235	34	8	42	19.0476
	35	1	36	2.77778	8	23	31	74.1935	28	1	29	3.44828	6	20	26	76.9231	37	0	37	0	30	6	36	16.6667
	24	0	24	0	3	30	33	90.9091	29	0	29	0	0	25	25	100	33	4	37	10.8108	29	5	34	14.7059
	36	0	36	0	0	20	20	100	31	0	31	0	10	10	20	50	27	0	27	0	23	7	30	23.3333
	29	1	30	3.33333	0	23	23	100	29	1	30	3.33333	0	23	23	100	29	2	31	6.45161	25	4	29	13.7931
	33	1	34	2.94118	2	24	26	92.3077	35	1	36	2.77778	2	24	26	92.3077	23	0	23	0	31	5	36	13.8889
	32	0	32	0	1	31	32	96.875	32	0	32	0	1	23	24	95.8333	29	1	30	3.33333	29	2	31	6.45161
	38	2	40	5	0	42	42	100	23	0	23	0	8	25	33	75.7576	35	2	37	5.40541	31	9	40	22.5
	37	1	38	2.63158	3	38	41	92.6829	29	0	29	0	3	34	37	91.8919	32	3	35	8.57143	27	2	29	6.89655
	36	0	36	0	2	39	41	95.122	28	2	30	6.66667	5	32	37	86.4865	29	1	30	3.33333	31	6	37	16.2162
	25	0	25	0	0	37	37	100	31	0	31	0	6	31	37	83.7838	29	1	30	3.33333	24	11	35	31.4286
	26	0	26	0	0	27	27	100	29	0	29	0	4	23	27	85.1852	32	4	36	11.1111	27	2	29	6.89655
	33	2	35	5.71429	0	31	31	100	30	1	31	3.22581	7	25	32	78.125	29	0	29	0	28	9	37	24.3243
	38	1	39	2.5641	2	43	45	95.5556	29	0	29	0	7	23	30	76.6667	29	5	34	14.7059	27	2	29	6.89655
	29	0	29	0	1	38	39	97.4359	29	1	30	3.33333	10	21	31	67.7419	21	2	23	8.69565	23	8	31	25.8065
	27	0	27	0	0	30	30	100	30	0	30	0	12	19	31	61.2903	24	2	26	7.69231	29	7	36	19.4444
					0	28	28	100					6	23	29	79.3103					24	3	27	11.1111
					0	26	26	100					7	26	33	78.7879					23	11	34	32.3529
					0	31	31	100					9	25	34	73.5294					22	9	31	29.0323
					5	30	35	85.7143					10	23	33	69.697					21	7	28	25
					2	34	36	94.4444					4	29	33	87.8788					29	5	34	14.7059
					1	25	26	96.1538					5	21	26	80.7692					27	5	32	15.625
					0	29	29	100					9	29	38	76.3158					21	5	26	19.2308
					2	41	43	95.3488					8	26	34	76.4706					24	3	27	11.1111
					1	35	36	97.2222					12	25	37	67.5676					28	8	36	22.2222
					0	41	41	100					2	36	38	94.7368					27	3	30	10

## Sheet: Fig. 2b
Statistics summary
Group name	WT	drp-1(tm1108)	fzo-1(tm1133)	eat-3(tm1107)
n	49	61	62	79
mean±SEM	1 ± 0.05344	1.101 ± 0.0744	0.5322 ± 0.07412	0.6488 ± 0.07052
Method	one-way ANOVA Dunnett's	one-way ANOVA Dunnett's	one-way ANOVA Dunnett's	one-way ANOVA Dunnett's
p value		0.3848	< 0.0001	< 0.0001
Raw data	WT	drp-1(tm1108)	fzo-1(tm1133)	eat-3(tm1107)
combine 4 repeated experiments	0.962372	1.89614	0.369427	1.1163
	1.12979	2.09741	0.405979	0.63307
	1.22993	0.351282	0.402638	0.872829
	0.399294	0.666137	0.323924	0.821427
	1.27862	1.47008	0.239321	0.60095
	0.831042	1.20389	0.30715	0.785342
	0.487721	1.00966	0.557409	0.045351
	1.05677	0.689355	0.03254	1.00642
	0.566419	2.10734	0.03254	0.431732
	1.33424	1.26128	0.559205	0.456439
	1.46359	0.929181	0.034915	0.348085
	1.13893	0.689355	0.730779	0.50309
	1.04095	1.45844	0.719549	0.883819
	0.55875	0.948237	0.423124	0.409985
	0.854487	1.59988	0.408735	0.310831
	1.21422	2.04641	0.067431	0.760068
	0.94806	1.10326	0.740913	0.842064
	1.50483	1.66322	0.667149	0.577108
	0.680859	1.93781	1.10222	0.035977
	0.970828	0.305802	0.777492	0.795959
	0.907371	0.806955	1.13441	0.382018
	1.51082	1.14454	1.54105	0.314054
	0.507597	1.22312	1.00801	0.548027
	0.984622	1.72338	0.066483	1.10992
	1.293	0.574731	1.01918	0.572297
	1.02323	0.496032	0.08326	1.27739
	1.17714	1.07282	0.724505	0.387801
	0.837593	0.844573	0.694504	0.968082
	1.60244	2.34845	1.04716	1.53965
	0.84937	1.67671	0.396092	0.209065
	1.18904	1.1831	0.060743	0.029314
	0.448218	0.80838	0.038746	1.36237
	0.294699	1.09314	0.469578	0.414717
	1.40053	1.79931	0.375985	0.758288
	0.646688	0.891795	0.360581	0.605152
	1.07349	0.289191	0.958363	0.600084
	1.23675	1.18437	0.839444	1.12233
	0.873377	0.839875	0.482057	0.052452
	2.03789	1.26194	0.512257	0.280317
	0.466364	1.41983	1.00041	0.281275
	0.457776	0.586306	0.063153	0.306622
	0.702495	1.47526	1.31487	0.426894
	0.952661	1.52909	0.889883	0.431152
	0.812589	0.868139	0.062131	0.443749
	1.3517	1.28648	0.875077	0.447257
	1.4464	1.42304	0.056208	0.453695
	1.50814	0.238336	0.653893	0.461372
	0.633933	0.451957	0.644906	0.50474
	1.1224	0.997414	0.933273	0.526176
		0.81681	0.393278	0.564021
		0.685026	0.051365	0.580748
		0.46771	0.302425	0.601686
		1.42978	0.056208	0.621061
		0.855749	0.984137	0.642744
		0.630426	0.766009	0.691879
		0.46771	0.374243	0.699151
		0.989513	0.486183	0.700518
		0.643355	0.684412	0.71722
		1.08548	0.702989	0.718403
		1.38844	0.047601	0.747175
		0.748537	0.413653	0.773695
			0.524875	0.795987
				0.798791
				0.844652
				0.856842
				0.902188
				0.919304
				0.930007
				0.980956
				1.01564
				1.09658
				0.259548
				0.479413
				0.653243
				0.654717
				0.667777
				0.738071
				0.761896
				0.786919

## Sheet: Fig. 2d
Statistics summary
Group name	WT	fzo-1(tm1133)	fzo-1(tm1133); Pfzo-1-fzo-1::mkate2	fzo-1(tm1133);Pdpy-7-fzo-1(zjuEx232)	fzo-1(tm1133); Phsp-16.2-fzo-1-RFP-T(zjuEx49)	fzo-1(tm1133); Pmyo-3-fzo-1(zjuEx238)
n	51	35	18	28	23	18
mean±SEM	1 ± 0.02401	0.5086±0.0306	1.208±0.1473	1.098±0.08961	1.136±0.1052	0.6538±0.06404
Method		two tailed, unpaired t-test	one-way ANOVA Dunnett's	one-way ANOVA Dunnett's	one-way ANOVA Dunnett's	one-way ANOVA Dunnett's
Comparison		vs WT	vs fzo-1(tm1133)	vs fzo-1(tm1133)	vs fzo-1(tm1133)	vs fzo-1(tm1133)
p value		< 0.0001	< 0.0001	< 0.0001	< 0.0001	0.5073
Raw data		WT	fzo-1(tm1133)	fzo-1(tm1133); Pfzo-1-fzo-1::mkate2	fzo-1(tm1133);Pdpy-7-fzo-1(zjuEx232)	fzo-1(tm1133); Phsp-16.2-fzo-1-RFP-T(zjuEx49)	fzo-1(tm1133); Pmyo-3-fzo-1(zjuEx238)
combine 3 repeated experiments		0.742178	0.434309	1.91933	1.34479	1.16199	0.258111
		0.758913	0.425056	1.04726	0.577259	1.39637	0.496436
		0.761291	0.413088	0.888672	0.979101	0.593655	0.430667
		0.769319	0.424577	0.228482	1.58922	1.81034	0.626162
		0.783492	0.4389	1.27334	1.54047	1.49775	0.912781
		0.783495	0.442302	0.399352	0.586137	2.18715	0.894506
		0.785321	0.444638	1.48864	1.15746	0.871953	1.04349
		0.787223	0.452173	2.01521	1.72007	1.01189	0.345115
		0.789144	0.438421	0.650622	0.817389	0.870364	0.255787
		0.807352	0.427271	1.80721	0.886832	0.675398	0.732305
		0.836222	0.430612	1.08852	1.64624	1.50287	0.885437
		0.84455	0.488998	0.338213	1.76652	0.784674	0.419922
		0.846802	0.357683	1.54515	2.43367	0.719131	0.332778
		0.852308	0.490754	0.400328	0.673304	2.08772	1.0429
		0.856115	0.467403	2.15589	1.34122	1.78113	0.896066
		0.862902	0.320488	1.78753	0.634924	0.724064	0.907087
		0.863657	0.626189	1.65119	0.694248	0.942776	0.627233
		0.879398	0.511052	1.0525	0.950577	0.723237	0.662409
		0.895568	0.645786		1.41207	1.32614
		0.898841	0.549475		0.967691	0.6553
		0.930171	0.293721		1.30468	0.300275
		0.956998	0.364401		0.809481	1.09041
		0.968582	0.712487		0.550211	1.42276
		0.969786	0.423234		0.262124
		0.979505	0.968137		1.21548
		0.995654	0.234381		1.0248
		1.00488	0.55493		0.816726
		1.01412	0.628955		1.04409
		1.01698	0.80714
		1.02511	1.06075
		1.05473	0.829261
		1.07788	0.335292
		1.07955	0.421247
		1.08513	0.461974
		1.11447	0.475444
		1.12994
		1.13664
		1.15121
		1.15728
		1.16355
		1.1655
		1.18805
		1.19717
		1.21002
		1.23384
		1.2495
		1.25456
		1.25999
		1.26054
		1.28128
		1.2833

## Sheet: Fig. 2g
Statistics summary
Group name	DMSO	Rotenone 0.1mM	antimycin 0.1mM	FCCP 5μM	FCCP 10μM
n	32	28	33	20	16
mean±SEM	1±0.06044	0.5111±0.04778	0.655±0.06133	0.6656±0.0808	0.5078±0.07051
Method		one-way ANOVA Dunnett's	one-way ANOVA Dunnett's	one-way ANOVA Dunnett's	one-way ANOVA Dunnett's
p value		< 0.0001	0.0001	0.0016	< 0.0001
Raw Data	DMSO	Rotenone 0.1mM	antimycin 0.1mM	FCCP 5μM	FCCP 10μM
combine 3 repeated experiments	0.853132	0.651671	1.21683	1.32649	0.203702
	0.464533	0.575075	1.13604	1.30589	0.244037
	0.490132	0.48843	0.982386	1.21271	0.305339
	0.535687	0.406253	0.795723	1.13846	0.327589
	0.547565	0.334956	0.631152	1.06641	0.335039
	0.628635	0.309922	0.536429	0.820346	0.342755
	0.657087	0.297461	0.476525	0.774998	0.359136
	0.710958	0.291072	0.423718	0.709546	0.373916
	0.712524	0.269328	0.308913	0.560883	0.376514
	0.840442	0.35227	0.34997	0.542874	0.481963
	0.870654	0.382561	0.394254	0.527181	0.496226
	0.872794	0.421068	0.409705	0.50684	0.550584
	0.884797	0.481548	0.451964	0.451078	0.710333
	0.902127	0.434675	0.467103	0.437058	0.823892
	0.96713	0.40697		0.412811	1.04129
	0.975268	0.350575		0.355658	1.15203
	0.985551		0.0542431	0.35149
	1.03416	0.400663	0.0542431	0.338084
	1.05509	0.434985	0.146963	0.304472
	1.0672	0.457382	0.365869	0.167782
	1.07037	0.459277	0.497097
	1.0959	0.461627	0.515821
	1.10286	0.487926	0.517493
	1.10574	0.538721	0.604319
	1.1363	0.647252	0.755784
	1.1517	0.666216	0.758556
	1.26166	0.769129	0.770312
	1.32948	1.05225	0.774742
	1.47172	1.48277	0.822675
	1.69211		0.842088
	1.74339		0.869157
	1.78333		0.980649
			0.982754
			0.984971
			1.73728

## Sheet: Fig. 2j
Statistics summary
Group name	WT	Pcol-19-lifeact::PHtomato(zjuSi22);Psur-5-vhhGFP::ZIF1(zjuEx220)	fzo-1::GFP(zju136); Pcol-19-lifeact::PHtomato(zjuSi22);Psur-5-vhhGFP::ZIF1(zjuEx220)	Pcol-19-GFP-vhh::ZIF1(zjuEx99)	fzo-1::GFP(zju136);Pcol-19-lifeact::PHtomato(zjuSi22);Pcol-19-GFP-vhh::ZIF1(zjuEx99)	Pmyo-3-vhhGFP-ZIF1(zjuEx154)	fzo-1::GFP(zju136);Pcol-19-lifeact::PHtomato(zjuSi22);Pmyo-3-vhhGFP-ZIF1(zjuEx154)
n	25	39	24	21	18	26	35
mean±SEM	1±0.05015	0.503±0.04004	0.8085±0.05816	0.6987±0.04873	0.9861±0.05695	1.104±0.06739	1.089±0.04622
Method			two tailed, unpaired t-test		two tailed, unpaired t-test		two tailed, unpaired t-test
p value			< 0.0001		0.0004		0.8508
Raw data	WT	Pcol-19-lifeact::PHtomato(zjuSi22);Psur-5-vhhGFP::ZIF1(zjuEx220)	fzo-1::GFP(zju136); Pcol-19-lifeact::PHtomato(zjuSi22);Psur-5-vhhGFP::ZIF1(zjuEx220)	Pcol-19-GFP-vhh::ZIF1(zjuEx99)	fzo-1::GFP(zju136);Pcol-19-lifeact::PHtomato(zjuSi22);Pcol-19-GFP-vhh::ZIF1(zjuEx99)	Pmyo-3-vhhGFP-ZIF1(zjuEx154)	fzo-1::GFP(zju136);Pcol-19-lifeact::PHtomato(zjuSi22);Pmyo-3-vhhGFP-ZIF1(zjuEx154)
combine 3 repeated experiments	1.00493	0.257504	0.746714	0.677508	1.26149	0.702361	1.24126
	1.43815	0.480816	0.863051	0.454576	1.23908	0.82936	1.40177
	1.07104	0.215319	1.12231	0.46193	1.25089	0.789208	1.3237
	0.881637	0.592003	1.27755	0.755677	0.666304	1.03124	0.94602
	0.778305	1.2002	1.04306	0.616845	1.09621	1.44732	1.04439
	0.991602	0.365644	0.484827	0.578423	0.658231	1.41678	1.12514
	1.0644	0.395807	0.587376	0.475958	0.962466	1.5638	1.13297
	1.32403	0.254446	0.666241	0.763921	1.24636	1.18843	1.22257
	0.560024	0.206029	0.81494	0.912102	1.28786	1.19849	1.37777
	0.530245	1.05833	0.481555	0.52464	1.05638	1.17585	1.20325
	1.31296	0.230151	1.55418	0.589113	0.63034	0.611353	1.07569
	0.831717	0.883048	1.08281	0.460464	0.563077	0.519633	0.880374
	0.777626	0.845133	0.651819	1.07663	0.882561	1.53448	1.6807
	0.835614	0.244999	0.716214	0.8185	0.945085	1.19407	1.43435
	1.08208	0.476122	0.610229	0.919591	1.10352	0.899224	1.08874
	1.24693	0.369638	0.5585	0.445442	1.10767	0.744226	0.93067
	1.37849	0.426145	0.679395	0.542355	0.766377	1.31172	1.51419
	1.2612	0.563764	1.1315	0.772973	1.0251	1.68307	0.979785
	0.79676	0.397743	0.963582	0.788789		1.04668	1.00669
	0.664547	0.869606	0.699522	0.748238		1.36094	1.34067
	1.0015	0.350232	0.476008	1.28828		0.954641	1.03666
	1.03488	0.556589	0.42459			0.745932	1.51979
	0.965411	0.547409	0.801718			0.604139	1.24671
	0.891149	0.597011	0.966205			1.19401	1.13129
	1.27479	0.468054				1.67343	1.22066
		0.413159				1.28567	1.11026
		0.533677					0.712996
		0.518352					0.654129
		0.375954					0.497259
		0.626673					0.871044
		0.39577					1.14725
		0.989071					0.660408
		0.570553					0.740179
		0.75632					0.816187
		0.393827					0.804724
		0.258913
		0.210158
		0.159979
		0.562844

## Sheet: Fig. 3d
Statistics summary
Group name	Pcol-19-mito::mKate2(zjuSi47) needle wounding	miro-1(tm1966);Pcol-19-mito::mKate2(zjuSi47) needle wounding	Pcol-19-mito::mKate2(zjuSi47)	miro-1(tm1966);Pcol-19-mito::mKate2(zjuSi47)	Pcol-19-GFP::miro-1(zjuEx57);Pcol-19-mito::mKate2(zjuSi47)	Pcol-19-GFP::miro-1(zjuEx57);miro-1(tm1966);Pcol-19-mito::mKate2(zjuSi47)
n	17	24	144	99	68	56
mean±SEM	39.45±2.573	25.45±1.541	71.82±0.7851	40.5±0.843	67.9±1.455	65.63±1.467
Method		two tailed, unpaired t-test		two tailed, unpaired t-test	two tailed, unpaired t-test	two tailed, unpaired t-test
p value		< 0.0001		< 0.0001	< 0.0001	< 0.0001
Raw data
	Pcol-19-mito::mKate2(zjuSi47) needle wounding	miro-1(tm1966);Pcol-19-mito::mKate2(zjuSi47) needle wounding	Pcol-19-mito::mKate2(zjuSi47)	miro-1(tm1966);Pcol-19-mito::mKate2(zjuSi47)	Pcol-19-GFP::miro-1(zjuEx57);Pcol-19-mito::mKate2(zjuSi47)	Pcol-19-GFP::miro-1(zjuEx57);miro-1(tm1966);Pcol-19-mito::mKate2(zjuSi47)
	22.8106	12.4713	57.7136	45.066	58.5022	76.2801
	28.9737	41.3107	60.9984	44.8332	66.3451	80.078
	32.0888	36.8169	66.6204	43.2372	73.5556	56.4457
	34.0484	19.4668	50.1226	35.975	74.8105	61.3828
	34.1718	29.1344	53.3365	35.9814	61.5932	76.9932
	34.5536	20.1286	57.5356	40.1435	60.7252	50.1339
	34.826	32.7318	61.2009	30.6351	56.4793	51.774
	35.5259	27.8868	70.2881	28.1998	61.4589	55.9787
	35.861	19.8716	70.892	28.3092	60.3263	88.1196
	38.185	19.8716	71.3858	33.4202	56.9114	75.0542
	38.7223	34.2194	67.0572	31.8631	61.4112	78.0044
	41.3583	24.7526	69.7611	33.2854	54.6741	66.4735
	43.0769	28.6423	63.6215	30.6428	58.27	73.128
	43.2865	31.3414	51.7637	32.3486	59.056	66.3776
	46.4236	32.6123	61.4074	32.0751	63.1752	60.588
	61.8858	34.5749	64.9402	39.4865	61.5126	68.2741
	64.8056	24.5344	62.8334	44.6948	62.5787	69.1137
		14.2321	57.9027	46.9353	65.1885	60.4319
		18.1389	57.2877	53.8573	61.3823	67.5925
		25.6978	90.2488	51.1983	59.2646	61.8304
		22.7226	89.1574	53.8324	64.611	63.4596
		23.5017	88.6419	34.4468	57.8704	56.0604
		16.5302	86.7094	37.9846	41.6194	58.4046
		19.5345	88.3428	37.6398	55.8416	69.0058
			83.5493	49.3652	83.6111	81.0391
			86.9334	45.6508	74.2118	73.4875
			87.9659	47.6756	74.5029	74.5122
			81.5846	29.5977	88.4436	70.7857
			82.9994	31.4192	79.0789	78.1034
			63.8493	29.4862	72.0785	77.2912
			77.88	22.6796	67.5455	70.6218
			88.1699	27.2339	64.2927	60.3177
			67.5418	29.5977	53.2732	55.2561
			64.1569	41.7622	60.1736	57.5182
			66.5292	43.1101	64.7532	56.3213
			66.7959	41.9778	76.478	56.4664
			58.011	40.616	74.8022	55.7398
			74.0638	41.3098	69.8561	62.7866
			75.8487	43.6245	64.5514	55.1149
			73.606	28.0388	58.4176	61.7141
			73.9465	31.9245	84.9229	84.1991
			77.4804	34.4028	77.4094	79.3898
			75.0542	35.9995	76.7521	79.4236
			71.8164	34.9387	76.8791	58.6735
			71.8354	35.34	82.5364	77.9669
			76.1709	36.2819	83.879	81.0183
			73.5373	36.2136	69.9206	67.1105
			73.1891	30.5139	69.3454	73.9809
			74.4022	30.0994	80.8213	45.8451
			70.0059	35.09	67.542	63.9319
			64.4194	34.4647	75.0861	54.1549
			70.2272	55.8411	65.0128	45.6487
			65.6602	55.575	56.6537	69.3054
			71.1671	58.5959	49.623	45.3347
			70.467	55.1293	54.0093	69.6172
			65.9009	55.7174	58.8957	41.7759
			59.1609	53.7946	51.3507
			67.698	43.8299	61.4725
			59.1709	42.3488	61.1301
			57.8059	49.922	60.3494
			65.5822	47.1521	61.7613
			66.0065	47.111	61.1489
			77.8801	46.485	98.1038
			72.5896	45.8381	99.5733
			76.4862	48.3929	84.3531
			76.8554	49.3906	96.073
			73.9259	40.3406	80.9471
			78.5001	40.1618	88.6665
			90.0914	44.5962
			86.1551	37.9305
			88.1097	41.1769
			84.1711	39.4713
			80.5207	39.7156
			86.1976	40.3488
			75.3447	30.8304
			74.302	35.6924
			74.2831	35.2274
			72.4691	37.2261
			76.3532	51.9997
			75.4763	52.8421
			78.3117	55.0296
			79.9787	33.0731
			69.7769	34.4901
			78.3405	30.4333
			68.0716	37.0752
			76.9378	32.7186
			89.8805	34.0997
			88.8369	50.907
			80.9758	50.9573
			81.9868	51.8357
			77.7104	53.7611
			83.6931	52.7667
			75.9115	47.8138
			73.5632	32.3618
			73.545	34.0479
			75.439	36.1901
			72.9802	40.0099
			71.6168	41.9384
			75.2437	42.5973
			75.1357
			71.7578
			70.2787
			75.2619
			66.6867
			61.0013
			73.0593
			64.7302
			68.6554
			65.8902
			67.3595
			74.2475
			69.4226
			66.8495
			69.8669
			70.2262
			66.945
			68.1004
			61.6393
			68.1132
			60.9817
			65.619
			65.0826
			44.6435
			64.6133
			62.3895
			82.2813
			81.3494
			77.2259
			66.0471
			63.7575
			60.7437
			58.6616
			75.9341
			74.8715
			68.8491
			56.0814
			63.7451
			63.0405
			91.9002
			90.8607
			85.6765
			68.6446
			75.0793
			65.8102

## Sheet: Fig. 3f
Statistics summary
total distance	2.5 um
Raw data on intensity	Distance (mm)	UW Red	UW Green	W Red	W Green
	0	1	10	0	13
	0.04	1	17	0	8
	0.08	1	30	0	11
	0.12	1	39	0	21
	0.16	1	35	0	41
	0.2	1	27	0	63
	0.24	1	23	0	72
	0.28	2	23	0	102
	0.32	2	23	0	125
	0.36	2	18	0	123
	0.4	3	23	0	126
	0.44	4	32	1	113
	0.48	4	34	14	123
	0.52	5	36	27	155
	0.56	6	62	45	180
	0.6	7	108	60	190
	0.64	10	157	86	184
	0.68	16	187	112	179
	0.72	25	192	133	165
	0.76	36	181	150	145
	0.8	53	158	166	105
	0.84	78	128	187	84
	0.88	112	100	194	69
	0.92	159	93	204	61
	0.96	216	94	208	54
	1	252	91	212	71
	1.04	255	77	220	76
	1.08	255	62	231	75
	1.12	255	62	238	74
	1.16	255	73	250	96
	1.2	255	79	252	103
	1.24	255	86	250	103
	1.28	255	98	245	95
	1.32	255	108	247	103
	1.36	255	107	248	123
	1.4	255	111	247	146
	1.44	255	118	243	151
	1.48	255	104	232	126
	1.52	254	119	216	92
	1.56	239	150	211	89
	1.6	218	171	203	100
	1.64	202	176	187	102
	1.68	185	174	168	106
	1.72	160	185	154	128
	1.76	128	203	131	160
	1.8	93	208	111	205
	1.84	64	241	88	224
	1.88	43	248	52	239
	1.92	28	190	32	243
	1.96	27	116	15	234
	2	34	66	2	203
	2.04	43	40	0	137
	2.08	51	28	0	87
	2.12	57	24	0	56
	2.16	61	24	0	29
	2.2	59	29	0	20
	2.24	49	34	0	8
	2.28	36	43	0	5
	2.32	24	46	0	7
	2.36	15	45	0	13
	2.4	10	44	0	17
	2.44	7	37	0	19
	2.48	5	31	0	20

## Sheet: Fig. 4b
Statistics summary
Group name	WT	miro-1(tm1966)	miro-1(zju44)	miro-1(zju75)	miro-1(zju75;zju162)	miro-1(zju87)	miro-1(zju162)
n	11	30	19	14	15	16	22
mean±SEM	73.32±3.21	38.64±1.46	39.99±3.328	76.58±2.564	45.56±2.389	44.12±1.728	52.71±1.78
Method		one-way ANOVA Dunnett's	one-way ANOVA Dunnett's	one-way ANOVA Dunnett's	one-way ANOVA Dunnett's	one-way ANOVA Dunnett's	one-way ANOVA Dunnett's
p value		< 0.0001	< 0.0001	0.8321	< 0.0001	< 0.0001	< 0.0001
Raw data		WT	miro-1(tm1966)	miro-1(zju44)	miro-1(zju75)	miro-1(zju75;zju162)	miro-1(zju87)	miro-1(zju162)
		53.9873	45.066	18.8039	64.0852	33.3069	43.3594	39.6773
		63.6907	44.8332	30.0138	66.4851	35.6655	27.621	44.1364
		64.5159	43.2372	32.6613	66.5314	36.5016	31.3288	45.4211
		68.3131	35.975	33.7939	69.5638	37.35	40.5302	45.5757
		69.6414	35.9814	34.916	72.6745	38.6091	41.1054	45.848
		74.2087	40.1435	38.4928	74.4625	38.7488	43.1707	45.8918
		75.8774	30.6351	39.0792	75.1009	43.0184	43.4987	46.5112
		80.0619	28.1998	40.1486	75.704	45.4124	44.1722	46.9779
		80.4875	28.3092	41.0482	75.7305	46.1691	45.2754	47.3089
		84.4428	33.4202	42.1953	77.1348	48.117	45.7636	48.1135
		91.2829	31.8631	42.5528	79.7239	49.3991	46.7514	50.1084
			33.2854	42.971	84.8412	50.6072	47.5425	50.2164
			30.6428	44	93.9303	57.9467	48.4486	52.5993
			32.3486	45.2777	96.215	59.6833	50.073	54.5284
			32.0751	45.8714		62.8833	53.458	54.7464
			39.4865	52.3005			53.7773	57.2771
			44.6948	55.6748				58.0676
			46.9353					60.8783
			53.8573					63.994
			51.1983					66.1365
			53.8324					66.4244
			34.4468					69.0988
			37.9846
			37.6398
			49.3652
			45.6508
			47.6756
			29.5977
			31.4192
			29.4862

## Sheet: Fig. 4c
Statistics summary
Group name	WT	gtl-2(n2618)	gtl-2(n2618);miro-1(zju19)	miro-1(tm1966)
n	13	17	143	36
mean±SEM	68.85±2.279	50.11±2.506	37.63±0.6493	37.71±1.185
Method		one-way ANOVA Dunnett's	two tailed, unpaired t-test	one-way ANOVA Dunnett's
p value		< 0.0001	0.9558	< 0.0001
Raw data		WT	gtl-2(n2618)	gtl-2(n2618);miro-1(zju19)	miro-1(tm1966)
		57.2459	37.6098	34.0986	28.5978
		61.2368	38.35	36.0274	31.4707
		63.9187	38.3918	35.5154	31.9496
		64.4341	40.2846	34.6544	31.6611
		65.4429	40.3596	36.1129	33.2713
		65.5769	41.5598	38.6105	30.1282
		65.9193	48.4174	45.4079	35.429
		65.9743	48.5625	49.9142	37.4811
		69.2054	48.5723	47.3521	51.8561
		73.104	49.3736	37.9472	49.3475
		74.946	50.9056	40.8599	45.2086
		80.8841	54.2875	40.2211	43.7182
		87.1421	56.501	40.7812	40.5489
			59.5765	38.509	49.135
			61.8059	39.2297	43.9337
			64.6786	34.3142	38.3824
			72.5944	38.5811	46.5285
				40.2764	45.5381
				31.3872	45.2265
				27.9966	41.8159
				24.0729	43.9102
				36.4519	36.8116
				34.5404	38.7124
				32.9707	39.5473
				31.6262	29.5612
				25.5719	37.5783
				34.8286	42.5161
				36.6014	41.0155
				35.2615	38.7808
				34.2172	34.0773
				34.7886	32.0661
				34.5061	31.1321
				29.8648	27.3797
				34.6475	26.5989
				36.192	24.0354
				26.2476	32.4537
				31.2236
				30.4124
				26.979
				28.275
				31.1495
				38.9777
				41.6817
				38.0414
				39.6031
				41.0089
				37.7029
				36.2271
				37.5243
				40.4787
				33.8595
				34.5753
				37.6317
				45.8485
				48.2825
				45.1877
				49.8881
				43.8891
				48.5883
				46.4297
				49.1511
				49.947
				45.2234
				46.9608
				50.2321
				48.4719
				44.8603
				42.7856
				35.861
				41.0106
				38.3786
				30.7643
				29.7312
				27.3803
				27.7463
				28.3445
				28.2289
				52.7037
				52.065
				47.7143
				47.3247
				49.4064
				47.9457
				34.4423
				36.1721
				35.8158
				36.5845
				36.4061
				35.6577
				31.2116
				31.08
				32.666
				32.1374
				31.3617
				36.0774
				22.1414
				26.033
				20.6026
				29.8728
				28.3373
				27.4667
				34.456
				34.3782
				32.2292
				27.9709
				24.626
				26.0717
				53.7867
				45.6529
				40.015
				34.153
				38.5423
				36.5554
				28.5205
				35.6362
				32.1063
				32.7439
				31.2995
				31.3562
				47.1857
				45.5922
				43.3205
				47.9146
				44.5675
				40.345
				40.2796
				38.7127
				38.9417
				34.5248
				35.391
				35.7497
				33.9079
				32.802
				35.932
				29.2521
				34.2005
				30.5433
				55.104
				54.9334
				52.0453
				53.1977
				53.3557
				52.7525

## Sheet: Fig. 4e
Statistics summary
Group name	wt dmso	wt ionomycin	gtl-2(n2618) dmso	gtl-2(n2618) ionomycin	miro-1(tm1966) dmso	miro-1(tm1966) ionomycin
n	37	36	31	34	32	35
mean±SEM	56.76±1.012	56.23±1.264	43.58±0.8993	50.47±1.35	46.98±1.153	46.27±0.9682
Method		two tailed, unpaired t-test		two tailed, unpaired t-test		two tailed, unpaired t-test
p value		0.7435		< 0.0001		0.6382
	wt dmso	wt ionomycin	gtl-2(n2618) dmso	gtl-2(n2618) ionomycin	miro-1(tm1966) dmso	miro-1(tm1966) ionomycin
Raw data	43.6435	37.6648	32.212	38.6597	40.0418	38.1868
	44.7633	38.9543	36.5123	40.1525	40.4775	41.1395
	50.1972	47.726	37.8498	41.6095	40.7102	41.5675
	51.9815	49.6763	38.6763	44.1168	40.7343	42.4853
	52.7883	51.34	40.266	44.9683	43.3707	43.385
	55.7852	52.0803	40.2945	46.7832	43.9087	44.6387
	55.9965	52.0928	42.1597	49.647	44.2568	44.852
	56.3578	54.8872	42.734	51.2972	46.9822	45.0237
	57.0797	56.1912	44.6287	53.5418	47.9962	47.7018
	57.0798	56.5935	45.111	53.9765	49.3943	47.9197
	60.4312	58.4283	45.387	54.241	50.8997	49.1628
	63.0067	59.0402	46.3778	55.8627	53.6383	52.961
	63.9287	60.6137	49.2893	56.1082	54.2262	53.3362
	65.2557	60.8517	50.4232	57.3995	55.9275	55.1843
	67.805	61.4177	51.9923	58.3178	56.7287	58.4347
	69.4027	63.535	55.5638	62.5757	58.3363	58.8243
		63.7313		66.1523	63.708	59.8612
		68.5522
		69.7762
	51.4838	49.8523	36.4862	36.717	38.0887	37.8888
	55.2325	43.2425	40.5013	37.7928	39.0992	38.3138
	45.7092	53.4095	40.5222	40.2095	40.0662	39.4632
	61.952	61.0303	41.1452	42.225	41.151	41.9248
	52.3703	51.0885	41.3875	64.1522	41.6927	41.9812
	52.452	51.7267	41.7077	44.3237	41.8077	42.1838
	52.8245	52.3922	42.1128	44.7867	43.9542	42.4482
	53.171	54.0403	42.1577	48.0967	44.8343	42.6853
	53.7157	55.4558	42.996	48.0988	44.8945	43.2668
	54.0015	56.6382	45.43	49.1577	44.9287	44.3788
	64.3957	56.66	45.701	60.1563	46.6212	46.2635
	54.6093	57.0308	45.7848	51.348	46.9302	46.409
	54.7042	59.739	46.1293	51.6405	49.1413	46.6567
	55.0398	60.0165	49.7113	51.9798	53.3878	47.1163
	65.2342	63.4247	49.7822	53.9342	55.4008	47.9677
	56.0473	64.727		54.7415		48.0538
	56.5088	70.7268		61.152		48.6173
	57.9708					49.2433
	60.8625
	62.6613
	63.7592

[truncated: 29 more sheets: Fig. 5a, Fig. 5b, Fig. 6e-l, Fig. 6n, Fig. 6o, Fig. 6p, Fig. 7b, Fig. 7c, Fig. 7d, Fig. 7e, Fig. 7g, Supplementary Fig. 1d, Supplementary Fig. 1f, Supplementarly Fig. 2c, Supplementary Fig. 2d, Supplementary Fig. 2e, Supplementary Fig. 2f, Supplementary Fig. 3c, Supplementary Fig. 4f, Supplementary Fig. 4g …]
